# Supplementary material for: Single-cell RNA sequencing identifies molecular biomarkers predicting late progression to CDK4/6 inhibition in patients with HR+/HER2- metastatic breast cancer
Source: Mol Cancer. 2025 Feb 15;24:48. doi: 10.1186/s12943-025-02226-9 (PMC11829392; doi:10.1186/s12943-025-02226-9)
Supplement: Supplementary file 2 — Supplementary Material 2. [file 12943_2025_2226_MOESM2_ESM.xlsx]

## Sheet: DE_tumor_LP_BL
Table S1: Differential expression of genes between tumor cells from the BL, EP, and LP groups.
gene	p_val	avg_log2FC	pct.1	pct.2	p_val_adj
AC016065.1	0	0.264554	0.222	0.035	0
ACOT7	0	0.426877	0.331	0.112	0
ACTB	0	0.656811	0.946	0.878	0
ACTR3	0	0.738713	0.567	0.444	0
ADCY1	0	-0.367447	0.005	0.157	0
AEBP1	0	0.353292	0.111	0.002	0
AGPAT5	0	1.19263	0.388	0.132	0
AGR2	0	-1.39327	0.709	0.836	0
ALG3	0	0.543113	0.474	0.28	0
ANXA1	0	1.44665	0.373	0.1	0
ANXA11	0	1.02845	0.6	0.368	0
ANXA4	0	0.751708	0.518	0.342	0
ANXA9	0	0.265292	0.111	0.255	0
AP2M1	0	0.86968	0.63	0.495	0
AR	0	-0.663634	0.138	0.386	0
ARHGAP18	0	0.471287	0.378	0.142	0
ARL2	0	0.69784	0.517	0.297	0
ARPC1A	0	0.610876	0.59	0.503	0
ASNS	0	0.307118	0.236	0.053	0
ATP5PD	0	-0.484338	0.559	0.615	0
ATP6V0C	0	-0.72582	0.098	0.273	0
ATP6V1G1	0	0.769213	0.758	0.634	0
AZGP1	0	-1.61686	0.468	0.679	0
BAG4	0	-0.617174	0.149	0.345	0
BPTF	0	-0.586081	0.419	0.535	0
BSG	0	0.843664	0.632	0.58	0
C1QC	0	1.44983	0.136	0.017	0
C1R	0	1.49328	0.144	0.117	0
C1S	0	1.05814	0.124	0.019	0
C2	0	0.560655	0.146	0.035	0
C3	0	2.08607	0.169	0.085	0
CA2	0	0.821931	0.413	0.169	0
CALD1	0	1.12491	0.14	0.063	0
CAPNS1	0	0.635417	0.575	0.414	0
CCDC47	0	-0.653625	0.385	0.486	0
CCDC74A	0	-0.496937	0.096	0.319	0
CCDC80	0	2.12728	0.142	0.005	0
CCDC85B	0	0.769668	0.555	0.389	0
CCT5	0	0.737309	0.621	0.52	0
CCT7	0	0.666118	0.586	0.447	0
CD14	0	1.61094	0.31	0.124	0
CD320	0	0.711642	0.453	0.26	0
CD46	0	-0.536136	0.553	0.597	0
CD47	0	-0.820122	0.35	0.479	0
CD68	0	0.780863	0.186	0.03	0
CD81	0	0.729778	0.734	0.655	0
CDC42EP1	0	0.393125	0.358	0.132	0
CDK6	0	0.291652	0.255	0.079	0
CELF2	0	0.49642	0.134	0.019	0
CFAP70	0	0.357197	0.276	0.058	0
CFH	0	0.546727	0.118	0.012	0
CFI	0	0.49799	0.118	0.012	0
CFL1	0	0.95384	0.876	0.747	0
CISD1	0	0.450087	0.461	0.254	0
CITED4	0	-1.09225	0.417	0.459	0
CKB	0	0.836083	0.392	0.208	0
CLIC1	0	0.653468	0.71	0.613	0
CMYA5	0	-0.592367	0.1	0.315	0
COL1A2	0	1.19635	0.123	0.004	0
COL3A1	0	0.569203	0.116	0.004	0
COL6A2	0	0.551644	0.117	0.003	0
COL8A1	0	0.56272	0.111	0.002	0
COMT	0	0.809232	0.632	0.448	0
COPS9	0	-1.35442	0.568	0.684	0
COX6A1	0	-0.57364	0.69	0.717	0
COX6C	0	-0.548543	0.922	0.864	0
COX7C	0	-0.392582	0.762	0.759	0
CP	0	-1.87656	0.058	0.248	0
CPVL	0	0.331658	0.123	0.01	0
CRIP2	0	0.760307	0.61	0.484	0
CRYAB	0	0.523193	0.119	0.023	0
CSTB	0	-0.658765	0.534	0.615	0
CTNNAL1	0	0.397502	0.356	0.139	0
CTSD	0	-1.2782	0.623	0.669	0
CYB5A	0	-1.03847	0.627	0.691	0
DAB2	0	1.0346	0.163	0.047	0
DDOST	0	0.519133	0.543	0.416	0
DDX5	0	-0.622526	0.742	0.743	0
DEGS2	0	-0.640503	0.26	0.485	0
DRG1	0	0.350624	0.364	0.169	0
DUSP6	0	0.565753	0.396	0.136	0
ECH1	0	0.753025	0.622	0.471	0
EEF1A1	0	0.729355	0.972	0.96	0
EEF1D	0	0.571688	0.838	0.763	0
EEF1G	0	-1.77821	0.121	0.375	0
EEF2	0	0.647248	0.686	0.693	0
EIF3D	0	0.662478	0.546	0.373	0
EIF3H	0	1.35306	0.702	0.605	0
EIF3I	0	0.54494	0.556	0.445	0
EIF3L	0	0.651856	0.514	0.353	0
EIF3M	0	0.790493	0.591	0.474	0
EMILIN2	0	0.315597	0.106	0.003	0
EMP3	0	1.2527	0.228	0.101	0
ENO1	0	1.06883	0.63	0.515	0
ENPP2	0	0.270021	0.089	0.001	0
ESR1	0	-0.747162	0.163	0.491	0
EVA1B	0	-1.52988	0.285	0.53	0
EZR	0	1.02462	0.665	0.525	0
FABP5	0	1.20062	0.171	0.03	0
FAR2	0	0.376352	0.245	0.043	0
FGFR1	0	-1.91729	0.404	0.374	0
FILIP1L	0	0.410612	0.133	0.007	0
FJX1	0	0.364915	0.274	0.059	0
FKBP1A	0	0.66216	0.603	0.444	0
FUCA2	0	0.53074	0.481	0.257	0
GAPDH	0	0.873064	0.956	0.9	0
GNAS	0	0.815785	0.953	0.833	0
GNG10	0	-0.535051	0.068	0.221	0
GSN	0	1.3558	0.548	0.283	0
GSTM3	0	-1.14055	0.29	0.41	0
GTF2E2	0	0.361499	0.359	0.161	0
H2AFJ	0	-0.461853	0.663	0.662	0
HDGF	0	0.627842	0.585	0.504	0
HEBP2	0	0.768048	0.706	0.548	0
HEG1	0	0.355221	0.113	0.008	0
HIF1A	0	0.649884	0.444	0.206	0
HIST3H2A	0	0.332006	0.326	0.12	0
HLA-DQB1	0	0.774997	0.279	0.044	0
HMGN1	0	-0.56958	0.667	0.707	0
HOXB2	0	-0.587239	0.119	0.302	0
HPN	0	-0.367515	0.054	0.245	0
HPS1	0	0.28457	0.299	0.102	0
HSBP1	0	0.567963	0.661	0.585	0
HSP90AA1	0	0.688012	0.947	0.848	0
HSP90AB1	0	0.639705	0.918	0.805	0
HSPA2	0	0.688164	0.431	0.099	0
HSPB1	0	-0.968361	0.676	0.764	0
ID1	0	1.64084	0.279	0.078	0
IFIT1	0	0.595059	0.209	0.059	0
IFITM10	0	-0.470287	0.005	0.138	0
IFITM2	0	-0.743755	0.291	0.506	0
IFITM3	0	-0.596423	0.346	0.682	0
IGF1R	0	-0.805161	0.156	0.31	0
IGFBP6	0	1.66073	0.133	0.065	0
IGFBP7	0	0.555061	0.111	0.011	0
INPP4B	0	-0.665951	0.111	0.305	0
KCNN4	0	0.496707	0.278	0.021	0
KCNQ1OT1	0	-0.975296	0.166	0.42	0
KDELR1	0	0.597449	0.633	0.545	0
KDSR	0	0.621282	0.475	0.292	0
KLF2	0	1.01808	0.571	0.363	0
KLF4	0	0.486229	0.44	0.234	0
KLF9	0	0.296142	0.265	0.088	0
KRT18	0	0.577926	0.926	0.851	0
KRT8	0	0.540062	0.874	0.793	0
LDHA	0	0.987301	0.678	0.645	0
LINC00623	0	0.252613	0.29	0.085	0
LMNA	0	0.79191	0.658	0.546	0
LY6E	0	0.773021	0.691	0.535	0
MAF	0	0.699656	0.139	0.031	0
MALAT1	0	-1.0794	0.979	0.994	0
MAPT	0	-0.903024	0.031	0.325	0
MARCKS	0	1.12438	0.681	0.304	0
MAZ	0	0.766425	0.569	0.501	0
MCPH1	0	0.510202	0.373	0.143	0
MDH1	0	0.500426	0.555	0.474	0
ME1	0	0.262324	0.19	0.043	0
MED13L	0	-0.824453	0.282	0.409	0
MED30	0	0.885916	0.436	0.191	0
MGP	0	-2.86401	0.253	0.746	0
MRPS2	0	0.541815	0.436	0.22	0
MRPS30-DT	0	-0.895233	0.047	0.165	0
MT-ATP6	0	-0.6338	0.896	0.979	0
MT-CO1	0	-0.401189	0.888	0.977	0
MT-ND1	0	-0.706841	0.817	0.938	0
MT-ND2	0	-0.932503	0.773	0.927	0
MT-ND3	0	-0.940271	0.83	0.966	0
MT-ND4	0	-0.656242	0.829	0.945	0
MT-ND4L	0	-0.974889	0.636	0.77	0
MT-ND5	0	-0.663989	0.742	0.887	0
MT2A	0	0.437081	0.73	0.614	0
MTCH1	0	0.849553	0.587	0.42	0
MYC	0	0.531822	0.394	0.165	0
MZT2A	0	-0.95879	0.388	0.575	0
MZT2B	0	-0.761182	0.652	0.73	0
NANS	0	1.2296	0.662	0.462	0
NAPSA	0	-0.612307	0.002	0.095	0
NDUFA11	0	-0.633616	0.514	0.572	0
NDUFC2	0	-1.56801	0.624	0.688	0
NDUFV3	0	-0.530673	0.349	0.472	0
NGRN	0	-0.735087	0.14	0.286	0
NME2	0	-1.67251	0.321	0.522	0
NOS1AP	0	-0.388852	0.084	0.236	0
NSD3	0	-0.915144	0.59	0.619	0
OST4	0	-0.733879	0.658	0.718	0
PAPPA	0	0.259443	0.106	0.011	0
PERP	0	0.88279	0.629	0.426	0
PFN1	0	0.55774	0.784	0.682	0
PGAM1	0	0.650708	0.57	0.402	0
PGGHG	0	-0.417061	0.026	0.16	0
PGK1	0	0.784575	0.666	0.547	0
PHGDH	0	0.826852	0.406	0.132	0
PKM	0	0.638045	0.664	0.586	0
PLAT	0	1.27941	0.131	0.119	0
PLIN2	0	0.646658	0.267	0.091	0
PLTP	0	0.980175	0.288	0.076	0
PLXDC2	0	0.428843	0.178	0.033	0
PNRC1	0	0.656186	0.59	0.429	0
PPA1	0	0.985123	0.674	0.569	0
PROCR	0	1.12443	0.119	0.031	0
PRSS23	0	-1.41415	0.447	0.51	0
PSMB1	0	0.634578	0.686	0.577	0
PSMC3	0	0.684109	0.584	0.45	0
PYCARD	0	-0.981714	0.241	0.46	0
RAC1	0	0.672751	0.789	0.673	0
RACK1	0	0.468935	0.87	0.811	0
RAN	0	0.603681	0.701	0.631	0
RANBP1	0	0.685526	0.57	0.442	0
RARRES2	0	1.32635	0.143	0.159	0
RBFOX2	0	0.272832	0.342	0.147	0
RBP1	0	-0.530188	0.067	0.223	0
RGS10	0	0.608489	0.515	0.357	0
RGS16	0	0.650694	0.283	0.093	0
RHOU	0	0.490473	0.335	0.124	0
RNASET2	0	0.741247	0.593	0.402	0
RPL11	0	0.426372	0.867	0.872	0
RPL12	0	0.425675	0.852	0.857	0
RPL13	0	0.987235	0.963	0.925	0
RPL15	0	0.527749	0.872	0.868	0
RPL17	0	-1.86584	0.53	0.638	0
RPL18	0	0.843065	0.906	0.846	0
RPL18A	0	0.601761	0.902	0.895	0
RPL22	0	0.487549	0.771	0.795	0
RPL3	0	0.734045	0.91	0.877	0
RPL36A	0	-1.06206	0.546	0.683	0
RPL38	0	-0.905615	0.746	0.856	0
RPL4	0	0.839803	0.728	0.705	0
RPL41	0	-0.447062	0.908	0.982	0
RPL5	0	0.771606	0.801	0.816	0
RPL6	0	0.619107	0.883	0.865	0
RPL7A	0	1.01523	0.908	0.863	0
RPL8	0	0.803925	0.967	0.906	0
RPLP0	0	0.477059	0.84	0.867	0
RPP25	0	0.527689	0.356	0.043	0
RPS12	0	0.676698	0.899	0.917	0
RPS13	0	0.799775	0.832	0.864	0
RPS16	0	0.471352	0.844	0.83	0
RPS17	0	-1.18531	0.545	0.613	0
RPS19	0	0.780951	0.927	0.898	0
RPS2	0	0.869927	0.955	0.936	0
RPS21	0	-1.02925	0.702	0.9	0
RPS24	0	0.559935	0.956	0.922	0
RPS26	0	0.591515	0.811	0.779	0
RPS4X	0	0.847663	0.943	0.902	0
RPS5	0	0.556997	0.839	0.835	0
RPS9	0	0.368331	0.897	0.865	0
S100A10	0	1.32268	0.771	0.523	0
S100A14	0	0.335038	0.469	0.619	0
S100A16	0	0.640535	0.588	0.551	0
S100A6	0	1.55234	0.799	0.648	0
S100P	0	1.48382	0.672	0.34	0
SARAF	0	0.733525	0.638	0.566	0
SASH1	0	0.331756	0.274	0.098	0
SAT1	0	0.973941	0.743	0.578	0
SCGB3A1	0	-0.872226	0.01	0.135	0
SERBP1	0	0.597664	0.632	0.591	0
SERF2	0	0.533067	0.971	0.922	0
SERINC2	0	0.509693	0.461	0.432	0
SERPINA1	0	-2.56327	0.081	0.388	0
SERPING1	0	1.1487	0.14	0.097	0
SGK1	0	0.80459	0.147	0.038	0
SH3BGRL3	0	0.749809	0.668	0.528	0
SLC16A1	0	0.315896	0.239	0.073	0
SLC25A1	0	0.582758	0.451	0.235	0
SLC25A3	0	0.568544	0.691	0.65	0
SLC25A5	0	0.569319	0.649	0.61	0
SLC25A6	0	1.19924	0.699	0.589	0
SLC39A6	0	-1.1195	0.537	0.615	0
SLPI	0	1.86461	0.252	0.2	0
SNCA	0	-0.384395	0.082	0.008	0
SNRPN	0	-0.42106	0.175	0.396	0
SRM	0	0.710362	0.508	0.329	0
SSU72	0	0.593163	0.583	0.466	0
ST13	0	0.580102	0.612	0.544	0
ST3GAL1	0	0.441805	0.408	0.192	0
SUSD3	0	-0.656069	0.099	0.3	0
TBCB	0	0.636588	0.563	0.422	0
TFF3	0	-1.36584	0.819	0.813	0
TKT	0	0.852	0.619	0.458	0
TLE4	0	0.776697	0.36	0.05	0
TMC4	0	-0.405206	0.127	0.345	0
TMEM109	0	0.395726	0.393	0.203	0
TMPRSS3	0	-0.842697	0.054	0.286	0
TNFAIP3	0	0.341697	0.207	0.046	0
TONSL	0	0.389261	0.238	0.041	0
TPBG	0	-0.689645	0.273	0.462	0
TPI1	0	0.51813	0.71	0.658	0
TPM2	0	0.971089	0.125	0.018	0
TRIOBP	0	0.42159	0.395	0.19	0
TRIP6	0	0.558536	0.485	0.283	0
TRPS1	0	-0.815779	0.528	0.67	0
TSPO	0	0.717846	0.629	0.529	0
TSTD1	0	-0.956851	0.581	0.654	0
TUBA1C	0	0.786448	0.564	0.428	0
TUBB	0	0.757584	0.637	0.535	0
TUBB4B	0	0.695341	0.655	0.575	0
TXNRD2	0	0.372059	0.314	0.122	0
UBC	0	0.712074	0.924	0.821	0
UCHL3	0	0.474642	0.482	0.28	0
UFD1	0	0.648254	0.517	0.323	0
UQCR11	0	-0.738617	0.632	0.7	0
VDAC2	0	0.69264	0.641	0.518	0
VMP1	0	-0.679304	0.424	0.52	0
XRCC6	0	0.603952	0.553	0.433	0
YBX1	0	0.922912	0.724	0.67	0
YBX3	0	0.629285	0.579	0.208	0
YWHAB	0	0.867282	0.832	0.668	0
YWHAH	0	0.863348	0.571	0.378	0
ZNF667-AS1	0	0.287568	0.253	0.035	0
JUND	4.94065645841247e-324	0.583894	0.808	0.716	6.30823016610104e-320
LSM1	4.94065645841247e-324	-0.512437	0.457	0.525	6.30823016610104e-320
SNRPD3	1.48219693752374e-323	0.645178	0.605	0.489	1.89246904983031e-319
KTN1	3.95252516672997e-323	-0.493539	0.607	0.644	5.04658413288083e-319
GALNT1	8.89318162514244e-323	0.639727	0.518	0.39	1.13548142989819e-318
MT1G	9.88131291682493e-323	-1.27081	0.259	0.146	1.26164603322021e-318
PTGDS	1.18575755001899e-322	0.31009	0.084	0.003	1.51397523986425e-318
MYLK	1.97626258336499e-322	0.275657	0.103	0.01	2.52329206644041e-318
TXN2	1.76282622436157e-320	0.473031	0.498	0.333	2.25077652326485e-316
DSTN	3.57258868507805e-320	0.547304	0.854	0.745	4.56148123310766e-316
CYSTM1	5.17667161743083e-319	0.809585	0.469	0.322	6.60957432113568e-315
IL6ST	1.32097738849799e-317	-0.631168	0.35	0.52	1.68662392963423e-313
MT-CO3	5.02663870275822e-317	-0.307438	0.93	0.978	6.41801229568169e-313
NDUFB4	2.96593877385612e-315	-0.29653	0.634	0.647	3.78691062645949e-311
PRDX1	2.17235315869934e-314	0.564612	0.779	0.736	2.77366051302732e-310
HSPD1	8.12829899429078e-314	0.53823	0.699	0.634	0
PSMB5	6.43160805173201e-313	0.536965	0.617	0.514	0
CTSC	1.27763613611242e-312	0.562877	0.374	0.178	0
GARS	9.63755243124333e-312	0.393191	0.418	0.224	1.23052e-307
PRSS21	4.4435571358667e-311	-0.326601	0.016	0.126	5.67353e-307
NOB1	6.99759566646358e-311	0.318091	0.368	0.181	8.93453e-307
POLR2J3	1.30883780480107e-310	-0.620699	0.065	0.217	1.67112e-306
SELENOH	2.63602358155392e-310	-0.431959	0.577	0.613	3.36567e-306
ERP29	5.2820368668014e-310	0.507183	0.641	0.569	6.7441e-306
NDUFA7	0	-0.653121	0.202	0.36	1.80621e-305
GSR	0	0.346552	0.34	0.155	7.24984e-305
SH3YL1	0	-0.402231	0.202	0.395	9.95395e-305
ACTA2	1.01481e-307	0.509626	0.095	0.008	1.29571e-303
SNTB2	4.31425e-307	0.250066	0.315	0.132	5.50843e-303
EPSTI1	7.86616e-306	0.325923	0.119	0.016	1.00435e-301
CLDN3	3.99546e-305	-0.707597	0.502	0.619	5.1014e-301
VASP	1.16926e-304	0.489197	0.481	0.305	1.49291e-300
SERGEF	2.01346e-303	0.308123	0.346	0.167	2.57079e-299
MFSD12	4.99236e-303	0.375013	0.375	0.19	6.37425e-299
APMAP	1.01033e-302	0.580338	0.522	0.398	1.28998e-298
RPL32	1.06014e-302	0.340474	0.925	0.92	1.35359e-298
ATP5F1B	1.59067e-301	0.524481	0.658	0.579	2.03097e-297
RALGPS2	6.33503e-301	-0.555409	0.297	0.433	8.08857e-297
CLEC2B	5.39081e-299	0.270154	0.128	0.023	6.88299e-295
IFI27	7.346e-299	0.762985	0.339	0.153	9.37937e-295
TRAPPC5	1.04722e-298	-0.748319	0.168	0.294	1.33709e-294
COX4I1	1.39424e-298	0.399102	0.719	0.678	1.78017e-294
PSMA1	3.44832e-298	0.5315	0.583	0.496	4.40282e-294
LINC01116	4.32331e-298	-0.532382	0.123	0.271	5.52e-294
OSBPL8	6.27306e-298	0.455359	0.445	0.248	8.00945e-294
MYL9	1.12794e-297	0.66627	0.217	0.177	1.44016e-293
CLIC4	3.61624e-297	0.361371	0.324	0.148	4.61721e-293
TXNRD1	8.08541e-297	0.549331	0.438	0.249	1.03234e-292
HDAC1	1.31978e-296	0.47878	0.455	0.306	1.6851e-292
YARS	2.1095e-296	0.298055	0.321	0.143	2.69341e-292
KIF5C	1.43569e-295	-0.257332	0.029	0.155	1.83308e-291
RPS6	1.821e-295	0.306528	0.898	0.86	2.32505e-291
ROMO1	5.79343e-295	-0.418401	0.598	0.591	7.39705e-291
ANP32B	7.48932e-293	0.540962	0.621	0.542	9.56236e-289
RBBP8	7.8821e-293	-0.549496	0.139	0.272	1.00639e-288
POLR2L	1.36855e-292	-0.494445	0.665	0.694	1.74736e-288
IFI16	1.62468e-292	0.541649	0.137	0.027	2.07439e-288
GHITM	1.02024e-291	0.578984	0.624	0.503	1.30265e-287
NRIP1	2.5518e-291	-0.533613	0.274	0.433	3.25814e-287
NTMT1	1.1011e-290	0.455457	0.441	0.259	1.40588e-286
TUBA1A	2.60457e-290	-0.678066	0.337	0.54	3.32552e-286
PNP	2.65541e-290	0.321839	0.301	0.135	3.39042e-286
LUC7L3	4.07884e-290	-0.490382	0.431	0.538	5.20786e-286
HLA-DRB1	8.50915e-290	1.23258	0.233	0.098	1.08645e-285
MSI2	1.11278e-289	-0.577443	0.284	0.443	1.42079e-285
MESP1	2.69356e-289	-0.796057	0.054	0.169	3.43914e-285
TNFRSF18	2.18343e-288	0.257196	0.23	0.078	2.7878e-284
IFIT3	4.81049e-288	0.459599	0.158	0.037	6.14203e-284
RPL23A	9.16788e-288	-0.480356	0.841	0.889	1.17056e-283
SHMT2	5.28146e-287	0.346144	0.381	0.203	6.74336e-283
RTCB	1.7961e-286	0.492774	0.465	0.285	2.29326e-282
TTC3	4.09508e-285	-0.492932	0.498	0.548	5.2286e-281
HOXB-AS1	8.95624e-285	-0.272361	0.036	0.165	1.14353e-280
TPPP3	2.19257e-284	0.460265	0.292	0.132	2.79947e-280
MAFF	3.51437e-284	0.310319	0.297	0.127	4.48715e-280
CCT3	4.17445e-283	0.592784	0.693	0.615	5.32994e-279
CYB5R3	1.0377e-282	0.3581	0.434	0.25	1.32494e-278
TOMM40	2.8507e-281	0.514587	0.478	0.334	3.63977e-277
CAMK2N1	3.17546e-281	0.557558	0.551	0.532	4.05443e-277
TUBB6	6.28605e-281	0.362859	0.13	0.032	8.02603e-277
S100A9	7.64252e-281	1.2261	0.274	0.13	9.75797e-277
RBPMS	1.20256e-280	0.37254	0.416	0.219	1.53543e-276
ZGPAT	1.60856e-280	-0.571774	0.021	0.133	2.05381e-276
UQCRFS1	4.2019e-280	0.534108	0.585	0.448	5.36499e-276
UQCRQ	4.36249e-280	-0.390109	0.745	0.711	5.57003e-276
CORO1B	6.32874e-280	0.631267	0.577	0.436	8.08054e-276
ZYX	1.22825e-279	0.429127	0.343	0.171	1.56823e-275
ZKSCAN1	2.44077e-279	-0.531885	0.426	0.511	3.11638e-275
ASH2L	2.8599e-279	-0.414938	0.162	0.339	3.65152e-275
ENPP5	2.90443e-279	-0.497977	0.108	0.241	3.70837e-275
ZEB2	1.00866e-278	0.688028	0.091	0.008	1.28786e-274
NAT1	1.12866e-278	-0.51529	0.112	0.273	1.44107e-274
COL6A1	1.82913e-278	0.259809	0.109	0.02	2.33543e-274
SOD1	3.17061e-278	-0.642849	0.65	0.678	4.04823e-274
TNNT1	3.44923e-277	-0.459822	0.295	0.498	4.40397e-273
B2M	1.42543e-276	0.5804	0.931	0.844	1.81998e-272
CCT4	4.81197e-276	0.560231	0.573	0.454	6.14393e-272
RPSA	6.76379e-276	0.306199	0.761	0.805	8.636e-272
SFN	2.45839e-275	0.55942	0.362	0.236	3.13887e-271
ETFB	1.44964e-274	0.413442	0.57	0.398	1.8509e-270
HLA-E	1.53768e-274	0.803797	0.475	0.377	1.96331e-270
C18orf32	7.30682e-274	-0.579373	0.279	0.376	9.32934e-270
HTRA1	1.81671e-273	0.4673	0.127	0.041	2.31957e-269
SMARCB1	8.99305e-271	0.428552	0.468	0.289	1.14823e-266
RPS8	1.78006e-270	0.429065	0.859	0.89	2.27278e-266
AIF1	1.88221e-270	1.20923	0.137	0.033	2.40321e-266
CA12	4.0423e-270	-0.407905	0.307	0.514	5.16121e-266
MT-ND6	4.54965e-270	-0.714985	0.422	0.523	5.809e-266
PTGES2	3.41625e-269	0.474703	0.427	0.261	4.36187e-265
KCNK6	3.68269e-269	-0.530896	0.179	0.329	4.70206e-265
BIK	4.35375e-269	0.332489	0.283	0.126	5.55887e-265
FHL2	5.08691e-269	-0.435919	0.381	0.305	6.49496e-265
UAP1	5.88088e-269	0.424044	0.485	0.324	7.50871e-265
SAMM50	1.08259e-267	0.316975	0.397	0.219	1.38224e-263
COPE	1.92703e-266	0.530133	0.681	0.578	2.46043e-262
HNRNPH1	1.5316e-265	-0.609057	0.457	0.568	1.95555e-261
SHROOM3	3.02517e-265	-0.429875	0.185	0.357	3.86253e-261
C11orf58	3.88346e-265	0.45759	0.662	0.603	4.9584e-261
RTRAF	9.04919e-265	0.489906	0.636	0.547	1.1554e-260
SLC39A8	9.87973e-265	0.566639	0.231	0.101	1.26144e-260
CAPZB	1.01031e-264	0.541844	0.587	0.465	1.28996e-260
EFEMP2	1.81153e-264	0.335257	0.133	0.036	2.31296e-260
FCER1G	2.03985e-264	1.07952	0.116	0.025	2.60449e-260
GNAQ	3.23841e-264	0.339413	0.324	0.15	4.13481e-260
ATOX1	1.61681e-263	-0.352475	0.561	0.592	2.06435e-259
PLPBP	5.20953e-263	-0.484656	0.239	0.389	6.65153e-259
CCT6A	2.26423e-262	0.529359	0.612	0.54	2.89096e-258
NDUFC1	3.42545e-262	-0.304755	0.625	0.641	4.37361e-258
EFHD2	4.49605e-262	0.439019	0.396	0.21	5.74055e-258
GATA3-AS1	1.51811e-260	-0.587024	0.2	0.301	1.93833e-256
ZNF652	2.5589e-259	-0.396846	0.232	0.396	3.2672e-255
CNPY2	2.68166e-259	-0.425219	0.512	0.547	3.42394e-255
PSMD8	5.35526e-259	0.488742	0.657	0.571	6.83759e-255
PITPNB	4.33436e-258	0.32325	0.402	0.221	5.53411e-254
UQCC2	3.15745e-257	-0.491405	0.408	0.499	4.03144e-253
PDCD2	3.33981e-257	0.421601	0.477	0.313	4.26427e-253
RABEP1	1.78524e-256	-0.426209	0.302	0.452	2.2794e-252
PABPC1	2.29009e-255	0.465947	0.74	0.68	2.92399e-251
PSMD7	5.83487e-255	0.497106	0.539	0.395	7.44997e-251
FMN1	1.70391e-254	-0.360679	0.106	0.259	2.17555e-250
HNRNPA1	3.10755e-253	0.34763	0.704	0.704	3.96773e-249
SLC40A1	3.72093e-253	-0.613992	0.157	0.323	4.75089e-249
DSP	5.60987e-253	-0.492177	0.605	0.621	7.16269e-249
GLUD1	7.37646e-253	0.495511	0.495	0.33	9.41827e-249
ACO2	3.76747e-252	0.339373	0.4	0.225	4.81031e-248
IFT122	4.11112e-252	-0.300518	0.099	0.247	5.24908e-248
DYNLT1	4.23709e-252	0.502339	0.651	0.546	5.40991e-248
HSD17B1	6.37475e-252	-0.467552	0.05	0.168	8.13928e-248
RAB27B	8.26822e-252	0.51147	0.439	0.304	1.05569e-247
CYP51A1	1.60958e-251	-0.423053	0.158	0.286	2.05511e-247
ARMT1	3.41756e-251	-0.517472	0.234	0.357	4.36354e-247
PGD	1.60711e-250	0.308738	0.315	0.156	2.05196e-246
PRLR	3.38134e-250	-0.389183	0.209	0.382	4.31729e-246
CLN3	2.79039e-249	-0.416619	0.084	0.222	3.56276e-245
TPRG1	1.57623e-248	-0.419107	0.027	0.129	2.01253e-244
ATP6V0D1	2.03489e-248	0.431122	0.482	0.328	2.59815e-244
PTMA	8.82187e-248	0.265164	0.942	0.902	1.12638e-243
MRPL38	9.41014e-248	-0.343826	0.043	0.164	1.20149e-243
AKT1	1.26727e-245	0.495859	0.488	0.351	1.61805e-241
SON	3.89807e-245	-0.367443	0.576	0.6	4.97706e-241
RARRES1	4.96211e-245	0.985818	0.205	0.13	6.33562e-241
EPN2	5.99099e-245	-0.355642	0.189	0.343	7.6493e-241
AL445524.1	1.50387e-244	-0.258876	0.083	0.226	1.92014e-240
REC8	1.63331e-244	0.25157	0.128	0.03	2.08541e-240
TCP1	1.92189e-244	0.493141	0.555	0.395	2.45387e-240
HLA-C	3.14342e-244	0.553898	0.76	0.68	4.01352e-240
CRABP2	8.97817e-244	-0.780525	0.329	0.497	1.14633e-239
PSMC1	8.33226e-243	0.514974	0.571	0.443	1.06386e-238
PSMA3	2.562e-242	0.479972	0.58	0.464	3.27116e-238
NQO1	2.89703e-242	0.792364	0.663	0.519	3.69893e-238
EIF3E	1.81237e-240	0.527153	0.657	0.536	2.31404e-236
NACA	5.27738e-240	0.270877	0.858	0.851	6.73816e-236
ATP5PF	6.08487e-240	-0.433081	0.606	0.629	7.76917e-236
WDR34	3.45747e-239	0.494236	0.424	0.3	4.4145e-235
HOOK2	5.60528e-239	-0.457937	0.328	0.441	7.15682e-235
GATA3	2.94627e-238	-0.587981	0.512	0.659	3.7618e-234
NRP1	5.85436e-238	0.255941	0.173	0.053	7.47485e-234
FTX	1.4009e-237	-0.538554	0.199	0.354	1.78867e-233
DUSP4	4.83562e-237	0.542381	0.499	0.331	6.17412e-233
KRTCAP2	5.19482e-237	-0.35372	0.532	0.593	6.63274e-233
RPL27A	7.63144e-236	-0.574629	0.776	0.822	9.74382e-232
UBA2	1.00336e-235	0.408094	0.444	0.283	1.28109e-231
CCDC144A	2.51634e-235	-0.299425	0.021	0.122	3.21286e-231
REEP6	3.19175e-235	-0.438017	0.16	0.278	4.07523e-231
PPIC	4.00055e-235	-0.257873	0.229	0.413	5.1079e-231
ZNF552	5.57653e-235	-0.257616	0.174	0.348	7.12012e-231
RPL10A	8.79553e-235	0.274344	0.827	0.818	1.12301e-230
ZNRF1	9.64671e-235	0.357828	0.41	0.251	1.23169e-230
PHYH	1.47379e-234	-0.535101	0.173	0.334	1.88173e-230
SDHA	7.08937e-234	0.394745	0.469	0.306	9.05171e-230
MT-ATP8	3.47521e-233	-0.616578	0.513	0.583	4.43715e-229
RPS19BP1	4.17699e-233	0.460654	0.539	0.408	5.33319e-229
SDCBP	1.05712e-232	0.581601	0.522	0.347	1.34973e-228
PET100	7.82886e-232	-0.45304	0.483	0.563	9.99589e-228
S100A4	9.8535e-232	0.576311	0.332	0.164	1.2581e-227
TMOD2	4.20567e-231	-0.306519	0.022	0.117	5.3698e-227
EPHX1	5.34811e-231	-0.445482	0.428	0.459	6.82846e-227
MAEA	1.46553e-230	0.310944	0.361	0.199	1.87119e-226
APBB2	2.54839e-230	-0.31965	0.11	0.256	3.25378e-226
CENPW	6.75544e-230	0.284868	0.241	0.1	8.62534e-226
INTS11	2.01334e-229	0.300262	0.41	0.245	2.57063e-225
MTCH2	2.11699e-229	0.466747	0.52	0.391	2.70298e-225
HIST1H4C	2.32303e-229	0.912851	0.63	0.523	2.96605e-225
MTRNR2L8	4.95487e-229	-1.31118	0.4	0.47	6.32638e-225
CHMP1A	5.52353e-229	0.361444	0.377	0.214	7.05244e-225
ETHE1	7.00528e-228	0.317475	0.432	0.263	8.94435e-224
EIF1AX	9.60163e-228	0.501355	0.635	0.552	1.22594e-223
RAB6A	4.17212e-227	-0.539615	0.293	0.365	5.32696e-223
TMEM256	1.21764e-226	-0.453035	0.3	0.438	1.55468e-222
GAMT	1.52781e-226	-0.683168	0.318	0.446	1.9507e-222
CCDC57	1.5565e-226	-0.33359	0.196	0.364	1.98734e-222
TPM4	1.7672e-226	0.582037	0.626	0.496	2.25636e-222
MTMR4	4.21183e-226	-0.260609	0.078	0.213	5.37767e-222
GPR160	5.64843e-226	0.461173	0.457	0.346	7.21191e-222
RBM42	6.49944e-226	0.410355	0.452	0.287	8.29848e-222
GLUL	1.73299e-225	-0.270673	0.589	0.603	2.21268e-221
HEXA	2.5684e-225	0.357042	0.451	0.272	3.27933e-221
PRDX4	3.10969e-225	0.476044	0.589	0.487	3.97045e-221
NAPA	1.70928e-224	0.465158	0.512	0.37	2.18241e-220
LYPLA2	4.65106e-224	0.291132	0.352	0.191	5.93848e-220
APEX1	6.29409e-224	0.426332	0.563	0.468	8.0363e-220
IGFBP2	1.1171e-223	0.609489	0.655	0.57	1.42631e-219
MRPL37	1.25794e-223	0.336767	0.415	0.262	1.60614e-219
NDUFA13	5.31041e-223	-0.423639	0.538	0.636	6.78033e-219
OCIAD2	6.03226e-223	-0.542187	0.453	0.497	7.70199e-219
PLAUR	1.23975e-222	0.448526	0.204	0.09	1.58291e-218
RUVBL2	2.28932e-222	0.372546	0.389	0.224	2.923e-218
RAB1A	3.42217e-222	0.435532	0.527	0.393	4.36943e-218
TYROBP	4.32057e-222	1.06932	0.123	0.038	5.5165e-218
POLD4	4.34048e-222	-0.49849	0.134	0.27	5.54193e-218
SRP14	4.72741e-222	0.413107	0.877	0.802	6.03595e-218
ANK3	5.86893e-222	0.375983	0.348	0.194	7.49345e-218
GABARAP	9.46042e-222	-0.597099	0.259	0.391	1.20791e-217
PSMA7	2.39397e-221	0.511089	0.816	0.694	3.05662e-217
SH3D21	4.54214e-221	-0.252144	0.021	0.115	5.79941e-217
LYPD3	6.75284e-221	0.353005	0.324	0.186	8.62203e-217
EGLN2	7.67586e-221	-0.252157	0.027	0.129	9.80054e-217
MIPEP	1.20164e-220	0.264084	0.303	0.148	1.53426e-216
RPS3A	2.06326e-220	0.273484	0.922	0.902	2.63437e-216
XIST	4.07789e-220	-0.682724	0.426	0.452	5.20664e-216
CPE	7.4007e-220	0.366461	0.464	0.281	9.44922e-216
THAP12	7.61306e-220	-0.595933	0.191	0.309	9.72035e-216
N4BP2L2	3.28998e-219	-0.520787	0.455	0.556	4.20064e-215
PDCD6	4.02352e-219	0.484316	0.653	0.575	5.13723e-215
PMEPA1	7.74976e-219	-0.514968	0.369	0.392	9.89489e-215
NARS	2.41882e-218	0.496053	0.551	0.469	3.08835e-214
G6PD	2.84643e-218	0.284947	0.343	0.187	3.63432e-214
PCMT1	3.32098e-218	0.498923	0.554	0.419	4.24022e-214
BRWD1	4.24028e-218	-0.418157	0.242	0.383	5.41399e-214
SNHG25	4.47007e-218	-0.812491	0.226	0.292	5.70738e-214
MRTO4	5.35118e-218	0.313276	0.402	0.245	6.83239e-214
NDUFB3	5.51372e-218	-0.402781	0.463	0.526	7.03992e-214
DCTN6	6.62035e-218	0.32821	0.457	0.288	8.45287e-214
TUFM	5.03539e-217	0.490315	0.654	0.582	6.42919e-213
GBP1	2.61315e-216	0.379657	0.173	0.06	3.33647e-212
WBP1	3.52547e-216	-0.300622	0.055	0.174	4.50132e-212
PSAP	5.97438e-216	0.746559	0.639	0.5	7.62809e-212
GATM	9.25868e-216	-0.47821	0.023	0.119	1.18215e-211
VSIR	1.21593e-215	0.345832	0.148	0.051	1.5525e-211
IFI6	1.34701e-215	0.676802	0.421	0.31	1.71986e-211
CAP1	3.7031e-215	0.502846	0.555	0.426	4.72812e-211
KCTD3	5.62431e-215	-0.354001	0.191	0.338	7.18112e-211
ANXA2	7.93323e-215	0.658715	0.677	0.606	1.01291e-210
PPIB	1.32744e-214	0.416859	0.675	0.626	1.69488e-210
TM4SF1	3.3662e-214	1.25171	0.318	0.216	4.29796e-210
SHKBP1	3.77109e-214	0.258079	0.308	0.154	4.81493e-210
SLC20A1	7.34465e-214	0.28015	0.338	0.176	9.37765e-210
LITAF	2.89024e-213	-0.280963	0.228	0.402	3.69025e-209
PABPC4	4.62758e-213	0.386867	0.47	0.317	5.90849e-209
BTG2	1.81303e-212	-0.638236	0.479	0.539	2.31487e-208
BACE2	3.83934e-212	-0.484295	0.132	0.257	4.90207e-208
A1BG	4.30297e-212	-0.365722	0.169	0.324	5.49403e-208
PPIA	6.98766e-212	0.344686	0.788	0.752	8.92184e-208
BASP1	7.25775e-212	0.68545	0.208	0.226	9.26669e-208
SLC1A5	1.14743e-211	0.372488	0.421	0.291	1.46504e-207
NVL	1.33795e-211	0.320023	0.35	0.203	1.70829e-207
S100A11	2.58801e-211	0.375799	0.927	0.807	3.30437e-207
RPL35	4.12355e-211	0.260357	0.87	0.845	5.26494e-207
FRAT2	8.22882e-211	0.331519	0.349	0.192	1.05066e-206
WDR1	1.10044e-210	0.474208	0.489	0.336	1.40504e-206
CTSL	1.64034e-210	0.852584	0.384	0.317	2.09438e-206
BBC3	3.04217e-210	0.290206	0.283	0.137	3.88424e-206
RAD50	3.07419e-210	-0.360708	0.127	0.267	3.92512e-206
PAGR1	5.42586e-210	-0.308911	0.067	0.189	6.92773e-206
ALG8	1.56007e-209	-0.475654	0.196	0.31	1.99189e-205
CDK4	2.57142e-209	0.376921	0.482	0.344	3.28319e-205
UBL5	3.29464e-209	-0.38341	0.69	0.72	4.20659e-205
SUB1	2.06063e-208	-0.632575	0.681	0.689	2.63101e-204
BRF2	2.19422e-208	-0.366664	0.153	0.273	2.80158e-204
SINHCAF	4.94716e-208	0.36557	0.418	0.25	6.31653e-204
RPS27	1.15158e-207	-0.466715	0.922	0.958	1.47034e-203
EMSY	1.16908e-207	-0.431324	0.099	0.203	1.49268e-203
LINC00467	4.75383e-207	-0.325795	0.16	0.302	6.0697e-203
BST2	6.62566e-207	-0.49693	0.428	0.555	8.45964e-203
TES	1.12465e-206	0.28998	0.333	0.176	1.43595e-202
ZNF703	1.87522e-206	0.56069	0.524	0.44	2.39429e-202
NDUFS3	4.68324e-206	0.480192	0.546	0.423	5.97955e-202
TSG101	6.67313e-206	0.467169	0.526	0.407	8.52025e-202
COIL	8.08842e-206	-0.281918	0.176	0.324	1.03273e-201
SF3B2	1.09173e-205	0.545263	0.599	0.484	1.39392e-201
NDRG1	1.67172e-205	0.803536	0.285	0.15	2.13446e-201
LIMS1	3.51506e-205	0.441986	0.436	0.298	4.48803e-201
MAL2	1.46161e-204	0.608721	0.579	0.462	1.86619e-200
XBP1	2.32498e-204	0.331156	0.907	0.781	2.96854e-200
CTNNB1	2.33481e-204	-0.578448	0.274	0.401	2.98108e-200
PAK1	2.936e-204	-0.679198	0.215	0.317	3.74868e-200
ZDHHC12	3.78462e-204	0.440983	0.45	0.306	4.8322e-200
ARID5B	4.25242e-204	0.56253	0.383	0.249	5.4295e-200
RUSC1	1.31685e-203	0.386794	0.399	0.288	1.68136e-199
ATP6V1E1	1.68985e-203	0.402885	0.469	0.304	2.15761e-199
CFB	2.31501e-203	0.538943	0.202	0.238	2.95581e-199
LAP3	3.86352e-203	0.448078	0.489	0.338	4.93294e-199
MRPS24	5.29789e-203	-0.500931	0.153	0.263	6.76435e-199
DDX21	1.76426e-202	0.470383	0.567	0.461	2.25261e-198
WFDC2	3.44334e-202	-0.9309	0.334	0.47	4.39645e-198
ARL4D	8.89838e-202	0.429861	0.134	0.086	1.13615e-197
CSAD	3.27472e-201	-0.558889	0.249	0.335	4.18116e-197
MT-CYB	1.95136e-200	-0.273479	0.871	0.959	2.49149e-196
PHB2	3.63844e-200	0.377069	0.571	0.493	4.64556e-196
BOP1	6.07492e-200	0.276437	0.301	0.154	7.75646e-196
ANXA7	1.59951e-199	0.451054	0.567	0.423	2.04225e-195
PHACTR2	2.72307e-199	0.321643	0.316	0.164	3.47682e-195
TIMP1	7.44348e-199	2.46319	0.581	0.574	9.50384e-195
BLOC1S1	8.07322e-199	-0.386109	0.483	0.54	1.03079e-194
RNF213	1.63192e-198	-0.429078	0.377	0.512	2.08363e-194
CELSR2	1.31911e-197	-0.366848	0.106	0.217	1.68424e-193
NDUFB1	1.64872e-197	-0.462077	0.551	0.6	2.10509e-193
PSMC4	8.19435e-197	0.454002	0.546	0.42	1.04625e-192
TMEM132A	2.41083e-196	0.300453	0.417	0.267	3.07815e-192
ACTR2	3.10099e-196	0.522307	0.575	0.465	3.95935e-192
SLC9A3R2	4.41231e-196	0.451783	0.527	0.479	5.63364e-192
UTP23	4.64037e-196	0.337775	0.412	0.266	5.92482e-192
CCNB2	5.48953e-196	0.277206	0.168	0.058	7.00903e-192
NME3	5.63598e-196	-0.252306	0.578	0.587	7.19602e-192
PCSK1N	8.47295e-196	-0.577149	0.112	0.144	1.08183e-191
IL1R1	3.75885e-195	0.491886	0.225	0.136	4.79929e-191
NUTF2	5.98854e-195	0.337497	0.484	0.334	7.64617e-191
ARF1	6.12848e-195	0.431457	0.68	0.628	7.82484e-191
VPS51	1.2254e-194	0.315015	0.417	0.269	1.5646e-190
ID3	2.72494e-194	1.01129	0.24	0.16	3.4792e-190
PTPRE	4.61709e-194	0.309553	0.211	0.089	5.8951e-190
CFD	6.9934e-194	-0.406001	0.148	0.298	8.92917e-190
EMC4	9.20882e-194	0.400791	0.526	0.385	1.17578e-189
TAGLN	3.69491e-193	0.678458	0.115	0.042	4.71766e-189
RPL23	3.71544e-193	-0.47548	0.713	0.747	4.74387e-189
NDUFA3	4.13089e-193	-0.361156	0.594	0.612	5.27433e-189
ARRDC1	5.82937e-193	0.425589	0.439	0.305	7.44294e-189
ARRB2	6.22457e-193	0.293458	0.21	0.087	7.94753e-189
COX8A	8.59518e-193	-0.411908	0.622	0.648	1.09743e-188
BANF1	1.68404e-192	0.540027	0.653	0.533	2.15019e-188
CALM3	3.08408e-192	0.658647	0.555	0.407	3.93775e-188
CPT1A	4.99739e-192	0.542581	0.354	0.206	6.38067e-188
CCL28	5.33273e-192	-0.605295	0.045	0.134	6.80883e-188
MRPL33	1.63204e-191	-0.323857	0.478	0.523	2.08379e-187
NDUFA9	9.75691e-191	0.381304	0.491	0.363	1.24576e-186
PSMD2	1.02597e-190	0.525671	0.565	0.451	1.30996e-186
ACBD3	1.61485e-189	-0.32271	0.475	0.495	2.06184e-185
C1QBP	1.86409e-189	0.452844	0.617	0.516	2.38007e-185
HMGA1	8.87438e-188	0.391473	0.442	0.293	1.13308e-183
GSTP1	9.61882e-188	0.526524	0.229	0.101	1.22813e-183
TMEM50A	1.03974e-187	0.394956	0.57	0.484	1.32754e-183
NDUFAF8	1.89505e-187	-0.359285	0.339	0.473	2.4196e-183
MIA3	7.56924e-187	0.522097	0.532	0.459	9.6644e-183
CALM1	9.80681e-187	0.427981	0.78	0.711	1.25213e-182
SRRM2	1.73515e-186	-0.332537	0.636	0.641	2.21544e-182
IRAK1	1.95131e-186	0.252603	0.339	0.187	2.49144e-182
UBE2J1	2.0722e-186	0.286533	0.373	0.218	2.64578e-182
ATP2B1	2.96619e-186	0.436103	0.451	0.303	3.78723e-182
RAB5IF	4.45737e-186	-0.375466	0.441	0.451	5.69117e-182
PGM3	6.64919e-186	0.256927	0.389	0.232	8.48969e-182
TCF4	8.58391e-186	0.259362	0.098	0.022	1.09599e-181
SNRPB	3.60458e-185	0.472732	0.702	0.611	4.60232e-181
ASH1L	1.08922e-184	-0.390794	0.391	0.474	1.39072e-180
KANSL1	1.98029e-184	-0.321479	0.25	0.403	2.52843e-180
PKN1	3.01472e-184	0.382014	0.481	0.346	3.8492e-180
NPEPPS	3.10538e-184	-0.376596	0.237	0.375	3.96495e-180
CYC1	3.17823e-183	0.493816	0.583	0.467	4.05797e-179
PDZK1IP1	1.11248e-182	-0.537528	0.14	0.278	1.42042e-178
AFF3	1.97301e-182	-0.529201	0.242	0.336	2.51914e-178
PSMA6	2.3818e-182	-0.499115	0.239	0.324	3.04108e-178
NCOA7	3.54107e-182	0.286343	0.311	0.166	4.52123e-178
LYN	2.77251e-181	0.374207	0.066	0.007	3.53994e-177
PPP1R11	4.36778e-181	0.337901	0.433	0.282	5.57678e-177
RNASE1	5.90363e-181	0.880494	0.083	0.02	7.53776e-177
LRG1	7.98516e-181	-0.347419	0.062	0.17	1.01955e-176
PDCD5	9.35097e-181	0.403202	0.579	0.482	1.19393e-176
ZNF503	2.0582e-180	0.287127	0.118	0.045	2.62791e-176
ATF4	1.15004e-179	0.374936	0.512	0.361	1.46837e-175
GLRX3	2.23704e-179	0.254346	0.457	0.299	2.85625e-175
FBL	3.5167e-179	0.32999	0.441	0.29	4.49013e-175
HIST1H2AC	1.00661e-178	-0.444651	0.276	0.34	1.28525e-174
TRMT112	1.91964e-178	-0.325825	0.572	0.589	2.45099e-174
HMG20B	4.73974e-178	0.389635	0.508	0.457	6.0517e-174
PUF60	4.74924e-178	0.547726	0.588	0.443	6.06383e-174
FCGRT	4.98184e-178	0.609819	0.62	0.506	6.36081e-174
SYNGR1	6.15107e-178	0.323142	0.271	0.136	7.85368e-174
MAP1LC3A	6.36725e-178	0.380661	0.43	0.267	8.1297e-174
CDC42BPA	8.60359e-178	-0.283498	0.115	0.243	1.09851e-173
SLBP	9.8921e-178	0.428268	0.428	0.296	1.26302e-173
HNRNPF	1.36983e-177	0.389923	0.588	0.534	1.74899e-173
LGALS2	4.9546e-177	0.446312	0.049	0.002	6.32604e-173
VDAC3	5.47933e-177	0.449962	0.527	0.425	6.996e-173
ARPC5L	1.05727e-176	0.421851	0.529	0.425	1.34993e-172
IDO1	1.16941e-176	0.621913	0.071	0.012	1.49311e-172
ANAPC11	1.55071e-176	-0.265889	0.576	0.588	1.97995e-172
BAX	1.74675e-176	0.49691	0.511	0.368	2.23025e-172
CDC42	2.56175e-176	0.402398	0.663	0.584	3.27084e-172
MLF2	3.62374e-176	0.46293	0.599	0.502	4.6268e-172
ARF5	8.73614e-176	0.473521	0.624	0.522	1.11543e-171
AP2S1	1.49797e-175	0.443762	0.634	0.54	1.91261e-171
CSF3R	4.89276e-175	-0.252754	0.053	0.158	6.24708e-171
CARS2	2.36145e-174	0.278857	0.434	0.277	3.01509e-170
RSF1	2.92058e-174	-0.60689	0.476	0.518	3.729e-170
S100A8	7.0129e-174	1.01415	0.132	0.054	8.95407e-170
EMC10	1.54496e-173	0.360394	0.485	0.336	1.9726e-169
PDCD4	1.64051e-173	-0.395094	0.503	0.538	2.09461e-169
PCBP1	3.04556e-173	0.384256	0.621	0.547	3.88857e-169
TAGLN2	4.68817e-173	0.429467	0.64	0.547	5.98586e-169
PARK7	1.56345e-172	0.338558	0.684	0.636	1.99621e-168
HLA-DRA	1.94989e-172	1.14464	0.229	0.139	2.48962e-168
SLC9A3R1	4.3859e-172	-0.361729	0.424	0.531	5.59992e-168
DDX42	1.60939e-171	-0.390434	0.291	0.401	2.05487e-167
BRK1	4.54929e-171	0.407875	0.633	0.561	5.80854e-167
UBE2M	5.8921e-171	0.461868	0.586	0.492	7.52304e-167
CCNG2	1.04347e-170	-0.279639	0.161	0.302	1.33231e-166
TOB1	3.03272e-170	-0.402253	0.463	0.51	3.87218e-166
RABL6	5.16919e-170	0.378226	0.44	0.311	6.60002e-166
DCXR	6.6498e-170	-0.728592	0.553	0.572	8.49046e-166
ZG16B	1.63256e-169	-0.580404	0.449	0.535	2.08446e-165
H3F3B	2.78784e-169	-0.253169	0.835	0.815	3.55952e-165
MUC1	5.8277e-169	-0.543841	0.489	0.522	7.44081e-165
CLTB	7.28313e-169	0.528697	0.564	0.468	9.2991e-165
GABPB1-AS1	9.826e-168	-0.593221	0.31	0.374	1.25458e-163
PSMA2	1.16086e-167	-0.438047	0.435	0.462	1.48218e-163
RNF126	2.20935e-167	0.294511	0.385	0.244	2.8209e-163
SNHG8	5.0418e-167	-0.439187	0.425	0.457	6.43737e-163
ECHS1	7.64613e-167	0.275145	0.594	0.512	9.76258e-163
ELOVL1	8.34879e-167	0.26029	0.398	0.251	1.06597e-162
SPCS2	2.20759e-166	-0.301831	0.621	0.63	2.81866e-162
AUTS2	2.60313e-166	-0.313462	0.152	0.277	3.32367e-162
AP1B1	3.6683e-166	0.330835	0.246	0.122	4.68369e-162
YDJC	3.97905e-166	0.256805	0.344	0.202	5.08045e-162
MBNL2	4.78528e-166	0.266151	0.326	0.183	6.10985e-162
URI1	6.34135e-166	0.419909	0.527	0.415	8.09663e-162
RPL7L1	9.6906e-166	0.413201	0.519	0.391	1.2373e-161
ERP44	1.31848e-165	0.310839	0.443	0.295	1.68344e-161
ZNF83	1.78196e-165	-0.316482	0.183	0.307	2.27521e-161
NUCB1	2.7408e-165	0.361248	0.494	0.362	3.49945e-161
SRGN	3.53217e-165	0.940007	0.122	0.053	4.50988e-161
ACOT8	7.32603e-165	0.337786	0.314	0.18	9.35388e-161
PDLIM1	7.69084e-165	0.424569	0.263	0.251	9.81967e-161
NNMT	8.00406e-165	0.53281	0.143	0.143	1.02196e-160
PRNP	1.04395e-164	0.28743	0.165	0.065	1.33291e-160
HERPUD1	1.07053e-164	0.408483	0.55	0.449	1.36686e-160
TRUB2	1.42461e-164	0.339356	0.356	0.217	1.81894e-160
KDM5B	1.60371e-164	-0.356732	0.425	0.455	2.04762e-160
NOC2L	1.78779e-164	0.295309	0.392	0.258	2.28265e-160
BRIX1	2.40823e-164	0.346142	0.453	0.325	3.07482e-160
TXN	3.97882e-164	0.324978	0.719	0.685	5.08016e-160
SNX9	5.09229e-164	0.294502	0.373	0.228	6.50184e-160
FLNB	6.46877e-164	-0.42849	0.278	0.396	8.25933e-160
CTSB	7.06537e-164	0.925058	0.503	0.393	9.02107e-160
ISG15	9.19758e-164	0.577201	0.367	0.246	1.17435e-159
SARNP	3.34465e-163	-0.410461	0.129	0.236	4.27045e-159
STMN1	4.5644e-163	0.537613	0.481	0.345	5.82783e-159
STEAP4	4.57371e-163	-0.373499	0.072	0.171	5.83972e-159
GOLGB1	9.10145e-163	-0.320161	0.543	0.57	1.16207e-158
SH3BGRL	1.87719e-162	-0.367834	0.508	0.531	2.3968e-158
ARL3	2.44906e-162	-0.363593	0.444	0.459	3.12696e-158
YIPF3	5.98231e-162	0.409794	0.555	0.451	7.63821e-158
PATJ	6.28445e-162	-0.424023	0.289	0.383	8.02398e-158
DAZAP1	7.1881e-162	0.323072	0.464	0.325	9.17776e-158
GNPNAT1	7.30706e-162	0.31347	0.387	0.26	9.32966e-158
SNRPE	1.02049e-161	-0.274432	0.605	0.607	1.30296e-157
EBP	1.27409e-161	0.281625	0.409	0.264	1.62676e-157
VPS4B	1.61038e-161	0.379142	0.492	0.414	2.05613e-157
TMCO1	2.21664e-161	-0.25095	0.611	0.593	2.8302e-157
COTL1	2.44574e-161	0.457892	0.264	0.136	3.12272e-157
CDK1	8.84305e-161	0.43565	0.172	0.069	1.12908e-156
DDX49	9.62593e-161	0.275718	0.373	0.231	1.22904e-156
HMOX1	1.25559e-160	0.386078	0.11	0.032	1.60314e-156
WASL	5.45844e-160	0.42147	0.51	0.391	6.96934e-156
PSMB2	1.07424e-159	0.362795	0.562	0.462	1.37159e-155
SELENBP1	1.13771e-159	-0.32611	0.448	0.407	1.45263e-155
ABCA3	1.13912e-159	-0.379755	0.124	0.217	1.45442e-155
TPD52L1	1.92453e-159	0.679102	0.459	0.324	2.45724e-155
BUD23	2.00742e-159	0.527392	0.587	0.476	2.56307e-155
MED13	2.2934e-159	-0.353967	0.196	0.313	2.92822e-155
TRAP1	5.972e-159	0.330285	0.416	0.285	7.62505e-155
ACAT2	6.62672e-159	0.291038	0.341	0.212	8.461e-155
IER5L	1.80514e-158	0.542906	0.525	0.395	2.3048e-154
TLK2	1.8391e-158	-0.347658	0.152	0.263	2.34816e-154
GADD45A	2.95961e-158	0.412507	0.3	0.172	3.77883e-154
SFXN5	3.469e-158	-0.264697	0.085	0.185	4.42922e-154
ZHX1	9.14682e-158	0.269259	0.292	0.16	1.16787e-153
SMIM1	4.01667e-157	-0.28743	0.09	0.199	5.12848e-153
ANXA3	1.4834e-156	0.435466	0.319	0.186	1.89401e-152
ERO1A	2.68904e-156	0.324907	0.34	0.202	3.43337e-152
DDX54	4.00026e-156	0.252681	0.381	0.237	5.10753e-152
MDM4	5.85141e-156	-0.318356	0.264	0.393	7.47107e-152
VEGFA	9.01016e-156	0.282649	0.358	0.216	1.15042e-151
TGFBR2	1.15341e-155	0.253574	0.099	0.025	1.47267e-151
SET	1.15547e-155	0.407232	0.672	0.627	1.4753e-151
RBM39	1.88282e-155	-0.271416	0.66	0.646	2.40398e-151
PARD6B	2.49661e-155	-0.435271	0.221	0.29	3.18767e-151
VCP	3.00936e-155	0.478521	0.536	0.413	3.84235e-151
CD55	1.03682e-154	0.44493	0.439	0.291	1.32381e-150
EIF4G1	1.75647e-154	0.38897	0.515	0.382	2.24266e-150
SMARCE1	2.5177e-154	-0.326522	0.286	0.395	3.2146e-150
CCDC124	4.64665e-154	0.355349	0.493	0.364	5.93284e-150
IER3IP1	5.81582e-154	-0.326135	0.404	0.447	7.42564e-150
GPI	5.96757e-154	0.283807	0.433	0.287	7.6194e-150
MTHFS	1.43839e-153	-0.4646	0.193	0.279	1.83653e-149
GUK1	2.12407e-153	0.270585	0.732	0.689	2.71201e-149
AHSA1	5.50029e-153	0.392559	0.523	0.387	7.02277e-149
DDHD2	5.78247e-153	-0.365444	0.185	0.292	7.38306e-149
ATP5PO	6.63454e-153	-0.349536	0.514	0.531	8.47098e-149
RRP7A	1.51809e-152	0.27306	0.372	0.228	1.93829e-148
FXYD1	4.34114e-152	-0.626486	0.089	0.076	5.54277e-148
OCIAD1	5.80527e-152	-0.302553	0.547	0.569	7.41217e-148
LINC00665	2.62554e-151	0.261722	0.355	0.22	3.35229e-147
MAP3K8	5.49895e-151	0.547026	0.303	0.183	7.02106e-147
HAGHL	6.62564e-151	-0.329841	0.183	0.286	8.45961e-147
UVRAG	6.92542e-151	-0.409049	0.21	0.282	8.84238e-147
HOXB3	1.27596e-150	-0.289036	0.057	0.146	1.62915e-146
PPP2R1A	1.66547e-150	0.307329	0.484	0.342	2.12648e-146
RMND1	2.1341e-150	-0.349222	0.146	0.24	2.72482e-146
PYGL	3.28601e-150	0.411301	0.288	0.159	4.19558e-146
RUNX1	3.49789e-150	-0.318072	0.195	0.312	4.4661e-146
SYNCRIP	4.80123e-150	0.370544	0.549	0.415	6.13021e-146
TMEM147	4.98425e-150	0.472998	0.57	0.449	6.36389e-146
TANC2	6.08008e-150	-0.443655	0.222	0.301	7.76305e-146
SLC35F6	1.0464e-149	-0.27217	0.149	0.268	1.33604e-145
SAMHD1	2.38957e-149	0.436541	0.202	0.096	3.051e-145
CSTA	3.22957e-149	-0.530393	0.03	0.085	4.12352e-145
VTI1B	8.04448e-149	0.312554	0.515	0.382	1.02712e-144
SNU13	8.06324e-149	0.325059	0.574	0.499	1.02952e-144
APRT	6.08677e-148	0.39343	0.65	0.568	7.77158e-144
DBI	6.83013e-148	-0.373605	0.678	0.693	8.72071e-144
ATP5MF	7.27124e-148	-0.278502	0.654	0.654	9.28392e-144
PSMC2	9.25786e-148	0.328142	0.477	0.353	1.18204e-143
KDM4B	9.44749e-148	-0.339991	0.195	0.308	1.20626e-143
PIK3R1	1.17206e-147	-0.317994	0.218	0.35	1.49648e-143
ADRM1	3.56537e-147	0.399864	0.581	0.443	4.55227e-143
RNASEK	4.83771e-147	-0.390784	0.243	0.368	6.17679e-143
ZBTB10	6.93053e-147	0.388211	0.296	0.169	8.8489e-143
IDH3G	1.2936e-146	0.347773	0.485	0.346	1.65167e-142
TMOD3	1.49216e-146	-0.605271	0.463	0.432	1.90519e-142
EIF3B	2.38432e-146	0.311473	0.49	0.348	3.0443e-142
MDH2	2.60057e-146	0.3737	0.616	0.553	3.3204e-142
SELENOS	2.62218e-146	-0.487581	0.57	0.564	3.348e-142
RAB3IP	4.71029e-146	-0.291639	0.163	0.278	6.0141e-142
VAMP5	7.66684e-146	0.421991	0.282	0.159	9.78902e-142
PGRMC1	3.53068e-145	-0.360246	0.489	0.505	4.50797e-141
TIMM10	4.83887e-145	-0.373651	0.303	0.389	6.17827e-141
NFIC	5.47389e-145	-0.365873	0.427	0.514	6.98906e-141
CALM2	1.0273e-144	-0.30981	0.742	0.757	1.31166e-140
SPTBN1	3.44691e-144	0.356084	0.468	0.333	4.40102e-140
RHOBTB3	1.02942e-143	-0.449621	0.168	0.278	1.31437e-139
PLCG2	1.11135e-143	-0.330916	0.356	0.45	1.41898e-139
VPS13C	1.68404e-143	-0.459775	0.317	0.304	2.15018e-139
DCAF13	2.16066e-143	0.346243	0.478	0.35	2.75873e-139
AP2B1	2.23253e-143	-0.331238	0.428	0.459	2.8505e-139
PBDC1	4.95018e-143	0.295303	0.454	0.31	6.32038e-139
TSFM	9.25461e-143	0.302572	0.465	0.341	1.18163e-138
MKI67	1.22912e-142	0.262936	0.154	0.062	1.56934e-138
MRPL57	1.37471e-142	-0.282989	0.506	0.535	1.75523e-138
RMND5B	1.72253e-142	-0.274804	0.196	0.308	2.19933e-138
FN1	2.30182e-142	0.95976	0.133	0.125	2.93896e-138
ZFAND5	3.27187e-142	0.372898	0.479	0.341	4.17752e-138
STK24	1.13465e-141	0.300839	0.4	0.26	1.44872e-137
UBE2C	3.23388e-141	0.30436	0.184	0.083	4.12902e-137
UBE2L3	3.52572e-141	0.417865	0.552	0.421	4.50164e-137
H1F0	6.24699e-141	-0.460012	0.367	0.417	7.97615e-137
FBXW5	7.01393e-141	0.277161	0.441	0.303	8.95539e-137
CYBB	7.07915e-141	0.598656	0.052	0.008	9.03866e-137
MIR29B2CHG	1.1966e-140	-0.277767	0.123	0.236	1.52782e-136
NECTIN2	2.74715e-140	0.477579	0.536	0.427	3.50756e-136
CDC123	2.82788e-140	0.351909	0.497	0.38	3.61064e-136
COMMD7	3.46409e-140	0.420221	0.516	0.385	4.42295e-136
NFIA	4.48579e-140	-0.422959	0.449	0.426	5.72746e-136
MRPS12	4.52975e-140	0.389869	0.526	0.41	5.78359e-136
TSPAN3	6.76072e-140	0.349535	0.476	0.361	8.63208e-136
MRPL47	8.20909e-140	0.366666	0.521	0.392	1.04814e-135
PPP1R15A	1.38563e-139	0.40619	0.489	0.365	1.76917e-135
RPS25	2.22833e-139	-0.457703	0.744	0.825	2.84513e-135
URM1	2.58737e-139	0.276297	0.369	0.236	3.30356e-135
MBP	2.73945e-139	0.297773	0.246	0.129	3.49773e-135
HMGB3	4.64074e-139	0.437285	0.418	0.277	5.92529e-135
EFNA1	5.54959e-139	-0.286806	0.21	0.337	7.08571e-135
SNRPA1	6.31331e-139	0.392299	0.488	0.381	8.06084e-135
ZNF587	3.31793e-138	-0.299929	0.121	0.228	4.23634e-134
KIF5B	7.83772e-138	0.383993	0.632	0.544	1.00072e-133
FAM32A	9.65855e-138	0.321359	0.455	0.321	1.2332e-133
ODC1	1.1072e-137	0.337408	0.272	0.167	1.41367e-133
PIM3	3.00852e-137	0.379511	0.463	0.338	3.84128e-133
ELP2	4.15391e-137	-0.383989	0.289	0.363	5.30372e-133
NR2F6	1.18787e-136	0.445532	0.576	0.505	1.51668e-132
AKR1A1	1.50159e-136	0.306428	0.531	0.427	1.91723e-132
GPATCH2	2.17655e-136	-0.26752	0.313	0.391	2.77902e-132
ANG	2.87395e-136	-0.435414	0.292	0.297	3.66946e-132
AP1M2	4.02419e-136	0.311327	0.505	0.427	5.13809e-132
TFPT	4.27611e-136	0.414637	0.378	0.254	5.45973e-132
TUBA1B	7.8765e-136	0.535261	0.693	0.651	1.00567e-131
LDHB	2.67222e-135	0.280806	0.216	0.24	3.41189e-131
DDX46	3.71971e-135	-0.27012	0.488	0.526	4.74933e-131
MAP2K2	3.95112e-135	0.327585	0.565	0.481	5.04479e-131
GNA11	3.96508e-135	0.281308	0.468	0.35	5.06261e-131
POLR2H	4.72902e-135	0.374498	0.534	0.463	6.03801e-131
TOM1L1	7.26368e-135	-0.316251	0.251	0.334	9.27426e-131
SLC3A2	1.63407e-134	0.355866	0.569	0.494	2.08638e-130
GNB5	1.72112e-134	-0.32592	0.091	0.169	2.19752e-130
NSA2	2.29842e-134	-0.307504	0.605	0.604	2.93463e-130
HLA-A	2.43059e-134	0.48632	0.449	0.486	3.10338e-130
TXNDC12	4.40719e-134	0.269263	0.454	0.331	5.6271e-130
C14orf119	6.56406e-134	0.281564	0.457	0.328	8.381e-130
DLD	7.11731e-134	0.252824	0.401	0.267	9.08739e-130
SEC13	8.62642e-134	0.272637	0.429	0.295	1.10142e-129
WASF2	1.00595e-133	0.368148	0.521	0.41	1.28439e-129
PSMF1	2.50363e-133	0.25011	0.475	0.339	3.19664e-129
MGAT4A	3.20176e-133	0.332963	0.348	0.223	4.088e-129
VGLL4	3.47165e-133	0.385454	0.458	0.33	4.4326e-129
MYH10	3.48266e-133	0.33271	0.222	0.137	4.44665e-129
PLIN3	3.60713e-133	0.295066	0.431	0.309	4.60559e-129
MAGEF1	3.7977e-133	0.380749	0.476	0.38	4.8489e-129
COMTD1	1.27802e-132	0.432541	0.463	0.338	1.63178e-128
FRYL	1.76843e-132	-0.32761	0.167	0.276	2.25793e-128
METTL2A	2.05292e-132	-0.267846	0.205	0.295	2.62117e-128
C1orf56	2.6774e-132	-0.49855	0.206	0.301	3.41851e-128
BCAM	5.55827e-132	-0.416437	0.515	0.548	7.09679e-128
BRD8	1.0877e-131	-0.288621	0.21	0.305	1.38877e-127
ATP5MC2	2.27084e-131	-0.284673	0.722	0.727	2.8994e-127
PLPP5	6.29563e-131	-0.265398	0.608	0.605	8.03826e-127
TGM2	2.13346e-130	0.290279	0.152	0.065	2.724e-126
SELENOF	4.01524e-130	0.318793	0.51	0.409	5.12666e-126
CTSA	4.46163e-130	0.38225	0.499	0.362	5.6966e-126
CARHSP1	4.87072e-130	0.438997	0.402	0.414	6.21893e-126
TMEM238	6.58265e-130	-0.467876	0.533	0.603	8.40472e-126
MRPL18	1.04194e-129	0.325503	0.53	0.394	1.33035e-125
NUSAP1	1.48065e-129	0.272896	0.166	0.074	1.8905e-125
ZNF281	2.74559e-129	-0.258885	0.197	0.29	3.50557e-125
PSMA5	3.78321e-129	0.40272	0.595	0.5	4.8304e-125
NPDC1	4.80925e-129	0.357522	0.589	0.533	6.14044e-125
ABHD2	8.33376e-129	-0.363476	0.248	0.316	1.06405e-124
USF2	1.53729e-128	0.331601	0.451	0.323	1.96281e-124
NAMPT	1.71295e-128	0.427343	0.472	0.346	2.18709e-124
MCM3	1.77243e-128	0.277493	0.312	0.192	2.26304e-124
RAD23B	1.962e-128	0.405717	0.515	0.396	2.50508e-124
LGALS3	2.84955e-128	0.325561	0.625	0.479	3.63831e-124
GINS2	3.47123e-128	0.28253	0.291	0.174	4.43206e-124
IMPDH1	3.47694e-128	0.297807	0.338	0.225	4.43935e-124
KLF3	4.81545e-128	0.440485	0.429	0.319	6.14836e-124
SAR1A	6.88143e-128	0.288157	0.472	0.334	8.78621e-124
COMMD6	8.78159e-128	-0.379001	0.61	0.626	1.12123e-123
NSD1	9.7225e-128	-0.295869	0.324	0.425	1.24137e-123
RSL24D1	1.23178e-127	0.309679	0.576	0.494	1.57274e-123
SYTL2	1.35473e-127	-0.410244	0.245	0.326	1.72972e-123
APOA1	1.85228e-127	-1.73821	0.054	0.088	2.36499e-123
GTPBP6	2.03273e-127	0.255198	0.396	0.266	2.59538e-123
S100A13	2.24891e-127	-0.310259	0.612	0.63	2.87141e-123
NPC2	2.2592e-127	0.606099	0.425	0.421	2.88454e-123
DNAJC15	2.56812e-127	0.449564	0.504	0.396	3.27898e-123
MAPK13	2.90502e-127	0.356824	0.401	0.285	3.70913e-123
SRP9	4.8294e-127	-0.304791	0.637	0.651	6.16618e-123
AKAP9	8.47306e-127	-0.35011	0.583	0.605	1.08184e-122
MTDH	1.23214e-126	0.55927	0.677	0.572	1.5732e-122
MACC1	1.33106e-126	-0.337041	0.122	0.218	1.6995e-122
ATXN10	2.37387e-126	0.280357	0.476	0.346	3.03095e-122
HM13	4.49296e-126	0.335456	0.566	0.487	5.73661e-122
AQP3	8.10975e-126	-0.332869	0.139	0.205	1.03545e-121
LYZ	8.44735e-126	0.963257	0.107	0.049	1.07856e-121
SDC2	2.49021e-125	-0.304001	0.066	0.146	3.1795e-121
SRI	3.43879e-125	-0.411863	0.553	0.564	4.39064e-121
IMPDH2	6.13787e-125	0.271154	0.497	0.387	7.83684e-121
AHCY	1.34335e-124	0.316051	0.459	0.353	1.71519e-120
RALY	2.36031e-124	0.401328	0.53	0.412	3.01365e-120
SNAP29	3.25157e-124	0.361054	0.395	0.27	4.1516e-120
ARMCX3	5.00554e-124	-0.331791	0.419	0.447	6.39107e-120
CDKN1A	6.7848e-124	0.383706	0.156	0.068	8.66283e-120
SNRPC	9.94825e-124	0.377988	0.552	0.437	1.27019e-119
LSR	1.06073e-123	0.324629	0.509	0.399	1.35434e-119
JUNB	1.10502e-123	0.378462	0.624	0.598	1.41089e-119
EIF4EBP1	1.50103e-123	-0.290406	0.494	0.476	1.91652e-119
FBP1	2.34691e-123	0.355756	0.561	0.472	2.99653e-119
TARSL2	2.6713e-123	-0.289408	0.133	0.214	3.41072e-119
DPM2	2.99042e-123	0.269922	0.439	0.314	3.81817e-119
RAMP1	3.21434e-123	0.294218	0.206	0.225	4.10407e-119
NCL	3.48326e-123	0.366026	0.718	0.659	4.44743e-119
TOMM22	4.63907e-123	0.251192	0.463	0.348	5.92317e-119
PDIA3	1.42055e-122	0.2871	0.674	0.633	1.81375e-118
CCDC6	3.0013e-122	0.314997	0.447	0.316	3.83206e-118
FCGR3A	4.32415e-122	0.584533	0.056	0.012	5.52108e-118
MPHOSPH8	7.72398e-122	-0.283102	0.401	0.469	9.86198e-118
PSMD12	2.16919e-121	-0.27497	0.428	0.46	2.76963e-117
SYNE1	1.06287e-120	0.313115	0.113	0.041	1.35707e-116
NUDC	8.33978e-120	0.339587	0.585	0.501	1.06482e-115
SFT2D1	2.01818e-119	0.297807	0.492	0.36	2.57682e-115
EGR1	2.33291e-119	-0.285717	0.352	0.311	2.97865e-115
MRPS30	6.16127e-119	-0.37317	0.313	0.329	7.86671e-115
LMO4	6.27055e-119	0.301844	0.377	0.248	8.00624e-115
RBP5	8.90439e-119	-0.361255	0.008	0.056	1.13691e-114
SUCLG1	2.67563e-118	0.288609	0.518	0.412	3.41625e-114
TNFAIP2	2.76144e-118	-0.304794	0.088	0.179	3.5258e-114
ABI2	4.18224e-118	-0.280854	0.222	0.325	5.33988e-114
GGCT	1.22339e-117	0.368581	0.542	0.465	1.56202e-113
KRT7	1.72346e-117	0.510749	0.585	0.545	2.20052e-113
ATF5	1.88453e-117	-0.731825	0.3	0.284	2.40617e-113
SERPINB6	2.88079e-117	0.427691	0.539	0.43	3.67819e-113
PA2G4	3.84248e-117	0.334095	0.615	0.557	4.90607e-113
UBB	4.51894e-117	0.298901	0.86	0.764	5.76979e-113
PTPRF	5.30847e-117	-0.35501	0.383	0.414	6.77785e-113
YTHDF2	7.85592e-117	0.285912	0.494	0.379	1.00304e-112
DCTN2	1.07627e-116	0.291851	0.509	0.402	1.37418e-112
MRPL13	1.204e-116	0.465827	0.575	0.47	1.53727e-112
EFHD1	8.69242e-116	-0.283903	0.303	0.411	1.10985e-111
TPD52L2	1.46505e-115	0.25957	0.364	0.24	1.87057e-111
DHRS3	2.10942e-115	0.358601	0.349	0.23	2.6933e-111
CLNS1A	2.41552e-115	-0.341173	0.557	0.531	3.08413e-111
PPP1CA	4.60489e-115	0.428075	0.597	0.49	5.87953e-111
ERG28	5.00113e-115	0.258988	0.432	0.317	6.38545e-111
GNB2	5.97853e-115	0.351288	0.602	0.517	7.63339e-111
RPL37A	6.39997e-115	-0.395736	0.871	0.907	8.17148e-111
C20orf27	9.67115e-115	0.278392	0.391	0.272	1.23481e-110
PSMB7	1.22634e-114	0.365611	0.562	0.454	1.5658e-110
HSPA1B	1.26701e-114	-0.305136	0.464	0.401	1.61772e-110
BAZ2B	1.37642e-114	-0.286582	0.221	0.327	1.75742e-110
NDUFA1	1.92525e-114	-0.283141	0.64	0.643	2.45815e-110
CLPTM1	3.55028e-114	0.281225	0.4	0.277	4.533e-110
AAMDC	6.24376e-114	-0.563687	0.367	0.434	7.97204e-110
DECR1	6.386e-114	0.370036	0.479	0.352	8.15364e-110
HIST1H1E	8.12822e-114	0.315252	0.269	0.16	1.03781e-109
PDHA1	1.03091e-113	0.278231	0.428	0.304	1.31627e-109
NUCB2	5.15962e-113	0.485466	0.597	0.507	6.5878e-109
CLIC3	6.80642e-113	0.303651	0.124	0.13	8.69043e-109
HNRNPR	3.32899e-112	0.321071	0.579	0.499	4.25045e-108
PPME1	4.93193e-112	-0.319561	0.241	0.3	6.29709e-108
ZFP36L1	5.16291e-112	-0.382199	0.438	0.522	6.592e-108
IKBKB	5.61954e-112	-0.360059	0.256	0.298	7.17503e-108
MBD4	6.76975e-112	-0.252635	0.244	0.332	8.64362e-108
BSCL2	7.37671e-112	-0.286847	0.105	0.187	9.41859e-108
STX16	1.01281e-111	-0.274548	0.196	0.298	1.29316e-107
C1orf21	1.23166e-111	-0.286983	0.332	0.391	1.57259e-107
DNPH1	1.81917e-111	0.27287	0.497	0.396	2.32272e-107
PSME2	1.85873e-111	0.418946	0.614	0.526	2.37322e-107
STAB1	5.10988e-111	0.418755	0.044	0.007	6.52429e-107
PSMC5	7.93608e-111	-0.26131	0.52	0.527	1.01328e-106
MBOAT7	2.00525e-110	-0.308385	0.322	0.321	2.5603e-106
DLG1	2.10503e-110	-0.275799	0.245	0.338	2.68771e-106
HK1	5.32484e-110	0.29589	0.386	0.262	6.79876e-106
CYCS	7.34905e-110	0.311245	0.585	0.514	9.38327e-106
NFKBIA	9.14268e-110	0.349755	0.585	0.46	1.16734e-105
DCAF7	2.06793e-109	-0.315459	0.242	0.31	2.64034e-105
MYLIP	2.83361e-109	-0.308977	0.164	0.26	3.61795e-105
DYNLL1	4.31369e-109	0.304175	0.783	0.721	5.50772e-105
NSL1	1.07335e-108	-0.26342	0.303	0.353	1.37045e-104
FNTA	2.05982e-108	0.263665	0.475	0.364	2.62998e-104
NDUFB8	2.47794e-108	-0.287531	0.501	0.498	3.16384e-104
PIGT	3.07285e-108	0.411842	0.529	0.414	3.92342e-104
COX16	5.55172e-108	-0.373678	0.279	0.328	7.08843e-104
MORF4L2	1.58796e-107	-0.306531	0.603	0.612	2.02751e-103
RPL27	1.72397e-107	-0.415083	0.727	0.764	2.20116e-103
CDK2AP1	2.74054e-107	-0.313325	0.23	0.261	3.49913e-103
DERL1	6.83187e-107	0.316338	0.458	0.335	8.72293e-103
SVIP	5.38546e-106	0.295221	0.452	0.396	6.87616e-102
APOC1	6.08996e-106	-2.57315	0.078	0.142	7.77567e-102
TCEAL3	1.05394e-105	-0.256688	0.507	0.51	1.34567e-101
TMEM101	1.31101e-105	-0.270191	0.196	0.25	1.6739e-101
CIB1	2.11811e-105	0.373784	0.667	0.582	2.7044e-101
MT1X	2.41676e-105	-0.742833	0.408	0.32	3.08572e-101
TRIM28	2.52338e-105	0.312778	0.504	0.399	3.22186e-101
RALA	2.64514e-105	0.291425	0.488	0.375	3.37731e-101
SMC4	4.32694e-105	-0.396338	0.241	0.34	5.52464e-101
GCSH	7.52314e-105	-0.403625	0.391	0.402	9.60554e-101
USP22	3.2639e-104	-0.270332	0.273	0.373	4.16735e-100
PLEKHO1	2.16066e-103	0.281129	0.164	0.081	2.75873e-99
CTSS	4.41584e-103	0.645568	0.148	0.116	5.63815e-99
SREBF1	5.37362e-103	-0.399924	0.319	0.382	6.86104e-99
ANKRD11	5.83892e-103	0.315688	0.481	0.364	7.45513e-99
MRPL11	9.36073e-103	0.579717	0.542	0.438	1.19518e-98
DKC1	1.13458e-102	0.261014	0.419	0.311	1.44863e-98
POGZ	1.19733e-102	-0.274727	0.21	0.301	1.52875e-98
ATP5MG	2.07083e-102	-0.291088	0.658	0.677	2.64404e-98
NELFE	2.68179e-102	0.298664	0.445	0.329	3.42411e-98
SCYL1	2.98644e-102	0.454267	0.396	0.286	3.81309e-98
SARS	2.99262e-102	0.295385	0.489	0.373	3.82098e-98
QKI	2.09702e-101	0.301584	0.256	0.155	2.67747e-97
LAPTM5	5.45066e-101	0.718168	0.105	0.048	6.9594e-97
CDH1	8.12675e-101	-0.301922	0.321	0.359	1.03762e-96
RBM6	2.51307e-100	-0.302057	0.26	0.342	3.20868e-96
GADD45B	3.69667e-100	-0.353988	0.389	0.424	4.7199e-96
SLC12A5	4.39743e-100	0.303117	0.091	0.031	5.61464e-96
TCIM	4.41332e-100	-0.633025	0.126	0.211	5.63493e-96
CTDNEP1	7.27523e-100	0.25842	0.413	0.296	9.28901e-96
PWP1	1.7613e-99	0.27063	0.438	0.32	2.24883e-95
IGHG3	2.26054e-99	-0.546951	0.009	0.052	2.88626e-95
DHX15	4.85672e-99	0.25733	0.45	0.34	6.20106e-95
FAM89B	6.42103e-99	0.391243	0.492	0.378	8.19838e-95
RPN2	8.90857e-99	0.380946	0.635	0.531	1.13745e-94
BLVRB	1.36295e-98	-0.362567	0.517	0.559	1.74022e-94
SSNA1	1.78273e-98	0.36605	0.533	0.438	2.2762e-94
SEMA3C	2.27376e-98	-0.497021	0.283	0.306	2.90314e-94
GPAA1	2.27962e-98	0.37072	0.511	0.408	2.91061e-94
FIBP	2.60455e-98	0.344103	0.52	0.419	3.32549e-94
MCM7	3.10523e-98	0.321576	0.284	0.198	3.96475e-94
SLC11A1	3.80542e-98	0.524817	0.053	0.031	4.85877e-94
HNRNPDL	5.86121e-98	0.325757	0.634	0.573	7.48359e-94
ZNF92	6.92574e-98	-0.290883	0.208	0.263	8.84278e-94
METTL9	9.05539e-98	0.317444	0.528	0.422	1.15619e-93
CST3	2.772e-97	0.34198	0.803	0.703	3.53929e-93
SF3B5	3.10247e-97	0.293399	0.557	0.442	3.96124e-93
CHORDC1	3.44362e-97	-0.255527	0.239	0.275	4.39682e-93
UBE2V1	6.28177e-97	-0.289613	0.27	0.318	8.02057e-93
NOP53	7.53611e-97	0.283065	0.604	0.521	9.6221e-93
RBM3	7.88707e-97	0.317394	0.604	0.511	1.00702e-92
CRNDE	1.08864e-96	-0.276819	0.445	0.51	1.38998e-92
HNRNPM	1.15878e-96	0.331348	0.613	0.547	1.47953e-92
RTN4	1.2772e-96	0.307413	0.606	0.554	1.63072e-92
TERF2IP	1.3229e-96	0.268893	0.516	0.408	1.68908e-92
GALNT3	3.52803e-96	-0.266426	0.211	0.197	4.50458e-92
HERC2	3.74668e-96	-0.257982	0.218	0.302	4.78376e-92
TBC1D1	3.98521e-96	0.329913	0.163	0.15	5.08832e-92
AURKAIP1	5.50093e-96	0.28499	0.633	0.566	7.02359e-92
TADA3	7.01432e-96	0.259611	0.461	0.355	8.95588e-92
PDIA4	7.26786e-96	-0.256893	0.409	0.41	9.2796e-92
KHK	1.09545e-95	-0.268969	0.036	0.093	1.39868e-91
OAT	1.33892e-95	0.258065	0.515	0.422	1.70954e-91
BRMS1	1.40019e-95	0.282389	0.427	0.311	1.78776e-91
EIF2S2	1.77086e-95	0.353851	0.646	0.557	2.26103e-91
CHD2	7.43187e-95	-0.337123	0.309	0.371	9.48901e-91
STOML2	7.81488e-95	0.367348	0.51	0.408	9.97804e-91
TXNIP	1.37255e-94	0.508004	0.537	0.421	1.75248e-90
POLD2	1.86191e-94	0.253748	0.485	0.389	2.37728e-90
ARPC2	2.38339e-94	0.535474	0.668	0.588	3.04311e-90
CDC37	2.71377e-94	0.266272	0.542	0.462	3.46494e-90
RPS6KB2	5.83614e-94	0.288073	0.417	0.301	7.45159e-90
SPARC	5.93606e-94	0.481953	0.165	0.155	7.57916e-90
PGLS	6.81776e-94	0.287211	0.576	0.499	8.70491e-90
DPP3	1.03171e-93	0.345669	0.322	0.217	1.31728e-89
MAP7	1.4267e-93	0.288463	0.392	0.318	1.82161e-89
CLTA	3.62714e-93	0.417982	0.655	0.566	4.63113e-89
MSN	4.49537e-93	0.328684	0.134	0.069	5.73969e-89
ITGB2	5.75162e-93	0.570429	0.079	0.036	7.34366e-89
SH3KBP1	1.24673e-92	0.257692	0.138	0.066	1.59183e-88
GPRC5A	1.92969e-92	0.616347	0.51	0.419	2.46382e-88
HSF1	2.29056e-92	0.288001	0.375	0.265	2.92459e-88
FAM177A1	3.081e-92	-0.250815	0.466	0.467	3.93382e-88
TLN1	3.29063e-92	0.41931	0.35	0.329	4.20147e-88
C1orf162	3.4479e-92	0.48111	0.053	0.015	4.40228e-88
EIF2S1	5.55622e-92	0.264103	0.469	0.365	7.09418e-88
MARCKSL1	8.03131e-92	0.334262	0.615	0.569	1.02544e-87
EIF3J	3.33935e-91	0.306436	0.55	0.479	4.26368e-87
SH3BP5	5.23813e-91	0.256692	0.265	0.165	6.68805e-87
MRPL14	7.22092e-91	0.323265	0.563	0.476	9.21967e-87
FUNDC2	7.59857e-91	0.300687	0.495	0.394	9.70186e-87
ANP32E	7.90587e-91	-0.274169	0.189	0.277	1.00942e-86
COA4	2.69022e-90	-0.289755	0.475	0.479	3.43488e-86
MBD2	3.30912e-90	0.258183	0.502	0.383	4.22508e-86
MAF1	4.72562e-90	0.250762	0.496	0.381	6.03367e-86
SLC4A7	7.74016e-90	-0.295842	0.197	0.264	9.88263e-86
ENSA	1.76586e-89	0.356614	0.64	0.582	2.25465e-85
GNMT	2.12253e-89	-0.39051	0.027	0.07	2.71004e-85
ARPC3	4.89739e-89	0.275309	0.752	0.692	6.25299e-85
TSTA3	5.90846e-89	0.348359	0.548	0.435	7.54392e-85
HDDC2	1.55501e-88	0.319558	0.413	0.306	1.98543e-84
ZWINT	1.57376e-88	0.25512	0.199	0.118	2.00937e-84
DNAJA1	3.09529e-88	0.388079	0.676	0.584	3.95207e-84
RAB11A	3.84522e-88	0.323756	0.576	0.474	4.90957e-84
KHDRBS1	4.87634e-88	0.281207	0.554	0.474	6.22611e-84
TRA2A	5.62456e-88	-0.295265	0.307	0.381	7.18143e-84
ELL2	9.23143e-88	0.307095	0.182	0.103	1.17867e-83
RHEB	1.07201e-87	0.252938	0.557	0.472	1.36874e-83
TCEAL1	1.12209e-87	-0.33083	0.252	0.311	1.43269e-83
GNLY	1.36211e-87	0.495537	0.071	0.023	1.73914e-83
ALKBH7	1.38862e-87	-0.264096	0.522	0.536	1.773e-83
SRPK1	2.6411e-87	0.257509	0.411	0.313	3.37215e-83
CD24	2.65489e-87	-0.664361	0.722	0.703	3.38977e-83
MAGI3	3.34062e-87	-0.270681	0.231	0.264	4.2653e-83
EIF5A	3.39536e-87	-0.264848	0.547	0.544	4.33519e-83
C15orf48	5.54382e-87	-0.43831	0.167	0.246	7.07834e-83
UBAC1	7.36043e-87	0.268402	0.376	0.272	9.3978e-83
FXYD3	1.10388e-86	0.370951	0.685	0.639	1.40943e-82
LSM4	1.98147e-86	0.371467	0.62	0.558	2.52993e-82
YWHAZ	3.26422e-86	0.439734	0.731	0.632	4.16776e-82
ERBB3	6.01801e-86	-0.26233	0.411	0.473	7.6838e-82
LEAP2	7.11408e-86	-0.380239	0.023	0.063	9.08325e-82
WWOX	7.16111e-86	0.282764	0.195	0.115	9.1433e-82
KAT6A	9.74184e-86	-0.299425	0.308	0.318	1.24384e-81
MYB	1.27669e-85	-0.25126	0.177	0.262	1.63008e-81
ARMCX6	2.20064e-85	-0.260345	0.265	0.319	2.80977e-81
MTSS1	2.39152e-85	0.271035	0.313	0.21	3.05349e-81
VIM	2.45146e-85	0.73336	0.346	0.306	3.13003e-81
BUD31	2.84483e-85	0.324629	0.593	0.505	3.63228e-81
STRAP	4.34017e-85	0.276742	0.559	0.488	5.54153e-81
LRP10	1.04063e-84	0.258161	0.531	0.432	1.32868e-80
TFPI	1.42992e-84	-0.455885	0.018	0.04	1.82573e-80
UGCG	2.45862e-84	-0.253714	0.344	0.386	3.13916e-80
EMP1	2.56672e-84	0.327639	0.2	0.13	3.27719e-80
TMEM183A	4.36053e-84	0.311432	0.504	0.419	5.56752e-80
CD99	5.12851e-84	0.368668	0.449	0.377	6.54809e-80
COPB1	1.12035e-83	0.267808	0.556	0.483	1.43046e-79
PLBD1	1.17406e-83	0.347548	0.266	0.172	1.49904e-79
OSER1	1.80107e-82	0.273966	0.368	0.264	2.2996e-78
SPI1	3.42058e-82	0.40368	0.044	0.014	4.36739e-78
RPL34	3.63957e-82	-0.347886	0.878	0.89	4.647e-78
RABAC1	3.90034e-82	0.315764	0.684	0.604	4.97995e-78
RAB14	1.89699e-81	0.272704	0.549	0.456	2.42208e-77
NUMA1	4.69033e-81	-0.265158	0.307	0.369	5.98862e-77
CSDE1	5.027e-81	0.34963	0.632	0.552	6.41848e-77
LIN7A	7.72909e-81	0.300972	0.068	0.069	9.8685e-77
APOE	1.6582e-80	0.566606	0.234	0.15	2.11719e-76
MRPS35	1.66329e-80	0.266342	0.512	0.422	2.12369e-76
UQCR10	3.23459e-80	0.341352	0.74	0.662	4.12993e-76
ILF2	3.45376e-80	0.270668	0.582	0.509	4.40976e-76
SLC25A37	1.6964e-79	-0.823265	0.303	0.242	2.16596e-75
SEC61G	2.49292e-79	-0.268767	0.628	0.636	3.18295e-75
MRPL40	4.09228e-79	0.257371	0.465	0.36	5.22502e-75
PAFAH1B3	5.42796e-79	0.31545	0.553	0.48	6.93042e-75
MRPL15	9.65887e-79	0.396616	0.429	0.336	1.23324e-74
DNTTIP1	2.67259e-78	0.324217	0.399	0.296	3.41236e-74
PHKG1	2.72092e-78	-0.284179	0.053	0.109	3.47408e-74
CSF1R	5.33725e-78	0.304981	0.027	0.004	6.81461e-74
TRGC1	7.9578e-77	0.40982	0.069	0.025	1.01605e-72
PLSCR1	1.1088e-76	0.277693	0.27	0.188	1.41572e-72
ITPRIPL2	3.14013e-76	-0.304471	0.249	0.28	4.00932e-72
ACTN4	3.6248e-76	0.323847	0.53	0.44	4.62815e-72
AP1S1	4.27517e-76	0.279902	0.532	0.454	5.45853e-72
NDUFB9	5.23045e-76	0.313938	0.633	0.554	6.67824e-72
NUPR1	6.28651e-76	-0.463726	0.528	0.594	8.02662e-72
DOCK8	1.16146e-75	0.320167	0.088	0.095	1.48295e-71
NKTR	1.36705e-75	-0.31296	0.372	0.424	1.74545e-71
SELENOP	1.79134e-75	-0.419565	0.497	0.497	2.28718e-71
SPP1	1.99718e-75	0.266893	0.111	0.142	2.55e-71
ATP5PB	2.15873e-75	0.3209	0.559	0.458	2.75627e-71
C3AR1	2.35203e-75	0.272555	0.026	0.003	3.00307e-71
MYO1F	2.59914e-75	0.418589	0.066	0.037	3.31859e-71
EIF3G	2.84445e-74	0.251445	0.596	0.537	3.6318e-70
BCAP31	3.36818e-74	0.296822	0.612	0.543	4.30049e-70
EPB41L3	7.0428e-74	0.370095	0.057	0.027	8.99224e-70
MRPL21	2.23822e-73	0.581024	0.567	0.471	2.85776e-69
PGM2L1	5.08741e-73	-0.251704	0.139	0.193	6.49561e-69
KLRD1	6.59841e-73	0.370934	0.031	0.009	8.42484e-69
RAD21	9.73392e-73	0.375774	0.545	0.449	1.24283e-68
STAU1	1.00235e-72	0.294519	0.555	0.45	1.2798e-68
PXMP2	1.24819e-72	-0.4344	0.335	0.351	1.59369e-68
ABCF1	1.73845e-72	0.260285	0.476	0.374	2.21965e-68
NAPRT	2.61929e-72	0.273781	0.297	0.203	3.34431e-68
RHOA	4.17201e-72	0.282967	0.681	0.61	5.32683e-68
RAP2B	7.53551e-72	0.251627	0.196	0.12	9.62134e-68
MLEC	1.68627e-71	0.313434	0.634	0.56	2.15303e-67
FAU	1.79954e-71	-0.289289	0.777	0.824	2.29765e-67
EIF6	1.95061e-71	0.253818	0.582	0.484	2.49054e-67
TMEM87A	7.33289e-71	0.273781	0.534	0.45	9.36264e-67
IL32	8.37338e-71	-0.501548	0.135	0.195	1.06911e-66
LRRC75A	2.46179e-70	-0.353487	0.145	0.169	3.14321e-66
NET1	7.01991e-70	-0.275392	0.287	0.326	8.96302e-66
BAMBI	8.62847e-70	0.677667	0.406	0.402	1.10168e-65
REXO2	1.12233e-69	-0.275635	0.371	0.407	1.43299e-65
ATP6V0B	1.15906e-69	0.286711	0.674	0.604	1.47989e-65
NUDT4	2.10893e-69	0.250178	0.412	0.314	2.69268e-65
FCN1	6.78611e-69	0.330308	0.029	0.007	8.66451e-65
ATP5IF1	1.00309e-68	-0.308152	0.592	0.578	1.28074e-64
PTGR1	1.99779e-68	-0.342802	0.39	0.374	2.55077e-64
ARPC1B	2.43166e-68	0.322521	0.575	0.481	3.10474e-64
ZFP36L2	7.12382e-68	0.373065	0.485	0.39	9.0957e-64
HTATIP2	1.083e-66	0.283231	0.378	0.29	1.38277e-62
LAMA5	1.70804e-66	-0.2705	0.171	0.217	2.18083e-62
NDUFV2	4.44365e-66	0.361419	0.685	0.597	5.67365e-62
COLEC12	7.17902e-66	0.318861	0.148	0.096	9.16617e-62
CMBL	8.90537e-66	-0.286717	0.384	0.404	1.13704e-61
HLA-DQA1	9.26517e-66	0.545441	0.056	0.023	1.18298e-61
CD74	1.48689e-65	0.670329	0.316	0.304	1.89846e-61
VPS35	2.65982e-65	0.256248	0.52	0.44	3.39606e-61
NCKAP1L	9.7429e-65	0.324119	0.031	0.008	1.24397e-60
CCL3	1.22179e-64	0.447146	0.049	0.017	1.55998e-60
UQCRC1	6.68695e-64	0.335652	0.48	0.388	8.5379e-60
LYPLA1	1.91644e-63	0.541193	0.465	0.385	2.44691e-59
EIF5	2.69004e-63	0.376012	0.609	0.525	3.43465e-59
FLNA	1.04643e-62	0.352947	0.237	0.203	1.33608e-58
C5AR1	5.13326e-62	0.273557	0.028	0.014	6.55415e-58
HILPDA	1.11674e-61	0.293239	0.39	0.306	1.42585e-57
XRN2	1.49567e-61	0.305823	0.587	0.49	1.90968e-57
SCD	2.67409e-61	-0.300583	0.253	0.245	3.41428e-57
GCC2	1.09171e-60	0.294422	0.561	0.496	1.3939e-56
LST1	1.21379e-60	0.383981	0.042	0.015	1.54977e-56
UPF2	2.7265e-60	-0.286555	0.331	0.388	3.4812e-56
ECHDC2	2.79705e-60	-0.266805	0.333	0.315	3.57127e-56
ZC2HC1A	6.71411e-60	0.291664	0.204	0.131	8.57257e-56
SNX6	6.74982e-60	0.260069	0.53	0.449	8.61817e-56
PKIB	1.003e-59	0.569493	0.254	0.222	1.28062e-55
PDCD10	1.46489e-59	0.272487	0.497	0.41	1.87037e-55
SQLE	1.91899e-59	0.296249	0.434	0.352	2.45017e-55
C19orf33	7.31455e-59	0.304152	0.346	0.257	9.33922e-55
MRPS16	3.33352e-58	0.291805	0.517	0.427	4.25624e-54
YPEL5	4.05817e-58	0.278896	0.44	0.351	5.18147e-54
MAFB	4.36554e-58	0.359516	0.181	0.121	5.57392e-54
IGHG1	4.55288e-58	-1.78797	0.011	0.043	5.81312e-54
HSPA1A	4.91884e-58	-0.467559	0.58	0.585	6.28038e-54
DPP7	5.9094e-58	0.288833	0.545	0.462	7.54513e-54
NDUFA8	1.14756e-57	0.268713	0.506	0.418	1.4652e-53
SHROOM1	3.4567e-57	-0.292415	0.141	0.208	4.41351e-53
ARL4C	4.8206e-57	0.283845	0.109	0.057	6.15495e-53
IER2	4.4114e-56	0.278377	0.64	0.638	5.63248e-52
RHOC	3.29029e-55	0.334667	0.627	0.557	4.20104e-51
RPLP2	6.01896e-55	-0.304698	0.836	0.889	7.68501e-51
MAPRE1	1.19984e-54	0.317452	0.368	0.285	1.53196e-50
STARD10	1.45506e-54	0.398046	0.795	0.718	1.85782e-50
RNH1	2.53288e-54	0.409058	0.529	0.507	3.23399e-50
RIDA	3.5638e-54	-0.448174	0.244	0.24	4.55025e-50
DDAH2	2.18281e-53	0.266157	0.543	0.454	2.78702e-49
FAM214A	4.8566e-53	-0.251916	0.316	0.349	6.20091e-49
SERINC3	9.41824e-53	0.345071	0.477	0.387	1.20252e-48
SYS1	1.01644e-51	0.338385	0.371	0.289	1.29779e-47
TSC22D1	3.99203e-51	0.254186	0.537	0.45	5.09703e-47
CYBA	4.05581e-51	0.306361	0.601	0.511	5.17845e-47
POLR2K	4.44201e-51	0.280075	0.617	0.527	5.67156e-47
GALNT6	6.22677e-51	-0.275639	0.373	0.407	7.95034e-47
RBPJ	1.88713e-50	0.250984	0.412	0.328	2.40949e-46
NDUFV1	2.17548e-50	0.286218	0.497	0.418	2.77766e-46
EGFL7	2.97291e-50	0.273681	0.119	0.118	3.79582e-46
RND3	3.75867e-50	0.351889	0.25	0.179	4.79907e-46
FTH1	9.68753e-50	-0.325226	0.986	0.97	1.2369e-45
RPL26	6.14381e-49	-0.254592	0.845	0.857	7.84442e-45
PPP1R2	6.4763e-49	0.266895	0.419	0.332	8.26894e-45
GPX4	1.07353e-48	-0.31925	0.725	0.766	1.37068e-44
SOD2	1.63939e-48	-0.260167	0.324	0.27	2.09318e-44
ARHGDIB	1.74411e-48	0.270693	0.475	0.403	2.22688e-44
SEPHS2	2.76434e-47	0.260167	0.542	0.464	3.52951e-43
MDK	2.4585e-46	0.446493	0.513	0.428	3.13901e-42
HMGN2	2.60421e-46	0.281978	0.641	0.608	3.32506e-42
BCL7C	2.78445e-46	0.313522	0.53	0.465	3.55519e-42
TM9SF3	1.05416e-45	0.387407	0.552	0.471	1.34596e-41
RNASEH2C	1.62658e-45	0.537197	0.465	0.435	2.07682e-41
C7orf50	8.59884e-45	0.346778	0.515	0.446	1.0979e-40
C11orf80	4.55839e-44	0.255708	0.136	0.146	5.82015e-40
CPNE3	3.63673e-43	0.337853	0.574	0.496	4.64338e-39
ATP6V1F	8.53927e-42	0.268867	0.634	0.552	1.09029e-37
TYMP	2.02579e-41	0.411938	0.444	0.369	2.58653e-37
ZNF706	2.22423e-41	0.261361	0.627	0.548	2.83989e-37
TCF25	2.77436e-41	0.283972	0.564	0.493	3.54231e-37
HLA-DPA1	3.30515e-41	0.440908	0.145	0.156	4.22002e-37
COPZ1	3.4986e-41	0.268517	0.622	0.545	4.46701e-37
VPS28	3.93003e-41	0.396479	0.666	0.586	5.01787e-37
DRAP1	5.89088e-41	0.273339	0.637	0.571	7.52147e-37
LCP1	1.45158e-40	0.291269	0.085	0.089	1.85337e-36
PLEK	1.63754e-40	0.257461	0.028	0.009	2.09081e-36
HLA-DMA	2.56491e-40	0.315732	0.127	0.123	3.27487e-36
TNFRSF1B	2.65606e-40	0.260995	0.032	0.012	3.39125e-36
LRPAP1	8.31581e-40	0.33173	0.572	0.508	1.06176e-35
LSM3	1.31312e-39	0.279829	0.596	0.519	1.67659e-35
SIVA1	3.61865e-39	0.2929	0.579	0.52	4.62029e-35
TMED3	8.41715e-38	0.290635	0.599	0.524	1.0747e-33
MAP3K11	1.35684e-37	0.271697	0.292	0.227	1.73241e-33
SLC38A1	7.07162e-37	0.305916	0.514	0.454	9.02904e-33
CCND1	1.08489e-36	-0.294413	0.663	0.659	1.38518e-32
STUB1	3.72042e-36	0.26449	0.629	0.563	4.75023e-32
IRF1	4.63856e-36	0.345348	0.357	0.303	5.92251e-32
BZW1	3.18457e-35	0.300626	0.671	0.6	4.06605e-31
UTRN	3.09436e-34	0.250321	0.231	0.177	3.95087e-30
RIOK3	3.95539e-34	-0.263922	0.348	0.374	5.05024e-30
CHCHD10	4.36185e-33	-0.321823	0.422	0.462	5.56921e-29
BCAS4	4.46205e-33	0.301429	0.373	0.311	5.69715e-29
APLP2	5.50295e-33	0.335454	0.51	0.445	7.02616e-29
SDC4	1.85693e-32	0.282883	0.453	0.382	2.37093e-28
TMEM176B	2.09104e-32	0.272953	0.259	0.2	2.66983e-28
FOS	4.25295e-32	0.288424	0.578	0.612	5.43016e-28
SPINT2	1.1324e-31	0.252062	0.682	0.689	1.44584e-27
MGAT1	2.86117e-31	0.261121	0.247	0.195	3.65314e-27
CD2	3.31369e-31	-0.259382	0.016	0.04	4.23092e-27
HLA-B	4.12952e-31	0.379237	0.63	0.567	5.27257e-27
CCS	1.05593e-30	0.470265	0.456	0.41	1.34821e-26
FKBP2	2.10632e-30	0.284444	0.491	0.423	2.68935e-26
RNF7	2.14761e-30	0.381256	0.6	0.535	2.74207e-26
PRELID1	4.96381e-30	0.288067	0.671	0.603	6.33779e-26
AUP1	6.10794e-30	0.265166	0.493	0.428	7.79862e-26
NKG7	1.10551e-29	0.352009	0.059	0.033	1.41151e-25
ERGIC1	1.42116e-28	0.363238	0.485	0.425	1.81454e-24
ANXA5	6.91494e-28	0.280242	0.609	0.553	8.829e-24
GDF15	1.16849e-27	0.468548	0.236	0.228	1.49192e-23
DDT	3.84019e-26	-0.332181	0.549	0.516	4.90315e-22
ALOX5AP	6.34753e-26	0.254945	0.043	0.029	8.10453e-22
IGHA1	1.30725e-24	-0.925409	0.033	0.059	1.6691e-20
CCL5	2.67119e-24	0.333631	0.081	0.059	3.41058e-20
AREG	8.67453e-24	-0.345858	0.2	0.234	1.10756e-19
NDUFAF3	6.7066e-23	0.43032	0.518	0.476	8.56299e-19
BTG1	2.79862e-21	0.276771	0.664	0.608	3.57327e-17
TRAPPC1	6.38281e-21	0.26769	0.531	0.474	8.14957e-17
PPFIA1	3.95322e-20	0.351114	0.507	0.454	5.04747e-16
FAM49B	4.85366e-20	0.306514	0.41	0.359	6.19716e-16
METRNL	5.83351e-19	0.299111	0.276	0.26	7.44823e-15
HLA-DPB1	2.63435e-17	0.388738	0.17	0.15	3.36353e-13
PTPRC	5.1509e-17	0.27033	0.075	0.058	6.57667e-13
C4orf48	1.66832e-16	0.260454	0.358	0.389	2.13011e-12
STK4	1.70833e-16	0.317562	0.306	0.268	2.1812e-12
RPS3	5.86935e-15	-0.406588	0.924	0.896	7.49399e-11
HRAS	6.24679e-15	0.288888	0.414	0.38	7.9759e-11
RAB2A	7.00171e-15	0.333043	0.637	0.591	8.93978e-11
CD2BP2	9.26951e-13	0.27124	0.434	0.399	1.18353e-08
MSRB2	1.02446e-11	0.27727	0.497	0.454	1.30803e-07
HMGB2	2.56698e-08	-0.272499	0.324	0.337	0.000327753
IGKC	0.00019912	-1.82188	0.103	0.117	1
CTSZ	0.0083069	0.281493	0.439	0.421	1

## Sheet: DE_tumor_LP_EP
gene	p_val	avg_log2FC	pct.1	pct.2	p_val_adj
A1BG	0	-0.949079	0.169	0.723	0
AAMP	0	-0.343501	0.403	0.724	0
ABCD1	0	-0.351129	0.058	0.397	0
ABHD2	0	-0.372622	0.248	0.562	0
ABRACL	0	-0.510987	0.473	0.769	0
AC023590.1	0	-0.348305	0.019	0.335	0
AC244090.1	0	-0.265994	0.14	0.473	0
ACBD3	0	-0.347821	0.475	0.758	0
ACOT13	0	-0.301493	0.319	0.62	0
ACTR3	0	0.557428	0.567	0.739	0
ADSSL1	0	-0.626705	0.072	0.425	0
AGPAT2	0	-0.728644	0.309	0.758	0
AGPAT5	0	1.22156	0.388	0.206	0
AHNAK	0	0.604681	0.578	0.671	0
AK6	0	-0.312473	0.339	0.637	0
AKAP9	0	0.409712	0.583	0.746	0
AKR1A1	0	0.525134	0.531	0.626	0
AL133453.1	0	-0.47865	0.105	0.47	0
AL445524.1	0	-0.544502	0.083	0.504	0
ALOX5	0	-0.267525	0.023	0.264	0
ANAPC11	0	-1.17657	0.576	0.924	0
ANAPC13	0	-0.345481	0.287	0.659	0
ANAPC16	0	-0.58053	0.626	0.903	0
ANP32B	0	0.361985	0.621	0.828	0
ANPEP	0	-0.560716	0.015	0.385	0
ANXA7	0	-0.354528	0.567	0.845	0
ANXA9	0	-0.451869	0.111	0.694	0
AP1M2	0	0.300199	0.505	0.676	0
AP2M1	0	0.662122	0.63	0.797	0
APEX1	0	0.669854	0.563	0.645	0
APLP2	0	0.708911	0.51	0.658	0
APMAP	0	0.469858	0.522	0.636	0
APOE	0	2.30399	0.234	0.062	0
APOOL	0	-0.376306	0.206	0.529	0
APRT	0	0.371528	0.65	0.818	0
ARFRP1	0	-0.270496	0.226	0.552	0
ARHGDIA	0	-0.274027	0.499	0.813	0
ARL16	0	-0.334019	0.237	0.638	0
ARL6IP4	0	0.346711	0.66	0.837	0
ARMCX2	0	-0.332578	0.076	0.33	0
ARMCX3	0	-1.43803	0.419	0.818	0
ARMCX6	0	-1.38848	0.265	0.756	0
ARMT1	0	-0.364364	0.234	0.573	0
ARPC1A	0	-0.300082	0.59	0.877	0
ARPC1B	0	-0.887958	0.575	0.893	0
ARV1	0	-0.455228	0.242	0.628	0
ATOX1	0	-0.4127	0.561	0.844	0
ATP1A1	0	0.618061	0.565	0.644	0
ATP1B1	0	-0.47583	0.584	0.852	0
ATP5F1A	0	0.484054	0.563	0.68	0
ATP5F1B	0	0.367071	0.658	0.85	0
ATP5F1D	0	0.295641	0.644	0.827	0
ATP5F1E	0	-0.932685	0.892	0.989	0
ATP5IF1	0	-0.777922	0.592	0.887	0
ATP5MC1	0	-0.608698	0.523	0.842	0
ATP5MC3	0	-0.570466	0.644	0.91	0
ATP5MD	0	-0.267848	0.642	0.897	0
ATP5ME	0	-0.692121	0.693	0.948	0
ATP5MF	0	-0.979877	0.654	0.929	0
ATP5MPL	0	-0.467391	0.672	0.925	0
ATP5PD	0	-1.02985	0.559	0.915	0
ATP5PF	0	-0.72353	0.606	0.902	0
ATP5PO	0	-0.381506	0.514	0.809	0
ATP6V0B	0	-0.527759	0.674	0.906	0
ATP6V0E1	0	-0.66592	0.677	0.919	0
ATP6V1C1	0	-0.351154	0.276	0.673	0
ATP6V1G1	0	0.557937	0.758	0.903	0
AUP1	0	-0.493013	0.493	0.819	0
AZIN1	0	-0.402225	0.327	0.673	0
BACE2	0	-0.460816	0.132	0.551	0
BCAP31	0	-1.24663	0.612	0.911	0
BCAS4	0	-0.734926	0.373	0.794	0
BEX2	0	-0.584326	0.167	0.68	0
BEX3	0	-0.536364	0.327	0.865	0
BEX4	0	-0.996398	0.37	0.838	0
BID	0	-0.364301	0.273	0.621	0
BIN1	0	-0.384711	0.081	0.483	0
BLVRB	0	-1.11836	0.517	0.909	0
BOLA3	0	-0.355835	0.439	0.734	0
BRI3	0	-0.627327	0.597	0.887	0
BROX	0	-0.263915	0.346	0.647	0
BSG	0	1.40965	0.632	0.755	0
BST2	0	-0.824758	0.428	0.773	0
BTG1	0	1.14902	0.664	0.649	0
C11orf58	0	0.366106	0.662	0.872	0
C12orf57	0	0.439267	0.591	0.755	0
C19orf53	0	0.260699	0.62	0.825	0
C1QBP	0	0.505507	0.617	0.74	0
C1orf122	0	-0.513462	0.54	0.846	0
C1orf21	0	-0.385823	0.332	0.66	0
C1orf35	0	-0.375848	0.342	0.688	0
C3	0	2.16084	0.169	0.207	0
C4orf3	0	-0.585341	0.536	0.863	0
C4orf48	0	-1.11483	0.358	0.81	0
C8orf76	0	-0.644673	0.306	0.712	0
C9orf16	0	-0.816359	0.543	0.881	0
CA12	0	-0.541485	0.307	0.707	0
CA2	0	1.80752	0.413	0.012	0
CACYBP	0	-0.367109	0.563	0.842	0
CALD1	0	1.36133	0.14	0.037	0
CALM2	0	-0.4529	0.742	0.957	0
CAMK2G	0	-0.282339	0.148	0.415	0
CAMTA1	0	-0.668658	0.461	0.769	0
CANX	0	-0.360638	0.583	0.837	0
CAPS	0	-0.46074	0.295	0.6	0
CARHSP1	0	0.298072	0.402	0.716	0
CCDC115	0	-0.301111	0.241	0.59	0
CCDC47	0	-0.595234	0.385	0.75	0
CCDC57	0	-0.304482	0.196	0.561	0
CCDC80	0	2.12451	0.142	0.015	0
CCDC85B	0	0.777102	0.555	0.631	0
CCL28	0	-0.458854	0.045	0.38	0
CCND1	0	2.06652	0.663	0.49	0
CCT2	0	0.404478	0.592	0.755	0
CCT3	0	0.296041	0.693	0.876	0
CCT5	0	0.673441	0.621	0.772	0
CCT6A	0	0.655944	0.612	0.727	0
CD164	0	0.80409	0.602	0.646	0
CD24	0	0.64978	0.722	0.865	0
CD320	0	0.84618	0.453	0.328	0
CD44	0	0.90959	0.406	0.146	0
CD47	0	-0.840678	0.35	0.763	0
CD82	0	-0.509899	0.162	0.613	0
CD9	0	0.485547	0.723	0.844	0
CDC37	0	0.265536	0.542	0.72	0
CDS1	0	-0.330053	0.171	0.534	0
CEBPB	0	-0.690559	0.487	0.859	0
CFAP70	0	0.438724	0.276	0.04	0
CFL1	0	0.7381	0.876	0.955	0
CHCHD1	0	-0.554023	0.489	0.819	0
CHCHD10	0	-0.298533	0.422	0.774	0
CHCHD2	0	0.402623	0.833	0.949	0
CHPT1	0	0.829835	0.444	0.296	0
CIB1	0	-0.632104	0.667	0.92	0
CIRBP	0	0.543192	0.63	0.777	0
CISD2	0	-0.470829	0.356	0.684	0
CISD3	0	-0.274991	0.371	0.713	0
CITED4	0	-1.29802	0.417	0.767	0
CLDN3	0	-1.73504	0.502	0.919	0
CLDN4	0	-0.713823	0.502	0.835	0
CLDN7	0	-0.995451	0.561	0.883	0
CLIC3	0	-0.726276	0.124	0.57	0
CLINT1	0	-0.411907	0.401	0.734	0
CLTA	0	0.445708	0.655	0.824	0
CLU	0	-1.98809	0.624	0.872	0
CMPK1	0	-0.475329	0.45	0.753	0
CMYA5	0	-0.698212	0.1	0.511	0
CNBP	0	-0.296289	0.592	0.861	0
CNIH4	0	-0.517825	0.477	0.818	0
CNN3	0	0.900565	0.459	0.112	0
COA3	0	-0.378587	0.452	0.817	0
COMT	0	1.14082	0.632	0.652	0
COPB1	0	0.401275	0.556	0.702	0
COPE	0	0.865002	0.681	0.785	0
COPS5	0	-0.41481	0.488	0.811	0
COPS8	0	-0.354916	0.297	0.592	0
COPS9	0	-0.793602	0.568	0.86	0
COX14	0	-0.789631	0.511	0.873	0
COX17	0	-0.889877	0.56	0.907	0
COX20	0	-0.548546	0.511	0.792	0
COX4I1	0	0.452892	0.719	0.897	0
COX5A	0	-0.404317	0.648	0.896	0
COX5B	0	-0.814196	0.698	0.948	0
COX6B1	0	-0.374472	0.739	0.947	0
COX6C	0	-0.914704	0.922	0.986	0
COX7A2	0	-1.09474	0.738	0.969	0
COX7B	0	-0.77101	0.637	0.914	0
COX7C	0	-0.750546	0.762	0.963	0
COX8A	0	-0.930682	0.622	0.938	0
CP	0	-0.651666	0.058	0.298	0
CPE	0	1.04419	0.464	0.263	0
CRABP2	0	-1.94677	0.329	0.939	0
CREG1	0	-0.365014	0.311	0.663	0
CRIP2	0	0.286609	0.61	0.839	0
CRNDE	0	-0.355768	0.445	0.753	0
CRYL1	0	-0.5173	0.197	0.593	0
CSDE1	0	0.427003	0.632	0.81	0
CSTA	0	-0.554383	0.03	0.341	0
CSTB	0	-0.71976	0.534	0.86	0
CTSD	0	-1.94796	0.623	0.904	0
CTSH	0	-0.623147	0.297	0.787	0
CTSL	0	0.471651	0.384	0.665	0
CTSZ	0	-0.892715	0.439	0.882	0
CUTA	0	-0.576399	0.597	0.885	0
CXXC5	0	-0.525711	0.425	0.843	0
CYB5A	0	-0.85842	0.627	0.888	0
CYB5R1	0	-0.604788	0.4	0.75	0
CYBA	0	0.369687	0.601	0.308	0
CYCS	0	-0.732658	0.585	0.892	0
CYHR1	0	-0.417238	0.413	0.728	0
DAB2	0	0.974364	0.163	0.156	0
DCAF13	0	-0.490342	0.478	0.768	0
DCXR	0	-1.03146	0.553	0.907	0
DENND1B	0	-0.305338	0.141	0.459	0
DERL1	0	-0.833448	0.458	0.803	0
DGAT1	0	-0.588981	0.193	0.612	0
DGUOK	0	-0.388353	0.491	0.785	0
DHRSX	0	-0.314457	0.219	0.579	0
DNAJB12	0	-0.343628	0.388	0.683	0
DNAJB2	0	-0.362048	0.218	0.589	0
DNAJB6	0	-0.459646	0.556	0.842	0
DNAJC3	0	-0.42947	0.415	0.709	0
DNAJC5	0	-0.35324	0.222	0.621	0
DPM1	0	-0.337951	0.372	0.703	0
DUSP23	0	-0.709206	0.358	0.803	0
DUSP6	0	0.797611	0.396	0.025	0
ECH1	0	0.433302	0.622	0.753	0
ECHS1	0	0.455526	0.594	0.747	0
ECM1	0	-1.16815	0.052	0.509	0
EEF1A2	0	-1.15111	0.334	0.771	0
EEF2	0	1.12605	0.686	0.864	0
EFHD1	0	-1.31293	0.303	0.79	0
EFR3A	0	-0.307253	0.349	0.655	0
EGFL7	0	-0.61891	0.119	0.652	0
EID1	0	0.681665	0.648	0.781	0
EIF2S3	0	-0.61675	0.449	0.803	0
EIF3D	0	0.713436	0.546	0.591	0
EIF3E	0	-1.02791	0.657	0.899	0
EIF3G	0	0.264644	0.596	0.796	0
EIF3I	0	0.313487	0.556	0.758	0
EIF3J	0	0.345729	0.55	0.723	0
EIF3L	0	0.791793	0.514	0.514	0
EIF4A1	0	0.721503	0.593	0.614	0
EIF4A2	0	-0.299858	0.61	0.876	0
EIF4A3	0	-0.436556	0.452	0.756	0
EIF4B	0	0.606813	0.61	0.741	0
EIF4EBP2	0	-0.286862	0.275	0.586	0
ELF3	0	-0.962022	0.592	0.902	0
ELOC	0	-0.986482	0.556	0.92	0
EMC2	0	-0.906984	0.375	0.738	0
EMD	0	-0.329418	0.32	0.629	0
EMP3	0	1.46363	0.228	0.108	0
ENO1	0	0.792541	0.63	0.803	0
ENPP5	0	-0.3239	0.108	0.446	0
ENY2	0	-0.799726	0.622	0.881	0
EPCAM	0	-0.562784	0.537	0.868	0
EPHX1	0	-1.52094	0.428	0.825	0
EPPK1	0	-0.285032	0.145	0.446	0
EPS8L1	0	-0.330946	0.176	0.5	0
EPS8L2	0	-0.586166	0.259	0.672	0
ERH	0	0.394094	0.68	0.853	0
ERLIN2	0	0.823953	0.463	0.328	0
ERO1A	0	-0.276294	0.34	0.641	0
ERP29	0	0.691738	0.641	0.71	0
ESRRA	0	-0.292172	0.199	0.493	0
EVA1B	0	-1.27647	0.285	0.699	0
EZR	0	0.284567	0.665	0.873	0
F11R	0	-0.466188	0.229	0.631	0
FAM104A	0	-0.272397	0.21	0.537	0
FAM118A	0	-0.418726	0.089	0.306	0
FAM174B	0	-0.297004	0.226	0.534	0
FAM241B	0	-0.334388	0.131	0.503	0
FAM49B	0	-0.612613	0.41	0.752	0
FAM91A1	0	-0.264456	0.196	0.514	0
FAU	0	-0.545019	0.777	0.977	0
FBP1	0	0.556142	0.561	0.729	0
FCGRT	0	1.0192	0.62	0.681	0
FERMT2	0	0.375642	0.247	0.026	0
FGFR1	0	0.674078	0.404	0.102	0
FJX1	0	0.406592	0.274	0.068	0
FKBP2	0	-0.570504	0.491	0.851	0
FKBP8	0	0.589747	0.553	0.643	0
FNTA	0	0.508364	0.475	0.517	0
FOS	0	0.768003	0.578	0.796	0
FOXK2	0	-0.261396	0.167	0.473	0
FTH1	0	-1.27359	0.986	0.997	0
FUS	0	0.578851	0.665	0.792	0
FXYD5	0	-1.34704	0.185	0.832	0
GALNT1	0	0.976921	0.518	0.428	0
GALNT3	0	-0.660458	0.211	0.651	0
GAPDH	0	0.549642	0.956	0.977	0
GATA3	0	0.929204	0.512	0.601	0
GCA	0	-0.328368	0.28	0.582	0
GDI2	0	0.31126	0.536	0.707	0
GDPD3	0	-0.418745	0.071	0.466	0
GHITM	0	-0.341973	0.624	0.89	0
GID8	0	-0.684323	0.433	0.817	0
GKAP1	0	-0.266805	0.083	0.341	0
GLRX2	0	-0.453176	0.388	0.693	0
GLUD1	0	0.668639	0.495	0.543	0
GNB2	0	0.310812	0.602	0.778	0
GPR137B	0	-0.416132	0.166	0.552	0
GPRC5C	0	-0.413476	0.25	0.623	0
GRHL1	0	-0.295735	0.108	0.401	0
GSN	0	0.66844	0.548	0.705	0
GSTK1	0	-0.97318	0.513	0.854	0
GSTP1	0	1.35225	0.229	0.074	0
GTF2H5	0	-0.517828	0.493	0.76	0
GTF3C6	0	0.690054	0.551	0.531	0
GTSF1	0	-0.720456	0.001	0.437	0
GUK1	0	-0.591707	0.732	0.964	0
H3F3B	0	-0.902511	0.835	0.984	0
HCFC1R1	0	-0.425839	0.37	0.713	0
HDAC1	0	0.316201	0.455	0.598	0
HDGF	0	0.752304	0.585	0.696	0
HES4	0	-0.40485	0.267	0.655	0
HEXIM1	0	-0.273194	0.17	0.476	0
HIST1H2AC	0	-0.589615	0.276	0.607	0
HIST1H4C	0	2.08655	0.63	0.47	0
HLA-A	0	-0.746794	0.449	0.878	0
HLA-DPA1	0	0.69457	0.145	0.328	0
HLA-DRA	0	0.831332	0.229	0.443	0
HLA-DRB1	0	0.548866	0.233	0.48	0
HLA-DRB5	0	-0.258256	0.012	0.208	0
HLA-F	0	-0.32553	0.146	0.487	0
HMG20B	0	0.727194	0.508	0.587	0
HMGB1	0	0.922808	0.795	0.849	0
HMGB3	0	-0.895301	0.418	0.758	0
HMGN1	0	0.256836	0.667	0.864	0
HNRNPA1	0	0.682976	0.704	0.887	0
HNRNPA2B1	0	0.455698	0.766	0.906	0
HNRNPDL	0	0.562529	0.634	0.781	0
HNRNPK	0	0.262614	0.675	0.862	0
HNRNPM	0	0.720435	0.613	0.709	0
HNRNPR	0	0.558736	0.579	0.687	0
HNRNPU	0	0.569093	0.672	0.802	0
HOXB2	0	-0.713499	0.119	0.528	0
HOXB7	0	-0.332724	0.059	0.395	0
HPRT1	0	-0.624873	0.363	0.705	0
HSBP1	0	0.523828	0.661	0.856	0
HSBP1L1	0	-0.293851	0.324	0.627	0
HSD17B1	0	-1.25355	0.05	0.458	0
HSP90B1	0	0.295431	0.666	0.781	0
HSPA1A	0	-0.839332	0.58	0.854	0
HSPA2	0	0.914939	0.431	0.042	0
HSPB1	0	-1.81159	0.676	0.981	0
HSPD1	0	-0.405274	0.699	0.933	0
HSPE1	0	-1.40914	0.703	0.964	0
HTATIP2	0	-0.571111	0.378	0.725	0
IAH1	0	-0.270616	0.371	0.715	0
IDS	0	-0.396429	0.358	0.68	0
IER2	0	1.43545	0.64	0.698	0
IFI27	0	-2.12168	0.339	0.763	0
IFI27L2	0	-0.535765	0.119	0.554	0
IFITM2	0	-0.607885	0.291	0.632	0
IFITM3	0	-0.850045	0.346	0.866	0
IFT172	0	-0.286549	0.072	0.379	0
IGFBP2	0	1.58801	0.655	0.564	0
IGFBP3	0	-0.358806	0.059	0.277	0
IL13RA1	0	-0.285713	0.323	0.629	0
INSIG2	0	-0.324809	0.101	0.447	0
IRF2BP2	0	-0.284302	0.418	0.741	0
JPT1	0	-0.531676	0.537	0.818	0
JUN	0	1.0099	0.585	0.72	0
JUNB	0	1.23717	0.624	0.708	0
JUND	0	1.00021	0.808	0.889	0
KDELR2	0	-0.538144	0.61	0.881	0
KDSR	0	0.775614	0.475	0.395	0
KHDRBS1	0	0.275229	0.554	0.73	0
KIF5B	0	0.480637	0.632	0.8	0
KLF2	0	1.55363	0.571	0.351	0
KLF6	0	1.2752	0.579	0.537	0
KRT10	0	-0.497822	0.556	0.864	0
KRT19	0	-0.718009	0.961	0.995	0
KRT23	0	-1.1719	0.023	0.438	0
KRT7	0	-0.898172	0.585	0.943	0
KRTCAP3	0	-0.833495	0.258	0.687	0
LAGE3	0	-0.585186	0.511	0.835	0
LAMP2	0	-0.508192	0.45	0.776	0
LAMTOR2	0	-0.455552	0.549	0.85	0
LAPTM4A	0	-1.15636	0.634	0.904	0
LAPTM4B	0	-1.17886	0.401	0.84	0
LDHA	0	0.586241	0.678	0.909	0
LDHB	0	0.842476	0.216	0.182	0
LFNG	0	0.626552	0.318	0.064	0
LGALS1	0	0.850131	0.389	0.61	0
LGALS3	0	-1.48236	0.625	0.914	0
LGALS3BP	0	-1.34716	0.426	0.831	0
LIMA1	0	0.624243	0.515	0.559	0
LINC00467	0	-0.363854	0.16	0.485	0
LITAF	0	-0.712755	0.228	0.755	0
LMAN1	0	0.60871	0.566	0.687	0
LMTK3	0	-0.79628	0.065	0.585	0
LRG1	0	-0.592625	0.062	0.515	0
LRIF1	0	-0.301909	0.189	0.476	0
LSM4	0	0.954116	0.62	0.712	0
LSM6	0	-0.34986	0.266	0.592	0
LTC4S	0	-0.67083	0.149	0.537	0
LY6E	0	-1.81601	0.691	0.968	0
LYSMD2	0	-0.450578	0.096	0.514	0
MACC1	0	-0.74677	0.122	0.598	0
MAGED2	0	1.00558	0.664	0.73	0
MAL2	0	-1.04418	0.579	0.932	0
MALSU1	0	-0.389891	0.394	0.72	0
MAN1A1	0	0.441659	0.248	0.036	0
MAP2K2	0	0.522745	0.565	0.69	0
MAP9	0	-0.272753	0.243	0.533	0
MAPKAPK2	0	-0.30461	0.291	0.619	0
MARCKS	0	1.2893	0.681	0.701	0
MAZ	0	1.06835	0.569	0.622	0
MBD4	0	-0.339064	0.244	0.586	0
MBOAT2	0	-0.312506	0.231	0.566	0
MBOAT7	0	-0.697451	0.322	0.681	0
MCPH1	0	0.604214	0.373	0.16	0
MCTS1	0	-0.463721	0.481	0.787	0
MDK	0	-0.710887	0.513	0.878	0
MED24	0	-0.480865	0.139	0.385	0
MESP1	0	-1.76471	0.054	0.65	0
METRNL	0	-0.681073	0.276	0.757	0
METTL23	0	-0.377228	0.258	0.65	0
METTL5	0	-0.395227	0.413	0.745	0
MFSD10	0	-0.571934	0.515	0.806	0
MGST1	0	-0.612659	0.595	0.852	0
MGST2	0	-0.694516	0.368	0.761	0
MGST3	0	-0.647606	0.578	0.88	0
MIA3	0	0.888486	0.532	0.583	0
MICA	0	-0.26522	0.065	0.363	0
MIEN1	0	-0.281596	0.499	0.803	0
MIF	0	1.05456	0.856	0.913	0
MINCR	0	-0.579843	0.117	0.478	0
MIR210HG	0	-0.373357	0.064	0.365	0
MIR29B2CHG	0	-0.259827	0.123	0.42	0
MLEC	0	0.596751	0.634	0.725	0
MLF2	0	0.552642	0.599	0.733	0
MLPH	0	0.364743	0.556	0.798	0
MOCS2	0	-0.264208	0.291	0.615	0
MORF4L2	0	-0.310146	0.603	0.874	0
MPC1	0	-0.432135	0.39	0.672	0
MPHOSPH8	0	-0.262345	0.401	0.728	0
MRGBP	0	-0.275546	0.238	0.541	0
MRNIP	0	-0.311197	0.123	0.436	0
MRPL12	0	-0.453567	0.414	0.752	0
MRPL13	0	-0.848041	0.575	0.887	0
MRPL14	0	-0.298951	0.563	0.841	0
MRPL17	0	-0.268396	0.431	0.729	0
MRPL20	0	-0.444821	0.587	0.869	0
MRPL22	0	-0.326134	0.407	0.724	0
MRPL33	0	-0.493497	0.478	0.817	0
MRPL51	0	0.589926	0.625	0.752	0
MRPL55	0	-0.366722	0.46	0.793	0
MRPL57	0	-0.41167	0.506	0.83	0
MRPS18C	0	-0.308142	0.398	0.695	0
MRPS22	0	-0.308996	0.279	0.578	0
MRPS36	0	-0.345265	0.382	0.707	0
MS4A7	0	0.656458	0.189	0.006	0
MT-CO1	0	-1.12888	0.888	0.997	0
MT-CO2	0	-1.13662	0.922	0.998	0
MT-CO3	0	-0.639006	0.93	0.996	0
MT-ND1	0	-0.715924	0.817	0.994	0
MT-ND2	0	-0.906897	0.773	0.993	0
MT-ND3	0	0.591392	0.83	0.987	0
MT-ND4	0	-1.25978	0.829	0.995	0
MT-ND4L	0	-0.87029	0.636	0.939	0
MT-ND5	0	-1.03469	0.742	0.989	0
MT-ND6	0	-0.989221	0.422	0.777	0
MT1E	0	0.887336	0.463	0.273	0
MT1G	0	0.65567	0.259	0.046	0
MT2A	0	1.03494	0.73	0.658	0
MTDH	0	-0.649635	0.677	0.919	0
MTERF3	0	-0.253354	0.171	0.467	0
MTRNR2L12	0	1.13338	0.598	0.915	0
MTRNR2L8	0	-0.373369	0.4	0.738	0
MUC20	0	-0.701362	0.025	0.332	0
MXRA7	0	-0.526989	0.142	0.636	0
MYO6	0	0.272648	0.512	0.699	0
MZT2A	0	-0.487583	0.388	0.774	0
MZT2B	0	-0.523892	0.652	0.925	0
NACA	0	0.261914	0.858	0.972	0
NANS	0	0.659168	0.662	0.824	0
NARS	0	0.831031	0.551	0.607	0
NBL1	0	-0.409207	0.291	0.599	0
NCBP2	0	-0.315787	0.409	0.726	0
NDFIP2	0	-0.323311	0.288	0.583	0
NDRG1	0	-1.00158	0.285	0.632	0
NDRG2	0	-0.280735	0.087	0.411	0
NDUFA1	0	-1.05873	0.64	0.936	0
NDUFA11	0	-0.555199	0.514	0.809	0
NDUFA13	0	0.835034	0.538	0.69	0
NDUFA2	0	-0.810036	0.565	0.894	0
NDUFAF2	0	-0.415496	0.353	0.644	0
NDUFAF8	0	-0.733045	0.339	0.788	0
NDUFB1	0	-0.533286	0.551	0.867	0
NDUFB2	0	-0.470012	0.659	0.917	0
NDUFB3	0	-0.508838	0.463	0.807	0
NDUFB4	0	-0.670139	0.634	0.924	0
NDUFB9	0	-1.32198	0.633	0.946	0
NDUFC1	0	-0.726122	0.625	0.9	0
NDUFS5	0	-0.864573	0.668	0.949	0
NDUFV3	0	-0.694756	0.349	0.752	0
NECTIN4	0	-0.555521	0.137	0.505	0
NENF	0	-1.12528	0.561	0.919	0
NHP2	0	-0.770937	0.587	0.888	0
NIPA2	0	-0.347304	0.238	0.591	0
NIT2	0	-0.435796	0.427	0.717	0
NME1	0	-0.362966	0.522	0.802	0
NME2	0	0.907652	0.321	0.358	0
NOL7	0	-0.351164	0.512	0.826	0
NOP53	0	0.474293	0.604	0.733	0
NPC2	0	0.367175	0.425	0.765	0
NSD3	0	1.10337	0.59	0.603	0
NSMCE2	0	-0.424485	0.306	0.634	0
NTPCR	0	-0.341695	0.324	0.66	0
NUPR1	0	1.2416	0.528	0.257	0
NUTM2A-AS1	0	-0.254382	0.195	0.487	0
OAT	0	0.369148	0.515	0.648	0
OAZ1	0	0.389863	0.795	0.931	0
OCIAD2	0	-0.527741	0.453	0.783	0
OCLN	0	-0.333346	0.121	0.494	0
OGFR	0	-0.256163	0.264	0.595	0
ORMDL1	0	-0.499601	0.35	0.725	0
ORMDL2	0	-0.280942	0.381	0.715	0
OST4	0	-0.413843	0.658	0.914	0
OTUD6B-AS1	0	-0.544267	0.395	0.685	0
OXLD1	0	-0.454027	0.272	0.684	0
P4HB	0	-0.552268	0.609	0.879	0
PA2G4	0	0.335321	0.615	0.81	0
PABPC1	0	-0.432139	0.74	0.955	0
PAFAH1B3	0	0.474883	0.553	0.705	0
PAIP2	0	-0.687831	0.511	0.839	0
PARD6B	0	-0.299369	0.221	0.531	0
PCAT6	0	-0.332781	0.084	0.357	0
PCBD1	0	-1.04586	0.53	0.916	0
PCBP1	0	0.31289	0.621	0.799	0
PCBP2	0	0.267551	0.615	0.797	0
PCSK1N	0	-1.53149	0.112	0.699	0
PDAP1	0	0.313633	0.577	0.759	0
PDIA6	0	-0.955973	0.561	0.86	0
PEBP1	0	1.03392	0.729	0.869	0
PEX11A	0	-0.405088	0.178	0.529	0
PFDN2	0	-0.574083	0.545	0.847	0
PFDN4	0	-0.501192	0.406	0.783	0
PFDN6	0	-0.298841	0.377	0.695	0
PFN1	0	0.359277	0.784	0.917	0
PFN2	0	-0.280424	0.167	0.514	0
PGLS	0	0.552555	0.576	0.68	0
PGRMC1	0	-1.14031	0.489	0.834	0
PGRMC2	0	-0.272604	0.338	0.639	0
PHB2	0	0.598568	0.571	0.624	0
PHGDH	0	1.00123	0.406	0.153	0
PHLDA2	0	-0.653786	0.327	0.665	0
PHLDA3	0	-0.325355	0.164	0.589	0
PHPT1	0	-0.358582	0.596	0.87	0
PHYH	0	-0.263324	0.173	0.549	0
PHYHD1	0	0.365287	0.237	0.007	0
PIGF	0	-0.400741	0.246	0.603	0
PIGP	0	-0.493972	0.276	0.657	0
PKM	0	-0.347571	0.664	0.918	0
PKN1	0	0.73607	0.481	0.439	0
PKP3	0	-0.267353	0.304	0.61	0
PLEKHA3	0	-0.27394	0.271	0.59	0
PLLP	0	0.329662	0.235	0.035	0
PLPP5	0	1.24779	0.608	0.621	0
PLSCR1	0	-0.338786	0.27	0.577	0
PMEPA1	0	-0.556726	0.369	0.669	0
PMP22	0	0.684851	0.311	0.08	0
PNKD	0	-0.986078	0.414	0.809	0
PNRC1	0	0.70518	0.59	0.704	0
POLE4	0	-0.467681	0.427	0.741	0
POLR2H	0	0.269268	0.534	0.731	0
POLR2J	0	-0.583458	0.507	0.808	0
POLR2K	0	-0.986904	0.617	0.917	0
POR	0	-0.425874	0.337	0.65	0
PPA1	0	-0.264658	0.674	0.942	0
PPCS	0	-0.333178	0.508	0.806	0
PPDPF	0	-1.01142	0.925	0.99	0
PPFIA1	0	1.44806	0.507	0.411	0
PPIA	0	0.398838	0.788	0.938	0
PPIC	0	-0.509977	0.229	0.698	0
PPP1CA	0	0.602154	0.597	0.708	0
PPP1R14B	0	-0.562812	0.598	0.881	0
PPP1R2	0	-0.407755	0.419	0.765	0
PPP2CB	0	-0.279259	0.269	0.571	0
PPP2R2A	0	-0.525756	0.386	0.691	0
PRDX5	0	-0.512307	0.596	0.912	0
PRELID1	0	-0.308969	0.671	0.91	0
PRELID3B	0	-0.56742	0.399	0.764	0
PRKRA	0	-0.403464	0.282	0.594	0
PROCR	0	1.13457	0.119	0.035	0
PRR13	0	-0.513182	0.55	0.855	0
PRSS22	0	-1.01942	0.111	0.696	0
PSMA7	0	-0.559265	0.816	0.968	0
PSMB3	0	-0.366749	0.584	0.855	0
PSMB4	0	-0.348287	0.514	0.799	0
PSMB5	0	0.351473	0.617	0.802	0
PSMB8	0	-0.462853	0.382	0.747	0
PSMC3	0	0.581467	0.584	0.729	0
PSMC5	0	-0.360634	0.52	0.831	0
PSMD12	0	-0.47834	0.428	0.775	0
PSME2	0	-0.43558	0.614	0.873	0
PTK2	0	-0.259387	0.316	0.672	0
PTMS	0	1.53892	0.71	0.762	0
PYCARD	0	-0.719876	0.241	0.775	0
QPRT	0	-0.522465	0.136	0.629	0
RAB13	0	0.289289	0.596	0.785	0
RAB25	0	-0.91956	0.457	0.857	0
RAB27B	0	0.881748	0.439	0.259	0
RAB2A	0	-0.413643	0.637	0.909	0
RAB40B	0	-0.439668	0.175	0.534	0
RAD21	0	-0.265669	0.545	0.838	0
RAD23A	0	0.320589	0.533	0.689	0
RAMP1	0	-0.508769	0.206	0.598	0
RAN	0	0.622948	0.701	0.857	0
RANBP1	0	0.774971	0.57	0.687	0
RARRES1	0	-2.02615	0.205	0.707	0
RARRES2	0	1.92158	0.143	0.063	0
RASSF7	0	-0.57112	0.299	0.683	0
RBM3	0	0.295916	0.604	0.781	0
RBMX	0	0.43808	0.556	0.691	0
RBP1	0	-0.792919	0.067	0.424	0
RCN1	0	-0.605338	0.345	0.692	0
REEP6	0	-0.30075	0.16	0.459	0
RER1	0	-0.662664	0.557	0.862	0
RETREG2	0	-0.281339	0.298	0.616	0
RHOA	0	0.631248	0.681	0.793	0
RIDA	0	-0.738919	0.244	0.697	0
RIT1	0	-0.306313	0.179	0.537	0
RNF114	0	-0.599485	0.35	0.748	0
RNF130	0	-0.28463	0.353	0.682	0
RNF139	0	-0.306115	0.2	0.547	0
RNF181	0	-0.60443	0.499	0.845	0
RNF213	0	-0.963935	0.377	0.769	0
RNF7	0	-0.360586	0.6	0.883	0
ROMO1	0	-0.848321	0.598	0.913	0
RPA3	0	-0.781768	0.44	0.806	0
RPL10A	0	0.29375	0.827	0.967	0
RPL11	0	0.345482	0.867	0.986	0
RPL13	0	1.48621	0.963	0.985	0
RPL13A	0	0.54748	0.871	0.967	0
RPL14	0	0.571637	0.813	0.958	0
RPL15	0	0.348416	0.872	0.985	0
RPL17	0	1.27637	0.53	0.448	0
RPL18	0	0.336484	0.906	0.984	0
RPL18A	0	1.38652	0.902	0.957	0
RPL21	0	0.57665	0.856	0.954	0
RPL22L1	0	-0.436437	0.414	0.71	0
RPL23	0	-0.651964	0.713	0.95	0
RPL23A	0	0.621173	0.841	0.937	0
RPL24	0	-0.405703	0.816	0.981	0
RPL26	0	0.484784	0.845	0.95	0
RPL27	0	-0.360554	0.727	0.946	0
RPL29	0	0.874591	0.905	0.956	0
RPL3	0	1.32972	0.91	0.97	0
RPL30	0	-1.15131	0.957	0.995	0
RPL37	0	0.555679	0.844	0.983	0
RPL37A	0	-0.581798	0.871	0.987	0
RPL38	0	-1.01098	0.746	0.98	0
RPL39	0	-0.847201	0.871	0.991	0
RPL4	0	1.00865	0.728	0.905	0
RPL5	0	1.26904	0.801	0.941	0
RPL6	0	1.05186	0.883	0.949	0
RPL7	0	-0.798007	0.889	0.988	0
RPL7A	0	0.624496	0.908	0.987	0
RPL9	0	0.653433	0.872	0.958	0
RPLP0	0	0.879623	0.84	0.942	0
RPN1	0	-0.519136	0.399	0.722	0
RPS11	0	0.448495	0.824	0.946	0
RPS12	0	0.641851	0.899	0.987	0
RPS13	0	0.561716	0.832	0.983	0
RPS15	0	0.835097	0.877	0.976	0
RPS18	0	0.664396	0.946	0.99	0
RPS19	0	0.877243	0.927	0.977	0
RPS2	0	1.19186	0.955	0.983	0
RPS21	0	-0.458123	0.702	0.975	0
RPS27A	0	-0.492735	0.907	0.991	0
RPS28	0	0.654078	0.88	0.981	0
RPS29	0	0.437853	0.814	0.971	0
RPS4X	0	0.549823	0.943	0.988	0
RPS5	0	0.686472	0.839	0.957	0
RPS6	0	0.989384	0.898	0.963	0
RPS8	0	0.303929	0.859	0.986	0
RPS9	0	0.769113	0.897	0.966	0
RPSA	0	0.85296	0.761	0.911	0
RRAGD	0	-0.365858	0.014	0.355	0
RSL24D1	0	0.278708	0.576	0.781	0
RTF2	0	-0.422433	0.51	0.799	0
RTL8A	0	-0.497985	0.27	0.658	0
RTN4	0	-0.45875	0.606	0.883	0
S100A11	0	-0.494365	0.927	0.99	0
S100A13	0	0.373789	0.612	0.813	0
S100A6	0	0.504115	0.799	0.819	0
S100A9	0	-1.50604	0.274	0.653	0
S100P	0	-0.916494	0.672	0.926	0
SAMD12	0	-0.819387	0.201	0.744	0
SAP18	0	-0.434523	0.67	0.917	0
SAR1A	0	-0.444695	0.472	0.776	0
SAR1B	0	-0.377087	0.385	0.723	0
SARAF	0	-0.394739	0.638	0.914	0
SCAND1	0	0.47138	0.648	0.804	0
SCCPDH	0	-0.745324	0.488	0.806	0
SCOC	0	-0.398958	0.451	0.748	0
SDC2	0	-0.649209	0.066	0.365	0
SEC11A	0	-0.560456	0.613	0.879	0
SEC61B	0	-0.506925	0.644	0.913	0
SECTM1	0	-0.399363	0.072	0.331	0
SELENOF	0	0.390814	0.51	0.639	0
SELENOH	0	-0.79859	0.577	0.897	0
SELENOT	0	-0.317452	0.479	0.779	0
SELENOW	0	-1.21406	0.67	0.959	0
SEM1	0	-0.99934	0.627	0.925	0
SERBP1	0	1.20541	0.632	0.731	0
SERF2	0	0.587722	0.971	0.986	0
SERP1	0	-0.573285	0.622	0.901	0
SERPING1	0	1.37788	0.14	0.049	0
SFPQ	0	0.719428	0.6	0.677	0
SFT2D1	0	-0.375645	0.492	0.771	0
SH3BGRL	0	-0.869617	0.508	0.765	0
SH3YL1	0	-0.991072	0.202	0.772	0
SHARPIN	0	-0.342765	0.432	0.75	0
SIVA1	0	-0.3487	0.579	0.864	0
SKP1	0	-0.422096	0.768	0.956	0
SLC16A1	0	0.442897	0.239	0.009	0
SLC16A3	0	-0.42084	0.16	0.579	0
SLC17A9	0	-0.29757	0.029	0.311	0
SLC22A18	0	-0.424728	0.213	0.6	0
SLC25A3	0	0.715027	0.691	0.834	0
SLC25A5	0	-0.341838	0.649	0.925	0
SLC25A6	0	0.804577	0.699	0.842	0
SLC2A4RG	0	-0.398906	0.485	0.771	0
SLC40A1	0	-0.330292	0.157	0.441	0
SLC49A3	0	-0.387817	0.117	0.478	0
SLC50A1	0	-0.311664	0.343	0.647	0
SLC7A5	0	-0.391231	0.157	0.473	0
SLC7A8	0	0.537287	0.37	0.105	0
SLC9A3R1	0	-0.724248	0.424	0.851	0
SLC9A3R2	0	1.02977	0.527	0.583	0
SLPI	0	0.464133	0.252	0.767	0
SMARCB1	0	0.620744	0.468	0.4	0
SMIM1	0	-0.35999	0.09	0.404	0
SMIM19	0	0.610006	0.511	0.577	0
SMIM22	0	-0.444965	0.604	0.923	0
SMIM5	0	-0.505773	0.029	0.403	0
SNHG8	0	-0.889037	0.425	0.755	0
SNRPB	0	0.467624	0.702	0.877	0
SNRPD3	0	0.491839	0.605	0.787	0
SNRPE	0	-0.421602	0.605	0.887	0
SNRPG	0	-0.710558	0.599	0.904	0
SNRPN	0	-0.491689	0.175	0.663	0
SNU13	0	0.568059	0.574	0.731	0
SOD1	0	-1.45973	0.65	0.954	0
SOX4	0	0.577321	0.62	0.746	0
SPAG4	0	-0.269458	0.055	0.331	0
SPARC	0	1.26708	0.165	0.003	0
SPATS2L	0	-0.478637	0.331	0.712	0
SPCS2	0	-0.357472	0.621	0.865	0
SPCS3	0	-0.294362	0.39	0.705	0
SPINT1-AS1	0	-0.478371	0.245	0.648	0
SPINT2	0	-0.252775	0.682	0.922	0
SPR	0	-0.677248	0.247	0.71	0
SPTSSA	0	-0.618989	0.435	0.757	0
SQSTM1	0	-0.527691	0.692	0.913	0
SRD5A3	0	-1.74237	0.299	0.849	0
SRI	0	-0.865649	0.553	0.868	0
SRM	0	0.307348	0.508	0.674	0
SRP14	0	0.506436	0.877	0.957	0
SRP9	0	-0.53075	0.637	0.923	0
SRPRB	0	-0.351283	0.329	0.672	0
SRSF5	0	0.680643	0.603	0.754	0
SRSF9	0	0.294004	0.66	0.836	0
SSR3	0	-0.751818	0.551	0.88	0
SSR4	0	-0.766263	0.723	0.939	0
ST13	0	0.549391	0.612	0.813	0
ST14	0	-0.312445	0.182	0.48	0
STEAP4	0	-1.03893	0.072	0.48	0
STIP1	0	-0.453076	0.461	0.782	0
STK3	0	-0.427364	0.224	0.626	0
STRAP	0	0.561927	0.559	0.659	0
STX3	0	-0.275137	0.157	0.472	0
SULT2B1	0	-0.264323	0.052	0.338	0
SUMO1	0	-0.299147	0.579	0.851	0
SUMO2	0	-0.510183	0.723	0.945	0
SUMO3	0	-0.55264	0.402	0.757	0
SUPT16H	0	0.619212	0.527	0.561	0
SURF1	0	-0.360466	0.421	0.764	0
SYNGR2	0	-0.443157	0.44	0.809	0
SYPL1	0	-0.635712	0.522	0.796	0
TAF10	0	-0.413953	0.48	0.79	0
TALDO1	0	-0.740389	0.617	0.893	0
TATDN1	0	-0.992645	0.408	0.779	0
TAX1BP1	0	-0.384076	0.602	0.874	0
TBCA	0	-0.72114	0.657	0.918	0
TC2N	0	-0.256121	0.353	0.665	0
TCEAL8	0	-0.623484	0.426	0.805	0
TCEAL9	0	-0.497491	0.222	0.68	0
TFAP2C	0	-0.446972	0.281	0.628	0
THAP9-AS1	0	-0.272781	0.12	0.389	0
TIMM10	0	-0.38195	0.303	0.638	0
TIMM13	0	0.741978	0.584	0.658	0
TIMM8A	0	-0.33326	0.164	0.46	0
TIMP1	0	3.27639	0.581	0.641	0
TINCR	0	-0.260664	0.059	0.324	0
TJP3	0	-0.332753	0.245	0.594	0
TLE4	0	0.82495	0.36	0.117	0
TMBIM1	0	-0.372938	0.158	0.555	0
TMBIM4	0	-0.523443	0.564	0.847	0
TMC4	0	-0.421441	0.127	0.513	0
TMC6	0	-0.605578	0.111	0.666	0
TMCO1	0	-0.487219	0.611	0.846	0
TMED10	0	0.376475	0.606	0.731	0
TMED3	0	-0.809123	0.599	0.858	0
TMED9	0	-0.765142	0.594	0.866	0
TMEM141	0	-0.534627	0.559	0.843	0
TMEM165	0	-0.50543	0.51	0.805	0
TMEM176A	0	-0.960273	0.217	0.753	0
TMEM176B	0	-0.896785	0.259	0.788	0
TMEM205	0	-0.770578	0.472	0.836	0
TMEM256	0	-0.252181	0.3	0.636	0
TMEM258	0	-0.276474	0.591	0.861	0
TMEM50B	0	-0.324612	0.295	0.597	0
TMEM70	0	-0.308637	0.336	0.692	0
TMEM80	0	-0.293302	0.128	0.474	0
TMEM87A	0	0.521718	0.534	0.616	0
TMEM9	0	-0.268983	0.405	0.739	0
TMEM9B	0	-0.533632	0.409	0.761	0
TMSB10	0	-0.776805	0.954	0.993	0
TMX2	0	-0.492952	0.319	0.673	0
TOB1	0	-0.331631	0.463	0.759	0
TP53TG1	0	-0.603993	0.266	0.588	0
TPBG	0	-0.39805	0.273	0.621	0
TPD52	0	0.772291	0.563	0.655	0
TPD52L2	0	-0.33737	0.364	0.7	0
TPM2	0	1.02769	0.125	0.025	0
TPM4	0	0.684406	0.626	0.743	0
TRAM1	0	-0.627367	0.474	0.837	0
TRAPPC6A	0	-0.608365	0.324	0.741	0
TRMT112	0	-0.887581	0.572	0.906	0
TRPS1	0	0.829633	0.528	0.641	0
TSEN34	0	-0.271083	0.467	0.762	0
TSPAN15	0	-0.646372	0.413	0.788	0
TSPAN3	0	-0.56585	0.476	0.788	0
TSPAN31	0	-0.252889	0.205	0.556	0
TSPO	0	0.779312	0.629	0.783	0
TSTA3	0	-0.40087	0.548	0.838	0
TSTD1	0	-1.359	0.581	0.937	0
TTYH1	0	-0.274546	0.012	0.228	0
TUBA1B	0	0.364382	0.693	0.896	0
TUBB	0	0.881415	0.637	0.761	0
TUBB4B	0	0.466989	0.655	0.822	0
TUFM	0	0.599016	0.654	0.794	0
TXN2	0	0.514507	0.498	0.552	0
UBA52	0	1.04719	0.852	0.923	0
UBC	0	0.715078	0.924	0.941	0
UBE2A	0	-0.467328	0.434	0.748	0
UBE2D2	0	-0.516377	0.533	0.832	0
UBE2E3	0	-0.505763	0.236	0.662	0
UBE2F	0	-0.411429	0.227	0.616	0
UBE2I	0	0.453744	0.615	0.77	0
UBE2L6	0	-0.605762	0.274	0.676	0
UBE2W	0	-0.404378	0.152	0.555	0
UBL5	0	-0.664925	0.69	0.942	0
UFD1	0	0.670258	0.517	0.555	0
UNC93B1	0	-0.526092	0.357	0.7	0
UQCC2	0	-0.589026	0.408	0.787	0
UQCR10	0	0.501877	0.74	0.886	0
UQCRB	0	-1.6245	0.76	0.979	0
USP53	0	-0.253459	0.214	0.5	0
VAMP5	0	-1.05945	0.282	0.731	0
VAMP8	0	-0.826458	0.693	0.947	0
VDAC1	0	-0.52032	0.612	0.886	0
VDAC2	0	-0.436266	0.641	0.906	0
VDAC3	0	0.685029	0.527	0.682	0
VEGFB	0	-0.425706	0.348	0.711	0
VIM	0	2.79856	0.346	0.083	0
VPS35	0	0.456242	0.52	0.633	0
VPS4B	0	0.837778	0.492	0.417	0
WBP2	0	-0.536938	0.293	0.712	0
WDR45B	0	-0.583362	0.389	0.747	0
WDYHV1	0	-0.601724	0.223	0.558	0
WFDC2	0	-1.59441	0.334	0.714	0
WFS1	0	-0.26992	0.172	0.462	0
XBP1	0	1.34174	0.907	0.863	0
XRCC6	0	0.61544	0.553	0.693	0
XRN2	0	0.590537	0.587	0.688	0
YBX1	0	0.762563	0.724	0.916	0
YBX3	0	0.669577	0.579	0.688	0
YTHDF1	0	-0.318053	0.263	0.604	0
YWHAH	0	0.68295	0.571	0.682	0
YWHAQ	0	-0.479724	0.581	0.874	0
YWHAZ	0	-0.454762	0.731	0.945	0
ZDHHC9	0	-0.256667	0.151	0.43	0
ZFAND1	0	-0.42141	0.268	0.595	0
ZFAS1	0	-0.624998	0.618	0.894	0
ZG16B	0	-0.46522	0.449	0.818	0
ZHX1	0	-0.352572	0.292	0.603	0
ZNF185	0	-0.269965	0.047	0.352	0
ZNF24	0	0.847832	0.503	0.386	0
ZNF667-AS1	0	0.341077	0.253	0	0
ZNF703	0	1.18082	0.524	0.47	0
ZNF706	0	-0.780104	0.627	0.922	0
ZNHIT1	0	-0.416651	0.6	0.863	0
CXCL16	4.94065645841247e-324	-0.403143	0.222	0.505	6.30823016610104e-320
PLPP2	9.88131291682493e-324	0.327159	0.504	0.67	1.26164603322021e-319
COA6	1.48219693752374e-323	-0.32278	0.422	0.714	1.89246904983031e-319
SGCE	6.91691904177745e-323	-0.413965	0.224	0.495	8.83152223254145e-319
MRPL41	1.77863632502849e-322	-0.304675	0.59	0.85	2.27096285979637e-318
EIF5A	1.87744945419674e-322	-0.326284	0.547	0.822	2.39712746311839e-318
RAB4A	5.43472210425371e-322	-0.284746	0.482	0.771	6.93905318271114e-318
METAP2	1.11658835960122e-321	0.345046	0.55	0.698	1.42566001753883e-317
RPL35A	3.37940901755413e-321	-0.407826	0.875	0.987	4.31482943361311e-317
DSTN	3.44363755151349e-321	0.34478	0.854	0.967	4.39683642577242e-317
SRSF3	3.57703527589062e-321	0.314108	0.622	0.8	4.56715864025715e-317
B4GALT1	7.96433821096089e-321	-0.323276	0.246	0.536	1.01688670277549e-316
RDH14	1.8482995810921e-320	-0.264763	0.333	0.629	2.3599089051384e-316
WASL	4.95992501860027e-320	0.6269	0.51	0.532	6.33283226374883e-316
C1R	9.05671735391589e-320	1.71659	0.144	0.031	1.15636167174798e-315
NDUFA3	3.61186690392243e-319	-0.266853	0.594	0.857	4.61163166292816e-315
TMEM179B	6.01519983155259e-319	-0.375021	0.498	0.774	7.68020714492635e-315
RTL8C	7.02744152675214e-319	-0.273392	0.226	0.512	8.97263734135713e-315
PPA2	8.90874469298644e-319	-0.330382	0.402	0.693	1.13746852240051e-314
MTCH2	3.11939709011725e-318	0.441149	0.52	0.638	3.98284620466171e-314
IGSF8	6.99728870038645e-318	-0.370363	0.363	0.653	8.93413821265342e-314
NUDT22	8.83464472742317e-318	-0.340779	0.346	0.633	1.12800743879739e-313
PHF20L1	1.81672236346945e-317	-0.327669	0.442	0.727	2.3195911136778e-313
ATF4	2.40910559063617e-317	0.641053	0.512	0.54	3.07594601812426e-313
TOMM20	6.02780146991542e-317	-0.314811	0.655	0.897	7.69629691678801e-313
RPL32	1.08265341131005e-316	0.32901	0.925	0.988	1.38233187556067e-312
RBX1	1.71047488030854e-316	0.309183	0.583	0.752	2.18393432717794e-312
SRSF11	1.81668328287687e-316	0.505576	0.551	0.629	2.31954121557718e-312
RNASET2	2.37166391261051e-316	-0.36236	0.593	0.854	3.0281404836211e-312
RBM39	3.35844111857745e-316	0.500289	0.66	0.789	4.28805762019968e-312
TMEM50A	2.39909487698604e-315	-0.371498	0.57	0.838	3.06316433893578e-311
IGFBP6	2.62441567383881e-315	1.6682	0.133	0.038	3.3508539323574e-311
PTP4A2	5.42039818763408e-315	-0.42201	0.632	0.881	6.92076440597119e-311
VPS26A	6.76788984122699e-315	-0.251982	0.412	0.706	8.64124174927862e-311
BANF1	3.08686512867707e-314	0.329624	0.653	0.846	3.94130939629488e-310
NR2F6	7.05820232411612e-314	0.339448	0.576	0.764	9.01191272743147e-310
MRPS6	8.06236794914703e-314	-0.36127	0.382	0.67	0
GALE	1.91911652179205e-313	-0.328472	0.348	0.64	0
EBAG9	3.25813297156698e-313	-0.295567	0.386	0.677	0
BUB3	7.43480944975056e-313	0.519989	0.501	0.553	0
UGP2	1.2931699071729e-312	-0.284986	0.459	0.749	0
CAPN1	1.38389672755626e-312	-0.359769	0.437	0.718	0
RPN2	1.38504566078798e-312	0.495243	0.635	0.756	0
PERP	1.75172049684979e-312	-0.276976	0.629	0.884	2.2366e-308
TBCB	3.305227998911e-312	0.278468	0.563	0.757	4.22012e-308
PSMD7	2.5176944911655e-311	0.386147	0.539	0.664	3.21459e-307
TMEM230	4.19907007740611e-311	0.282446	0.558	0.746	5.36137e-307
NNMT	1.7447366442895e-310	1.49074	0.143	0.005	2.22768e-306
ITGB1BP1	9.13241224631246e-310	-0.254712	0.38	0.674	1.16603e-305
CD59	0	-0.400933	0.542	0.807	4.18888e-305
ZBTB8OS	0	-0.279345	0.332	0.622	4.21518e-305
CENPX	0	-0.313106	0.524	0.801	2.04899e-304
NDUFA10	0	-0.290677	0.482	0.762	2.41013e-304
BNIP3L	9.10094e-308	-0.296619	0.402	0.694	1.16201e-303
TOMM7	1.20637e-307	-0.269888	0.692	0.923	1.54029e-303
VBP1	1.38419e-307	-0.405183	0.428	0.709	1.76733e-303
SVIP	3.57852e-307	-0.334808	0.452	0.74	4.56906e-303
LMNA	2.01381e-306	0.421236	0.658	0.835	2.57123e-302
POLR2L	2.54414e-306	-0.328018	0.665	0.902	3.24836e-302
ATRAID	8.4594e-306	-0.280886	0.522	0.795	1.0801e-301
UQCRQ	9.58356e-306	-0.287748	0.745	0.939	1.22363e-301
ITGB1	1.87575e-305	0.431774	0.596	0.733	2.39496e-301
TMEM106B	6.1616e-305	-0.306614	0.335	0.621	7.86713e-301
MUC1	1.52893e-304	-0.615012	0.489	0.758	1.95214e-300
STOML2	3.95196e-304	0.759632	0.51	0.466	5.04587e-300
MAF	1.02837e-303	0.839372	0.139	0.011	1.31303e-299
SAMD9	1.15367e-303	-0.261693	0.173	0.432	1.47301e-299
PAWR	4.90958e-303	0.457259	0.509	0.562	6.26855e-299
NIFK	5.02584e-303	-0.321593	0.393	0.675	6.417e-299
ARF5	6.49436e-303	0.308311	0.624	0.803	8.292e-299
SMIM14	1.28964e-302	0.593736	0.561	0.62	1.64661e-298
RNASEH2C	4.9571e-302	0.856247	0.465	0.615	6.32922e-298
STMN3	5.07319e-302	0.44877	0.317	0.107	6.47745e-298
PRDX1	1.54081e-301	-0.37052	0.779	0.967	1.9673e-297
ANP32A	2.51184e-301	0.381606	0.547	0.7	3.20712e-297
FAM210B	1.105e-300	-0.34478	0.43	0.704	1.41086e-296
TSG101	9.04115e-300	0.368965	0.526	0.675	1.15437e-295
HAX1	2.43814e-299	-0.306938	0.513	0.786	3.11301e-295
ZNHIT3	9.83083e-299	-0.270803	0.345	0.629	1.2552e-294
FUNDC2	3.09377e-298	-0.354871	0.495	0.77	3.95013e-294
HSPA1B	8.60543e-298	-0.425007	0.464	0.736	1.09874e-293
DNAJC19	9.72764e-298	-0.259662	0.505	0.78	1.24203e-293
GTF2A2	8.41802e-297	-0.267652	0.562	0.828	1.07481e-292
AKT1	1.28992e-296	0.297065	0.488	0.662	1.64697e-292
PDZK1IP1	2.42721e-296	-0.565836	0.14	0.389	3.09907e-292
ALYREF	4.90226e-296	-0.289384	0.371	0.658	6.2592e-292
PRPF6	1.41473e-295	-0.354759	0.411	0.684	1.80633e-291
METRN	2.45878e-295	-0.325521	0.747	0.939	3.13937e-291
TNFAIP3	1.8932e-294	0.491927	0.207	0.03	2.41724e-290
ANXA4	3.8636e-294	0.323455	0.518	0.711	4.93305e-290
UBE2L3	6.09122e-294	0.538869	0.552	0.671	7.77727e-290
WASF2	9.99764e-294	0.393933	0.521	0.652	1.2765e-289
TUBA1A	1.05576e-293	0.949987	0.337	0.392	1.34799e-289
NBDY	1.07739e-293	-0.282508	0.428	0.709	1.37561e-289
GRPEL1	1.28174e-293	-0.286855	0.373	0.657	1.63652e-289
LAMTOR4	1.57301e-293	-0.326978	0.573	0.829	2.00842e-289
CELF2	2.27852e-293	0.624242	0.134	0.002	2.90921e-289
YWHAB	2.68802e-293	0.812464	0.832	0.898	3.43207e-289
BX284668.5	4.11426e-293	0.258921	0.205	0.031	5.25308e-289
CFI	9.51708e-293	0.497104	0.118	0.064	1.21514e-288
RTN3	1.51775e-292	-0.312613	0.486	0.764	1.93786e-288
PDCD4	2.11561e-292	-0.273314	0.503	0.777	2.70121e-288
PGAM1	4.97646e-292	0.334234	0.57	0.729	6.35394e-288
CAPN2	8.88736e-292	-0.485913	0.371	0.651	1.13474e-287
NKAP	1.44123e-291	-0.297367	0.367	0.648	1.84016e-287
CALU	3.26801e-291	0.32447	0.506	0.63	4.17259e-287
COMTD1	7.05094e-291	-0.299512	0.463	0.736	9.00264e-287
BOD1	8.51813e-291	-0.259413	0.344	0.626	1.08759e-286
SRSF7	2.32408e-290	0.279301	0.611	0.792	2.96739e-286
MYL9	3.77647e-290	0.54613	0.217	0.304	4.82179e-286
ARL6IP5	7.29165e-290	0.54974	0.551	0.664	9.30998e-286
GOLGA4	1.11726e-289	0.641023	0.581	0.598	1.42652e-285
GADD45GIP1	1.50074e-289	0.381405	0.573	0.718	1.91614e-285
RDH10	3.94213e-289	-0.733237	0.141	0.382	5.03331e-285
U2SURP	4.28018e-289	-0.275588	0.456	0.729	5.46494e-285
CCDC25	6.44681e-288	-0.285484	0.375	0.655	8.23129e-284
SLC25A1	2.69603e-287	0.641816	0.451	0.428	3.44229e-283
CKB	4.90115e-287	0.885642	0.392	0.259	6.25779e-283
DPM3	7.10997e-287	-0.278003	0.421	0.702	9.07801e-283
SLC2A1	2.55878e-286	-0.292504	0.193	0.454	3.26706e-282
SLC52A2	9.89071e-286	-0.418478	0.438	0.703	1.26285e-281
UQCC3	1.44621e-285	-0.250741	0.458	0.736	1.84652e-281
TERF2IP	1.57588e-285	0.476015	0.516	0.571	2.01208e-281
ENSA	2.37079e-285	0.325755	0.64	0.798	3.02703e-281
CD46	2.61947e-285	-0.364544	0.553	0.802	3.34454e-281
APH1A	2.88471e-285	-0.337012	0.47	0.734	3.6832e-281
NDUFAB1	4.19835e-285	0.390409	0.656	0.823	5.36046e-281
EIF3A	4.47927e-285	0.576643	0.569	0.578	5.71913e-281
CTSC	5.47209e-285	0.840593	0.374	0.181	6.98676e-281
CTNNAL1	4.64162e-284	0.53519	0.356	0.157	5.92642e-280
MAGEF1	2.88554e-283	0.569992	0.476	0.507	3.68425e-279
ACAA2	3.10659e-283	0.604941	0.392	0.239	3.9665e-279
LYRM2	4.69544e-283	-0.349139	0.409	0.681	5.99514e-279
SYNCRIP	9.41513e-283	0.456721	0.549	0.657	1.20212e-278
HERPUD1	1.02221e-282	0.368861	0.55	0.671	1.30516e-278
MRPL18	2.25522e-282	-0.27828	0.53	0.796	2.87947e-278
RBCK1	2.27711e-282	-0.254421	0.497	0.764	2.90742e-278
NDUFS3	6.2547e-282	0.348985	0.546	0.706	7.986e-278
TSPAN4	4.7768e-281	0.60109	0.237	0.257	6.09902e-277
CCDC124	4.78464e-281	0.559491	0.493	0.494	6.10903e-277
C1S	7.74439e-281	1.15507	0.124	0.003	9.88803e-277
RNPS1	1.03652e-280	0.475182	0.53	0.626	1.32343e-276
PRDX3	2.18238e-279	0.265599	0.532	0.672	2.78646e-275
QSOX1	4.34946e-279	-0.509072	0.359	0.607	5.55339e-275
NAA10	1.47192e-278	-0.259353	0.506	0.776	1.87935e-274
LAMTOR1	2.14447e-278	-0.290792	0.526	0.788	2.73805e-274
COL1A2	2.94924e-278	1.21483	0.123	0.001	3.76559e-274
CAP1	4.73275e-278	0.262939	0.555	0.744	6.04278e-274
GYPC	1.71431e-277	0.732435	0.132	0.003	2.18884e-273
NPDC1	9.93849e-276	-0.321489	0.589	0.841	1.26895e-271
PSMA4	1.73179e-275	-0.280697	0.564	0.819	2.21115e-271
HDAC2	2.2818e-275	0.569453	0.469	0.441	2.91341e-271
CCNQ	2.42678e-275	-0.311434	0.337	0.609	3.09851e-271
NFKBIA	3.06201e-275	0.734277	0.585	0.624	3.90958e-271
SF3B2	4.9743e-275	0.440547	0.599	0.748	6.35119e-271
EMC7	8.12614e-275	-0.331425	0.485	0.745	1.03755e-270
EFNA1	1.56785e-274	-0.281875	0.21	0.47	2.00184e-270
DDAH2	3.9187e-274	0.570136	0.543	0.618	5.0034e-270
EVL	1.09162e-273	0.377961	0.343	0.566	1.39378e-269
KRT8	1.56326e-273	0.319149	0.874	0.962	1.99596e-269
PPM1N	1.99838e-273	0.261668	0.207	0.037	2.55153e-269
FBXL6	2.58547e-273	-0.272001	0.211	0.466	3.30113e-269
NSA2	6.92815e-273	-0.265052	0.605	0.851	8.84586e-269
DCTN2	8.67918e-273	0.334329	0.509	0.611	1.10816e-268
SNRPD1	1.6968e-272	-0.273258	0.54	0.799	2.16647e-268
TRIP6	2.32219e-272	0.576068	0.485	0.45	2.96497e-268
NPM1	1.39015e-271	-0.285224	0.786	0.965	1.77494e-267
C1QC	7.02892e-271	1.59293	0.136	0.009	8.97452e-267
PNISR	1.52695e-270	0.66704	0.514	0.57	1.94961e-266
LRPAP1	1.66813e-270	-0.332134	0.572	0.805	2.12986e-266
GCC2	2.94377e-270	0.338423	0.561	0.72	3.7586e-266
NFIA	5.41463e-270	0.552933	0.449	0.322	6.9134e-266
IMPDH2	9.59913e-268	0.524226	0.497	0.479	1.22562e-263
IRS2	1.09843e-267	0.394255	0.241	0.053	1.40247e-263
TKT	2.71854e-267	0.400518	0.619	0.74	3.47103e-263
COLEC12	3.80656e-267	0.482395	0.148	0.009	4.86022e-263
SEC11C	1.06792e-266	0.322291	0.57	0.719	1.36352e-262
ING2	2.05436e-266	-0.270144	0.226	0.482	2.623e-262
TFPI	4.19784e-266	-0.309211	0.018	0.16	5.3598e-262
DHX15	1.01213e-265	0.564281	0.45	0.388	1.29229e-261
RAP1B	1.87508e-265	0.375259	0.557	0.72	2.39411e-261
CLIC4	3.65102e-265	0.509758	0.324	0.131	4.66162e-261
H1F0	5.29351e-265	-0.271457	0.367	0.638	6.75875e-261
CFAP36	6.03134e-265	-0.376348	0.444	0.706	7.70082e-261
TAF9	7.22981e-265	-0.269898	0.368	0.636	9.23102e-261
TONSL	2.31578e-264	0.421678	0.238	0.071	2.95678e-260
ATP2B1	2.47414e-264	0.688636	0.451	0.355	3.15898e-260
GCSH	3.77663e-264	-0.390499	0.391	0.654	4.822e-260
COX6A1	2.00184e-263	-0.396905	0.69	0.9	2.55595e-259
KRT18	5.44518e-263	0.340769	0.926	0.976	6.95241e-259
SMDT1	2.53613e-262	0.316305	0.528	0.663	3.23814e-258
RAB7A	2.758e-262	-0.271513	0.442	0.706	3.52142e-258
RPL7L1	2.93976e-262	0.339716	0.519	0.661	3.75348e-258
NQO1	4.54606e-262	0.503721	0.663	0.83	5.8044e-258
TMEM243	9.86353e-262	-0.271827	0.247	0.505	1.25938e-257
SQLE	1.33606e-261	-0.380526	0.434	0.697	1.70588e-257
NDUFAF3	1.50136e-261	0.289269	0.518	0.758	1.91693e-257
GNA11	4.62091e-261	0.357286	0.468	0.534	5.89998e-257
COPZ1	1.08368e-260	0.417889	0.622	0.78	1.38365e-256
RTP4	1.47934e-260	-0.261226	0.113	0.332	1.88883e-256
PLXDC2	1.58671e-260	0.502331	0.178	0.026	2.02592e-256
NAPA	8.02728e-260	0.285797	0.512	0.671	1.02492e-255
LRRFIP1	8.41801e-260	0.351396	0.565	0.748	1.07481e-255
IFI16	3.12687e-259	0.443996	0.137	0.162	3.99239e-255
ACTR2	3.55566e-259	0.340063	0.575	0.746	4.53986e-255
SH3GLB1	1.03576e-258	0.369454	0.473	0.592	1.32246e-254
THRAP3	3.57359e-258	0.350461	0.544	0.669	4.56275e-254
GADD45A	1.01947e-257	0.784966	0.3	0.142	1.30166e-253
TM2D2	1.49347e-257	0.636094	0.497	0.574	1.90686e-253
AGL	3.03753e-257	0.509706	0.343	0.198	3.87831e-253
ADAM15	3.176e-257	-0.422454	0.423	0.665	4.05512e-253
MRPL21	6.123e-257	0.837796	0.567	0.683	7.81785e-253
LYZ	3.32756e-255	0.923806	0.107	0.19	4.24863e-251
LSM7	4.33798e-255	0.258372	0.558	0.725	5.53873e-251
COMMD8	1.13241e-254	-0.289278	0.296	0.555	1.44587e-250
IRF7	1.30589e-254	-0.267346	0.216	0.467	1.66736e-250
COL3A1	1.61272e-254	0.601995	0.116	0.002	2.05912e-250
FAM3C	1.96152e-254	-0.313382	0.344	0.607	2.50447e-250
PSMD11	3.52862e-254	-0.253817	0.46	0.719	4.50534e-250
FAM200B	7.70499e-254	-0.443471	0.344	0.586	9.83773e-250
ARMC10	1.229e-253	-0.400063	0.457	0.706	1.56918e-249
DHRS7	1.45478e-253	0.307449	0.547	0.712	1.85747e-249
AHCY	9.88585e-253	0.428352	0.459	0.532	1.26223e-248
RCN2	1.30601e-252	-0.261519	0.538	0.79	1.66751e-248
LSM1	2.0615e-252	0.650199	0.457	0.628	2.63212e-248
SDCBP2	3.98814e-252	-0.368603	0.111	0.322	5.09205e-248
CCS	3.90558e-251	0.774873	0.456	0.588	4.98664e-247
STARD10	7.52843e-251	1.22901	0.795	0.86	9.6123e-247
NDUFA4	7.61377e-251	-0.303837	0.737	0.932	9.72126e-247
MAP7	1.29561e-250	0.479991	0.392	0.416	1.65423e-246
DDIT4	9.72196e-250	-0.474345	0.271	0.523	1.2413e-245
RWDD1	1.36372e-249	0.401874	0.544	0.663	1.7412e-245
BTG2	1.6842e-249	0.847122	0.479	0.426	2.15038e-245
PLAT	2.12346e-249	1.72304	0.131	0.022	2.71124e-245
CFH	5.48223e-249	0.52324	0.118	0.102	6.99971e-245
BEX5	5.54693e-249	-0.399209	0.189	0.406	7.08232e-245
POLD2	2.80357e-248	0.555405	0.485	0.459	3.57959e-244
URI1	6.53856e-248	0.255201	0.527	0.696	8.34843e-244
UAP1	5.77448e-247	0.351647	0.485	0.558	7.37286e-243
DDX17	7.05352e-247	0.547544	0.586	0.689	9.00593e-243
DYNC1H1	2.38199e-246	0.579865	0.547	0.579	3.04133e-242
HYI	3.1391e-246	-0.395699	0.321	0.558	4.00801e-242
LIMS1	3.25169e-246	0.564787	0.436	0.434	4.15175e-242
NDUFA9	5.11808e-246	0.493799	0.491	0.496	6.53477e-242
FAM89B	5.56157e-246	0.531245	0.492	0.594	7.10101e-242
TXNL1	9.12131e-246	0.286116	0.544	0.692	1.16461e-241
EIF5	5.75269e-245	0.44096	0.609	0.771	7.34504e-241
DNAJA1	3.46903e-244	0.30741	0.676	0.844	4.42926e-240
TNNT1	3.81713e-244	0.906299	0.295	0.381	4.87371e-240
EFNB2	4.21792e-244	0.392155	0.282	0.094	5.38544e-240
BAMBI	1.0053e-243	1.05885	0.406	0.507	1.28357e-239
TMEM128	2.08012e-243	-0.263857	0.222	0.462	2.6559e-239
COL6A2	4.08611e-243	0.550903	0.117	0.005	5.21714e-239
RUSC1	6.2734e-243	0.287156	0.399	0.507	8.00987e-239
BOD1L1	8.83533e-243	0.405661	0.524	0.634	1.1281e-238
P4HA1	9.8982e-243	-0.336689	0.412	0.666	1.2638e-238
LINC00623	2.12777e-242	0.336087	0.29	0.117	2.71674e-238
ADI1	5.37915e-242	0.374514	0.539	0.659	6.8681e-238
MRPL11	8.95414e-242	0.735419	0.542	0.667	1.14326e-237
GOLGA7	2.48855e-241	0.353996	0.428	0.492	3.17738e-237
EIF4G2	9.50222e-241	0.28249	0.612	0.818	1.21324e-236
RPS17	1.38951e-240	0.278267	0.545	0.754	1.77413e-236
AGTRAP	3.79401e-240	-0.328019	0.414	0.663	4.84419e-236
AC016065.1	5.29593e-240	0.27229	0.222	0.066	6.76184e-236
DUSP5	7.38909e-240	0.345065	0.253	0.08	9.4344e-236
DENR	9.97239e-240	0.564718	0.508	0.495	1.27327e-235
TCEA2	1.45855e-239	-0.384312	0.324	0.562	1.86228e-235
AIF1	2.55585e-239	1.46747	0.137	0.016	3.26331e-235
LSR	2.62631e-239	-0.262883	0.509	0.759	3.35328e-235
HEG1	5.15265e-239	0.369735	0.113	0.002	6.5789e-235
BZW1	5.53502e-239	0.404388	0.671	0.832	7.06712e-235
GINM1	1.08135e-238	-0.252495	0.451	0.705	1.38067e-234
SFN	1.60592e-236	0.453458	0.362	0.415	2.05044e-232
CNFN	2.0411e-236	-0.274765	0.175	0.405	2.60607e-232
AAMDC	2.82221e-236	0.33956	0.367	0.552	3.6034e-232
AEBP1	3.01568e-236	0.367112	0.111	0.003	3.85042e-232
COL8A1	3.1301e-236	0.563444	0.111	0.004	3.99651e-232
SGK1	7.60643e-236	0.883945	0.147	0.04	9.71189e-232
GNAI2	8.76304e-236	0.390778	0.512	0.679	1.11887e-231
TGIF1	1.08254e-234	-0.334636	0.339	0.588	1.38218e-230
BET1	1.57879e-234	-0.338116	0.295	0.531	2.01579e-230
POLR2E	3.96581e-234	0.480078	0.49	0.522	5.06355e-230
BCL7C	8.88171e-234	0.476808	0.53	0.655	1.13402e-229
BTG3	1.30176e-233	-0.319292	0.26	0.506	1.66208e-229
CYB5R3	1.78116e-233	0.40692	0.434	0.435	2.27418e-229
PLEKHO1	2.17685e-233	0.453864	0.164	0.022	2.7794e-229
MRPL34	2.67245e-233	0.463775	0.48	0.491	3.41219e-229
TRIM28	5.44324e-233	0.419871	0.504	0.601	6.94993e-229
MT1M	1.03134e-232	0.334655	0.112	0.002	1.31681e-228
BCAR3	2.0125e-232	0.310337	0.274	0.096	2.56956e-228
PUF60	3.53932e-232	0.268336	0.588	0.781	4.51901e-228
SPTSSB	5.43816e-232	-0.415499	0.196	0.43	6.94344e-228
CDC123	5.75328e-232	0.368189	0.497	0.597	7.34578e-228
HTRA1	7.20234e-232	0.546372	0.127	0.028	9.19594e-228
TMEM123	1.44861e-231	-0.318236	0.519	0.763	1.84958e-227
PIGT	1.90678e-231	0.567334	0.529	0.619	2.43457e-227
SRSF10	6.58395e-231	0.401895	0.529	0.644	8.40639e-227
TNFSF10	3.08743e-230	0.814296	0.415	0.357	3.94203e-226
CHPF	3.18221e-230	-0.293531	0.359	0.613	4.06304e-226
TRIOBP	4.93251e-230	0.457315	0.395	0.312	6.29783e-226
DAP	7.93064e-230	0.330209	0.471	0.572	1.01258e-225
RAB11FIP1	1.02393e-229	0.995194	0.638	0.801	1.30735e-225
RPS27	7.7846e-229	0.315615	0.922	0.986	9.93938e-225
DTNA	9.7587e-229	0.263591	0.215	0.048	1.24599e-224
AQP3	1.37129e-228	-0.627904	0.139	0.302	1.75086e-224
TXNRD2	3.96178e-228	0.525568	0.314	0.147	5.0584e-224
JAK1	1.17896e-227	0.632075	0.485	0.473	1.50529e-223
TLN1	2.61867e-227	0.738184	0.35	0.355	3.34351e-223
ANKRD37	3.75461e-227	-0.409537	0.223	0.446	4.79388e-223
EMP1	6.79792e-227	0.52358	0.2	0.044	8.67959e-223
ATP6V0D1	1.40065e-226	0.469676	0.482	0.49	1.78835e-222
HLA-B	1.74599e-226	-0.350286	0.63	0.846	2.22928e-222
CAPG	2.51337e-226	-0.302132	0.348	0.597	3.20907e-222
HNRNPA3	3.75317e-226	0.335867	0.649	0.82	4.79205e-222
FHL1	4.71722e-226	0.255817	0.102	0.001	6.02294e-222
CLEC2B	4.76533e-225	0.418328	0.128	0.008	6.08437e-221
PLIN2	1.67895e-224	0.869324	0.267	0.143	2.14368e-220
OSBPL8	3.21883e-224	0.605701	0.445	0.365	4.1098e-220
IGFBP7	4.65846e-224	0.639418	0.111	0.003	5.94792e-220
ILF3	6.44968e-224	0.421502	0.486	0.568	8.23496e-220
CD14	6.82465e-224	1.77636	0.31	0.194	8.71372e-220
PITHD1	8.82902e-224	-0.282175	0.376	0.626	1.12729e-219
HIGD1A	1.97246e-223	-0.300078	0.398	0.641	2.51843e-219
TOMM40	5.00796e-223	0.291669	0.478	0.615	6.39417e-219
IL1R1	5.30049e-223	0.671719	0.225	0.088	6.76767e-219
SCIN	9.8799e-223	0.253621	0.146	0.016	1.26147e-218
RBM17	1.03877e-222	0.423186	0.498	0.602	1.3263e-218
BCAM	3.91772e-222	0.369811	0.515	0.609	5.00215e-218
CALM3	5.82102e-222	0.560771	0.555	0.71	7.43227e-218
SORD	9.03252e-222	0.515038	0.34	0.206	1.15327e-217
ERP44	1.4368e-221	-0.257529	0.443	0.685	1.83451e-217
GTPBP4	1.60111e-221	0.567683	0.47	0.433	2.0443e-217
RASD1	2.64968e-221	0.431664	0.204	0.048	3.38311e-217
GINS2	4.70081e-221	0.533731	0.291	0.155	6.002e-217
NUDCD2	6.29113e-221	-0.257289	0.392	0.638	8.03251e-217
ZNRF1	1.02925e-220	0.379679	0.41	0.424	1.31415e-216
ANKRD11	1.27494e-220	0.646436	0.481	0.435	1.62784e-216
BCLAF1	2.31721e-220	0.514758	0.521	0.578	2.95861e-216
ATXN10	2.41301e-220	0.297057	0.476	0.591	3.08093e-216
SLC38A1	2.97818e-220	0.44412	0.514	0.646	3.80254e-216
CHURC1	4.80819e-220	0.441166	0.519	0.612	6.13909e-216
DDIT3	1.23662e-219	-0.316343	0.169	0.386	1.57892e-215
CFDP1	3.42468e-219	0.344881	0.468	0.511	4.37264e-215
RSF1	3.42902e-219	0.679288	0.476	0.6	4.37818e-215
CLNS1A	4.84413e-219	0.606044	0.557	0.712	6.18498e-215
NUTF2	8.61704e-219	0.311456	0.484	0.564	1.10022e-214
DNAJB9	1.26278e-218	-0.377673	0.24	0.463	1.61231e-214
RBM25	2.21839e-218	0.509197	0.552	0.594	2.83243e-214
DYNC1LI2	3.35712e-218	0.398617	0.465	0.497	4.28637e-214
HLA-DPB1	4.16817e-218	0.895949	0.17	0.242	5.32192e-214
CRYAB	1.23432e-215	-0.863505	0.119	0.311	1.57598e-211
CORO1B	1.54216e-215	0.507179	0.577	0.652	1.96903e-211
HIST3H2A	2.30582e-215	-0.305968	0.326	0.569	2.94408e-211
RTCB	6.10419e-215	0.47499	0.465	0.514	7.79383e-211
FOSB	9.25153e-215	0.484893	0.403	0.466	1.18124e-210
NORAD	6.22391e-214	0.708719	0.546	0.558	7.94669e-210
TYROBP	1.4157e-213	1.33079	0.123	0.032	1.80756e-209
DST	2.86292e-213	0.659848	0.466	0.356	3.65538e-209
LXN	3.89642e-213	0.355095	0.205	0.293	4.97495e-209
CRYBG1	1.18911e-212	0.385084	0.191	0.041	1.51826e-208
HNRNPD	1.52087e-212	0.250882	0.546	0.738	1.94185e-208
SPP1	2.80769e-212	1.32645	0.111	0.09	3.58486e-208
NOB1	1.20997e-211	0.386105	0.368	0.251	1.54488e-207
MT-ATP8	1.8493e-211	0.290028	0.513	0.664	2.36118e-207
PHLDB2	1.96558e-211	0.253909	0.183	0.035	2.50966e-207
LTBP3	2.28826e-211	0.255501	0.43	0.639	2.92165e-207
ERGIC3	5.53184e-211	0.250917	0.533	0.731	7.06305e-207
LINC00504	1.63086e-210	0.252622	0.207	0.053	2.08229e-206
VPS29	1.18425e-209	0.298802	0.57	0.706	1.51206e-205
C2	2.14214e-209	0.596406	0.146	0.045	2.73509e-205
ALDH1A1	1.50498e-208	0.468637	0.096	0.001	1.92156e-204
FDPS	7.59554e-208	0.350224	0.519	0.642	9.69798e-204
AREG	1.49717e-207	-0.794531	0.2	0.419	1.91159e-203
CFB	6.17594e-207	0.98833	0.202	0.149	7.88544e-203
TOP1	7.22907e-207	0.474058	0.598	0.741	9.23007e-203
BASP1	1.18914e-206	1.1748	0.208	0.14	1.51829e-202
FCER1G	1.23144e-205	1.24974	0.116	0.018	1.57231e-201
FABP5	1.52501e-205	1.34487	0.171	0.05	1.94714e-201
TK1	6.05634e-205	-0.28517	0.14	0.342	7.73273e-201
MRPL40	8.61971e-205	0.384346	0.465	0.56	1.10056e-200
TUBB6	8.67967e-205	0.270572	0.13	0.171	1.10822e-200
NONO	1.12683e-204	0.340474	0.499	0.604	1.43874e-200
PAPPA	6.4346e-204	0.272579	0.106	0.005	8.2157e-200
SDCBP	1.1166e-203	0.269477	0.522	0.712	1.42567e-199
SRGN	4.54469e-203	1.25845	0.122	0.019	5.80266e-199
SPTBN1	7.73446e-203	0.524628	0.468	0.468	9.87536e-199
SAT1	1.99536e-202	-0.29438	0.743	0.92	2.54767e-198
TCF4	2.0955e-202	0.303156	0.098	0.002	2.67553e-198
ANKRD12	2.21306e-202	0.261959	0.46	0.65	2.82564e-198
THOC7	3.53373e-202	0.316112	0.525	0.678	4.51186e-198
RNF126	4.18071e-202	0.486439	0.385	0.284	5.33793e-198
TNFRSF18	4.3465e-202	0.361634	0.23	0.08	5.54961e-198
TADA3	6.02275e-202	0.386478	0.461	0.495	7.68984e-198
TMEM109	8.62009e-202	0.315461	0.393	0.434	1.10061e-197
IGKC	1.28009e-201	2.5591	0.103	0.004	1.63442e-197
MRPS2	3.03493e-201	0.336427	0.436	0.49	3.875e-197
METTL9	3.38822e-201	0.46571	0.528	0.583	4.32608e-197
ADH5	7.23258e-201	0.308073	0.448	0.566	9.23455e-197
VCP	9.38947e-201	0.576488	0.536	0.59	1.19885e-196
SNRNP70	1.27263e-200	0.402101	0.507	0.596	1.6249e-196
CPVL	1.79829e-200	0.372254	0.123	0.01	2.29606e-196
F12	4.79617e-200	-0.265115	0.204	0.419	6.12375e-196
RALA	5.55613e-200	0.339001	0.488	0.579	7.09407e-196
ARL4D	5.91064e-200	0.57861	0.134	0.03	7.54671e-196
BCL2	7.79985e-200	0.347173	0.209	0.054	9.95884e-196
PKIB	1.99211e-199	0.627661	0.254	0.384	2.54353e-195
SRSF2	2.66135e-199	0.310219	0.562	0.709	3.39801e-195
HDLBP	9.46675e-199	0.492353	0.545	0.624	1.20872e-194
PTOV1	1.70106e-198	0.47021	0.504	0.581	2.17191e-194
ENPP2	1.25707e-197	0.274994	0.089	0	1.60503e-193
MIDN	3.23992e-197	0.556846	0.483	0.492	4.13673e-193
VSIR	3.04678e-196	0.265394	0.148	0.203	3.89013e-192
GTF3A	3.70644e-196	0.499541	0.58	0.678	4.73238e-192
USP1	4.17504e-196	0.439784	0.379	0.292	5.33069e-192
MAP3K8	4.57794e-196	0.676263	0.303	0.32	5.84512e-192
ATP2A3	8.80297e-196	-0.310454	0.183	0.383	1.12396e-191
HIF1A	1.36226e-195	0.820199	0.444	0.3	1.73933e-191
HSPA5	2.31401e-195	-0.498257	0.596	0.8	2.95452e-191
EBPL	2.54006e-195	-0.265363	0.45	0.677	3.24315e-191
LAMP1	4.73925e-195	0.341708	0.55	0.675	6.05107e-191
HNRNPH2	5.93134e-195	0.561251	0.428	0.223	7.57313e-191
ALDH2	2.19659e-194	0.5064	0.439	0.43	2.80461e-190
SNTB2	6.53908e-194	0.327172	0.315	0.159	8.34909e-190
SINHCAF	8.41706e-194	0.452292	0.418	0.41	1.07469e-189
NOC2L	3.67373e-193	0.318637	0.392	0.436	4.69062e-189
CFLAR	4.09367e-193	0.254169	0.237	0.419	5.22679e-189
SLC38A2	1.56451e-192	0.65157	0.469	0.387	1.99757e-188
MRPL37	1.60297e-192	0.394216	0.415	0.382	2.04667e-188
SF3B1	7.26192e-192	0.325013	0.551	0.692	9.27202e-188
FIBP	2.44963e-191	0.267339	0.52	0.667	3.12769e-187
PYGL	3.85718e-191	0.311004	0.288	0.459	4.92485e-187
SRSF4	7.92544e-191	0.273441	0.462	0.554	1.01192e-186
ARGLU1	1.81025e-190	0.512774	0.528	0.616	2.31133e-186
GNG12	3.81571e-190	0.317433	0.325	0.187	4.8719e-186
ACOX2	1.5e-189	0.345907	0.195	0.053	1.9152e-185
STK38L	1.56926e-189	0.38555	0.318	0.176	2.00363e-185
IDI1	3.46359e-189	0.684371	0.438	0.391	4.42231e-185
MPST	9.38691e-189	0.341879	0.402	0.414	1.19852e-184
ERGIC1	9.57314e-189	0.364501	0.485	0.671	1.2223e-184
NMB	2.70914e-188	-0.354225	0.198	0.393	3.45902e-184
CARS2	3.82096e-188	0.467991	0.434	0.39	4.8786e-184
SF1	3.94355e-188	0.291823	0.501	0.665	5.03512e-184
RSRC2	7.08619e-188	0.376073	0.526	0.642	9.04765e-184
MRPS35	7.2728e-188	0.448309	0.512	0.536	9.28591e-184
DDRGK1	1.98597e-187	0.287936	0.552	0.722	2.53569e-183
CD68	2.86348e-186	0.296941	0.186	0.36	3.65609e-182
CD2BP2	5.6866e-186	0.308291	0.434	0.622	7.26065e-182
CTSA	2.47142e-185	0.316682	0.499	0.647	3.15551e-181
RAB1B	2.90535e-185	0.285406	0.416	0.601	3.70955e-181
PARP14	3.68647e-185	-0.254615	0.239	0.453	4.70688e-181
DAZAP1	5.12751e-185	0.401835	0.464	0.502	6.54681e-181
ASPH	5.39788e-185	0.541353	0.417	0.255	6.89201e-181
TRAPPC2L	5.50963e-185	0.415256	0.469	0.533	7.03469e-181
DCTN3	1.33558e-184	0.312304	0.486	0.643	1.70527e-180
VTI1B	1.82012e-184	0.343299	0.515	0.603	2.32393e-180
GNPNAT1	9.45441e-184	0.417205	0.387	0.391	1.20714e-179
STAT3	2.59195e-183	0.272103	0.43	0.586	3.3094e-179
ZBTB10	1.39786e-182	0.600696	0.296	0.148	1.78479e-178
MAGOHB	1.70759e-182	0.434939	0.437	0.447	2.18025e-178
DYNC1LI1	1.90833e-182	0.475259	0.452	0.429	2.43655e-178
EFEMP2	2.08629e-182	0.311372	0.133	0.117	2.66378e-178
UBA2	2.43946e-182	0.263166	0.444	0.555	3.11471e-178
FYN	3.33089e-182	0.323506	0.095	0.003	4.25288e-178
SERINC3	3.36921e-182	0.505402	0.477	0.602	4.3018e-178
FAM110B	2.33285e-181	0.27939	0.169	0.038	2.97858e-177
RNASE1	2.35023e-181	0.51451	0.083	0.133	3.00077e-177
PNP	4.01104e-181	0.361375	0.301	0.243	5.1213e-177
EPB41L3	8.40271e-181	0.314991	0.057	0.133	1.07286e-176
PLCG2	7.99014e-180	2.17714	0.356	0.251	1.02018e-175
MAP4	8.74051e-180	0.385926	0.444	0.525	1.11599e-175
DDX3X	3.36675e-179	0.397986	0.58	0.699	4.29867e-175
ST6GALNAC4	8.12607e-179	-0.271752	0.237	0.437	1.03754e-174
PLEKHJ1	2.38969e-178	0.325327	0.455	0.516	3.05116e-174
IFI6	3.46147e-178	-0.281113	0.421	0.629	4.4196e-174
ZEB2	4.14191e-178	0.746942	0.091	0.003	5.2884e-174
CTTN	9.12436e-178	0.472026	0.598	0.75	1.165e-173
TPD52L1	1.60162e-177	0.395885	0.459	0.634	2.04495e-173
CTSB	2.02245e-177	0.763393	0.503	0.664	2.58226e-173
H2AFV	2.03378e-177	0.375831	0.553	0.673	2.59672e-173
IL6ST	2.31618e-177	0.313989	0.35	0.502	2.9573e-173
PMVK	3.72644e-177	0.383679	0.487	0.636	4.75792e-173
SMARCA1	6.61319e-177	0.372041	0.206	0.061	8.44372e-173
SERPINB6	8.98254e-177	0.381386	0.539	0.664	1.14689e-172
SEL1L3	1.48111e-176	0.286457	0.148	0.031	1.89108e-172
MFSD12	1.91781e-176	0.370577	0.375	0.374	2.44866e-172
RSRP1	3.78355e-176	0.2906	0.442	0.594	4.83083e-172
VASP	1.67802e-175	0.451385	0.481	0.494	2.14249e-171
RBM4	1.86614e-175	0.605841	0.297	0.343	2.38268e-171
SASH1	2.38168e-175	0.418067	0.274	0.115	3.04093e-171
IRF1	4.26356e-175	0.561531	0.357	0.456	5.44371e-171
PSMF1	8.5689e-175	0.250689	0.475	0.598	1.09408e-170
PRMT2	3.83344e-174	0.291591	0.318	0.493	4.89454e-170
AFF4	6.06423e-174	0.388992	0.366	0.475	7.74281e-170
RBFOX2	6.98542e-174	0.334724	0.342	0.205	8.91898e-170
H2AFJ	7.51654e-174	0.365292	0.663	0.8	9.59712e-170
MYLK	1.1237e-173	0.288906	0.103	0.01	1.43474e-169
WLS	6.86604e-173	0.302832	0.295	0.161	8.76656e-169
DSP	8.54212e-173	0.516268	0.605	0.699	1.09066e-168
NOP56	1.33298e-171	0.279786	0.485	0.606	1.70195e-167
MBD2	1.8048e-171	0.423049	0.502	0.568	2.30437e-167
MCM7	4.95034e-171	0.573967	0.284	0.216	6.32059e-167
RNASEK	1.12828e-170	0.667928	0.243	0.191	1.44059e-166
PCNA	5.20898e-170	0.34002	0.372	0.488	6.65082e-166
MCRIP2	6.64909e-170	0.292549	0.474	0.621	8.48956e-166
ACSL3	9.81295e-170	0.591364	0.458	0.587	1.25292e-165
GPAA1	1.0075e-169	0.379182	0.511	0.618	1.28637e-165
SPTAN1	2.09734e-169	0.391859	0.386	0.45	2.67788e-165
CYBRD1	8.71579e-169	0.277605	0.2	0.066	1.11283e-164
TMEM132A	8.91164e-169	0.304654	0.417	0.433	1.13784e-164
TRA2B	1.07378e-168	0.399043	0.492	0.584	1.371e-164
MACF1	2.39747e-168	0.574543	0.457	0.441	3.06109e-164
PBX1	2.5661e-168	0.411012	0.578	0.728	3.27639e-164
POLB	7.5601e-168	0.283986	0.315	0.27	9.65273e-164
DEK	9.2211e-168	0.335891	0.503	0.639	1.17735e-163
SLTM	1.16232e-167	0.394723	0.526	0.609	1.48406e-163
FAM32A	3.26726e-167	0.496365	0.455	0.436	4.17164e-163
BICDL1	9.23489e-167	0.292134	0.269	0.128	1.17911e-162
ZNF326	3.90741e-166	0.468372	0.414	0.344	4.98898e-162
ZDHHC24	2.6922e-165	0.375848	0.311	0.454	3.4374e-161
CAPRIN1	2.02226e-164	0.30854	0.479	0.617	2.58202e-160
FOXP1	4.73681e-164	0.624067	0.463	0.437	6.04796e-160
TBC1D1	3.22883e-163	0.440043	0.163	0.196	4.12257e-159
SPSB3	9.6472e-163	0.27864	0.46	0.579	1.23175e-158
DDX49	1.55378e-162	0.436704	0.373	0.252	1.98387e-158
NDUFV1	3.91379e-162	0.298786	0.497	0.643	4.99713e-158
TIMM44	8.06084e-162	0.308182	0.361	0.336	1.02921e-157
VPS51	1.33831e-161	0.382307	0.417	0.398	1.70876e-157
GTF2I	8.81163e-161	0.444362	0.579	0.644	1.12507e-156
ANK3	1.38079e-159	0.361643	0.348	0.381	1.76299e-155
TRAP1	1.4722e-159	0.283223	0.416	0.498	1.87971e-155
RETREG1	8.21099e-159	0.639312	0.423	0.313	1.04838e-154
TCF25	1.23909e-158	0.283388	0.564	0.713	1.58207e-154
FAM114A1	8.8452e-158	0.30828	0.417	0.486	1.12936e-153
PDLIM5	4.06755e-157	0.331085	0.245	0.294	5.19344e-153
ACTG1	2.71089e-156	-0.278955	0.905	0.984	3.46126e-152
KREMEN1	5.29331e-156	0.260498	0.18	0.05	6.7585e-152
SOD2	9.12393e-156	0.443991	0.324	0.426	1.16494e-151
FHL2	2.28886e-155	0.456227	0.381	0.212	2.92242e-151
EEF1A1	2.65821e-155	0.429372	0.972	0.996	3.39401e-151
SMIM7	5.93812e-155	0.366555	0.482	0.557	7.58179e-151
EEF1G	7.09059e-155	0.734848	0.121	0.048	9.05326e-151
LMO4	9.62909e-155	0.537082	0.377	0.38	1.22944e-150
ARID5B	1.1292e-154	0.653286	0.383	0.333	1.44177e-150
ZFAND5	2.50706e-154	0.323022	0.479	0.596	3.20101e-150
SF3B3	3.03491e-154	0.363356	0.344	0.257	3.87497e-150
NUDT16L1	4.38319e-154	0.265314	0.438	0.592	5.59646e-150
RBPJ	4.69387e-154	0.573414	0.412	0.353	5.99314e-150
SLC1A4	5.75458e-154	0.373134	0.261	0.132	7.34745e-150
TST	1.06083e-153	0.383864	0.406	0.393	1.35446e-149
ARL4C	7.47072e-153	0.328113	0.109	0.201	9.53861e-149
GLUL	2.03682e-152	0.303171	0.589	0.765	2.60062e-148
MAPRE2	2.69969e-152	0.257262	0.212	0.077	3.44696e-148
CRIP1	4.69099e-152	0.612999	0.774	0.893	5.98946e-148
IL18	5.81943e-152	0.265739	0.126	0.138	7.43025e-148
SAMM50	2.49029e-151	0.316064	0.397	0.389	3.1796e-147
PPFIBP1	2.73152e-151	0.446148	0.357	0.237	3.4876e-147
CDC42EP1	4.71699e-151	0.3551	0.358	0.247	6.02266e-147
NUBP2	9.35807e-151	0.430236	0.459	0.524	1.19484e-146
SHMT2	2.02931e-150	0.302252	0.381	0.396	2.59102e-146
HOOK3	2.34558e-150	0.44177	0.394	0.328	2.99484e-146
LEPROT	8.46483e-150	0.265675	0.399	0.497	1.08079e-145
DSE	1.31648e-149	0.296448	0.117	0.019	1.68089e-145
SDHA	1.94901e-149	0.346352	0.469	0.521	2.48849e-145
NUCB1	2.24515e-149	0.388768	0.494	0.526	2.86661e-145
SNAP29	2.29817e-149	0.392315	0.395	0.484	2.9343e-145
SCYL1	2.38328e-149	0.627967	0.396	0.426	3.04297e-145
STMN1	2.79626e-149	0.331219	0.481	0.589	3.57027e-145
SEMA3C	6.06482e-149	0.429663	0.283	0.156	7.74357e-145
FARP1	7.47985e-149	0.344214	0.44	0.54	9.55027e-145
DUSP1	5.10288e-148	0.298091	0.481	0.595	6.51535e-144
CPT1A	1.77484e-147	0.750829	0.354	0.278	2.26611e-143
SERGEF	5.00937e-147	0.286171	0.346	0.32	6.39596e-143
SEC31A	5.41729e-147	0.307061	0.444	0.553	6.9168e-143
DNTTIP2	5.82622e-147	0.380534	0.439	0.44	7.43892e-143
LAPTM5	8.54206e-147	1.00306	0.105	0.027	1.09065e-142
TMEM45B	1.11769e-146	0.282049	0.226	0.096	1.42706e-142
GBP1	1.13294e-146	0.458628	0.173	0.102	1.44653e-142
ACOT7	8.58318e-146	0.301661	0.331	0.298	1.0959e-141
SLC20A2	1.5652e-145	0.319342	0.322	0.273	1.99845e-141
FBL	1.92263e-145	0.314687	0.441	0.509	2.45481e-141
PRPF38B	1.92627e-145	0.303485	0.446	0.57	2.45946e-141
SSBP4	2.04204e-145	0.336603	0.435	0.554	2.60727e-141
ARHGAP18	2.09194e-145	0.432867	0.378	0.294	2.67099e-141
GNAI3	3.85462e-145	0.325042	0.452	0.528	4.92158e-141
KIAA1324	7.89143e-145	0.391466	0.375	0.409	1.00758e-140
SEC63	8.40429e-145	0.400633	0.447	0.468	1.07306e-140
ARFIP2	1.4982e-144	0.289912	0.433	0.576	1.9129e-140
MGP	3.02525e-144	-0.774776	0.253	0.399	3.86264e-140
RBMS1	3.07202e-143	0.403769	0.288	0.29	3.92236e-139
FILIP1L	3.78467e-143	0.382905	0.133	0.038	4.83226e-139
C15orf48	3.98407e-143	-0.332594	0.167	0.339	5.08686e-139
S100A4	4.91011e-143	1.02274	0.332	0.346	6.26923e-139
ANKH	1.25261e-142	0.275617	0.154	0.04	1.59934e-138
MAGED1	1.32301e-142	0.380583	0.432	0.395	1.68922e-138
PHIP	1.82054e-142	0.473828	0.429	0.457	2.32446e-138
IGHA1	2.0272e-142	0.860022	0.033	0.089	2.58833e-138
MYH10	4.6749e-142	0.453411	0.222	0.135	5.96892e-138
MSN	6.23687e-142	0.488441	0.134	0.096	7.96323e-138
ZFP36L2	8.19396e-142	0.756651	0.485	0.413	1.0462e-137
CTSF	2.90209e-141	0.39193	0.41	0.532	3.70539e-137
ID1	7.24345e-141	1.10308	0.279	0.306	9.24844e-137
PTGDS	8.82384e-141	0.3192	0.084	0.008	1.12663e-136
FKBP5	2.81811e-140	0.272232	0.168	0.051	3.59816e-136
DRG1	5.56021e-140	0.352784	0.364	0.308	7.09928e-136
TSFM	8.11538e-140	0.325048	0.465	0.508	1.03617e-135
GOLM1	2.53179e-139	0.285735	0.527	0.607	3.23259e-135
LINC00662	4.00457e-139	-0.36656	0.138	0.269	5.11304e-135
PTPRC	4.60436e-139	0.818599	0.075	0.005	5.87885e-135
DGCR6L	6.8057e-139	0.331113	0.389	0.42	8.68952e-135
IQGAP1	1.17182e-138	0.351851	0.544	0.64	1.49618e-134
CCDC12	7.46512e-138	0.440565	0.411	0.492	9.53146e-134
PRKACB	1.97462e-137	-0.252661	0.125	0.276	2.52119e-133
FN1	2.41549e-137	1.35049	0.133	0.065	3.0841e-133
IDO1	4.62681e-137	0.642344	0.071	0.002	5.90751e-133
ID2	7.64109e-137	0.70096	0.373	0.302	9.75614e-133
TPT1	1.14855e-136	0.409024	0.975	0.99	1.46647e-132
RABEP1	2.32775e-136	0.268293	0.302	0.452	2.97207e-132
FAR2	2.4214e-136	0.344884	0.245	0.124	3.09164e-132
SLC39A8	2.81481e-136	0.600227	0.231	0.159	3.59396e-132
BRD2	3.61805e-136	0.272151	0.43	0.565	4.61952e-132
TMPO	8.56956e-136	0.475067	0.363	0.302	1.09416e-131
KLF4	3.4615e-134	0.464087	0.44	0.35	4.41965e-130
HEBP1	7.14062e-134	0.581434	0.478	0.528	9.11714e-130
HDDC2	1.31544e-133	0.336976	0.413	0.504	1.67955e-129
SYNE1	2.0068e-133	0.412168	0.113	0.021	2.56228e-129
NCOA7	3.22453e-133	0.439955	0.311	0.196	4.11707e-129
MAFB	4.78483e-133	0.574556	0.181	0.068	6.10927e-129
CHCHD5	5.66692e-133	0.441991	0.474	0.565	7.23552e-129
ACTR10	9.47063e-133	0.278954	0.475	0.546	1.20921e-128
PGP	1.21201e-132	0.330914	0.46	0.598	1.54749e-128
ABHD17A	1.98125e-132	0.435157	0.436	0.437	2.52966e-128
TPGS1	2.38698e-132	0.395486	0.388	0.353	3.0477e-128
MRPS24	2.53898e-132	0.328132	0.153	0.055	3.24176e-128
TNRC6B	4.48224e-132	0.459566	0.383	0.367	5.72293e-128
NAE1	5.72307e-132	0.293733	0.405	0.407	7.30722e-128
PLIN3	6.57759e-132	0.265713	0.431	0.5	8.39826e-128
GRHPR	7.59805e-132	0.277576	0.424	0.573	9.70119e-128
SRSF6	7.81374e-132	0.319145	0.399	0.53	9.97658e-128
ANXA1	9.80989e-132	0.710587	0.373	0.257	1.25253e-127
EWSR1	2.51806e-131	0.456862	0.432	0.431	3.21506e-127
NT5DC1	5.68965e-131	0.360206	0.384	0.338	7.26455e-127
SYNE2	8.72385e-131	0.657426	0.401	0.29	1.11386e-126
MRPL28	9.68013e-131	0.368524	0.457	0.555	1.23596e-126
CCL4	2.04564e-130	0.878795	0.072	0.005	2.61188e-126
GALNT7	2.51445e-130	0.40261	0.387	0.371	3.21046e-126
MVB12A	3.41198e-130	0.388721	0.384	0.279	4.35642e-126
REC8	3.57218e-130	0.276048	0.128	0.041	4.56096e-126
LIMD2	5.58292e-130	0.34651	0.057	0.101	7.12827e-126
ACTA2	1.40817e-129	0.523238	0.095	0.016	1.79795e-125
ACAA1	2.66449e-129	0.402775	0.467	0.538	3.40202e-125
COPA	3.07748e-129	0.404153	0.485	0.567	3.92932e-125
DNTTIP1	3.43013e-129	0.516307	0.399	0.419	4.37959e-125
FLNA	4.11431e-129	0.300678	0.237	0.339	5.25316e-125
DECR1	9.45589e-129	0.420548	0.479	0.578	1.20733e-124
NVL	2.11229e-128	0.267322	0.35	0.379	2.69698e-124
TRIB3	7.45773e-128	0.357949	0.315	0.213	9.52203e-124
MT1F	7.90797e-128	-0.288085	0.248	0.425	1.00969e-123
MGAT4A	3.64561e-127	0.451575	0.348	0.342	4.65471e-123
PSMD6	3.91407e-127	0.332481	0.45	0.52	4.99748e-123
GNLY	4.49078e-127	0.869957	0.071	0.005	5.73383e-123
RPS6KB2	9.20106e-127	0.352511	0.417	0.507	1.17479e-122
PHLDA1	1.85561e-126	-0.29039	0.155	0.309	2.36924e-122
NUDT4	2.26003e-126	0.376905	0.412	0.477	2.88561e-122
IDH2	4.84207e-126	-0.254293	0.497	0.678	6.18236e-122
SF3A2	5.35853e-126	0.306654	0.341	0.243	6.84177e-122
MORN2	9.11175e-126	0.287282	0.424	0.539	1.16339e-121
CDC40	4.94113e-125	0.433738	0.404	0.351	6.30884e-121
BABAM1	6.27402e-125	0.356746	0.408	0.406	8.01067e-121
MEF2C	7.7563e-125	0.266175	0.072	0.004	9.90325e-121
KLF3	2.96075e-123	0.498095	0.429	0.439	3.78029e-119
GARS	3.64734e-123	0.272669	0.418	0.467	4.65693e-119
NIPSNAP1	7.72134e-123	0.397396	0.357	0.357	9.8586e-119
TRGC1	8.25675e-123	0.596324	0.069	0.005	1.05422e-118
OXCT1	1.00791e-122	0.272066	0.258	0.139	1.2869e-118
CAT	1.68637e-122	0.340039	0.412	0.411	2.15315e-118
KMT5A	2.26153e-122	0.375697	0.372	0.302	2.88753e-118
PTBP1	2.39267e-122	0.437407	0.426	0.405	3.05496e-118
MYH9	4.21777e-122	0.315692	0.426	0.516	5.38525e-118
CHMP1A	4.80605e-122	0.383462	0.377	0.366	6.13636e-118
ACADM	5.11085e-122	0.344871	0.386	0.344	6.52553e-118
CST3	6.6237e-122	0.575986	0.803	0.888	8.45714e-118
MAPK13	7.40988e-122	0.250953	0.401	0.517	9.46094e-118
GABARAP	1.19688e-121	0.523902	0.259	0.247	1.52817e-117
MAEA	1.87241e-121	0.291636	0.361	0.369	2.39069e-117
UFL1	2.18363e-121	0.340243	0.408	0.451	2.78805e-117
PABPC4	5.20579e-121	0.306389	0.47	0.523	6.64675e-117
TYMP	5.74503e-121	0.69504	0.444	0.465	7.33525e-117
OSBPL1A	6.54595e-121	0.357166	0.362	0.33	8.35787e-117
RANGAP1	1.4523e-120	0.314141	0.305	0.231	1.85429e-116
PPP1R10	1.79016e-120	0.25508	0.367	0.438	2.28568e-116
IGHG4	2.96818e-120	0.649641	0.076	0.079	3.78977e-116
CCL5	7.55858e-120	0.944558	0.081	0.012	9.65079e-116
ACAP1	1.84026e-119	0.282771	0.045	0.091	2.34964e-115
LMF2	2.57171e-119	0.30493	0.324	0.272	3.28356e-115
CHD3	4.52592e-119	0.350666	0.276	0.396	5.7787e-115
TCIM	5.11697e-119	0.662656	0.126	0.046	6.53334e-115
TOB2	5.4298e-119	0.282781	0.291	0.184	6.93277e-115
MYC	1.05937e-118	0.360714	0.394	0.381	1.3526e-114
C11orf80	1.23208e-118	0.370929	0.136	0.198	1.57312e-114
ZNF503	3.82898e-118	0.266042	0.118	0.11	4.88884e-114
SNHG7	5.67102e-118	0.341903	0.487	0.53	7.24076e-114
EIF4G1	1.43294e-117	0.311126	0.515	0.608	1.82958e-113
RBM42	2.0304e-117	0.285027	0.452	0.541	2.59241e-113
ING1	2.76492e-117	0.307099	0.281	0.173	3.53025e-113
PDIA4	5.30079e-117	-0.264119	0.409	0.573	6.76805e-113
MAFF	1.07405e-116	0.339709	0.297	0.175	1.37135e-112
PKIG	2.34795e-116	0.50141	0.245	0.299	2.99786e-112
HK1	2.54487e-116	0.312445	0.386	0.493	3.24929e-112
ZNF580	2.96745e-116	0.260686	0.427	0.472	3.78884e-112
RRAGA	1.26218e-115	0.273568	0.394	0.456	1.61155e-111
FYB1	2.57672e-115	0.364942	0.099	0.018	3.28996e-111
ADAM9	2.70186e-115	0.489952	0.398	0.371	3.44974e-111
TSPYL1	2.80741e-115	0.283177	0.42	0.517	3.5845e-111
PRR14L	2.95821e-115	0.283783	0.259	0.131	3.77704e-111
PMM1	3.49973e-115	0.281934	0.322	0.247	4.46845e-111
TRIM44	3.78052e-115	0.30754	0.463	0.556	4.82696e-111
RAB34	5.12215e-115	0.406539	0.198	0.222	6.53996e-111
RDH11	5.45349e-115	0.349235	0.372	0.326	6.96302e-111
ACO2	6.46771e-115	0.250772	0.4	0.458	8.25797e-111
TRAPPC5	3.5187e-114	0.408886	0.168	0.095	4.49267e-110
DHX9	7.09035e-114	0.328588	0.441	0.535	9.05296e-110
RASSF8	7.16093e-114	0.298482	0.19	0.093	9.14308e-110
UPF3A	8.22745e-114	0.309264	0.439	0.485	1.05048e-109
PXMP2	1.15573e-113	0.355236	0.335	0.258	1.47563e-109
EPS8	1.88277e-113	0.375628	0.386	0.305	2.40392e-109
TRDC	1.1934e-112	0.250598	0.063	0.004	1.52373e-108
SVIL	1.27438e-112	0.359416	0.32	0.255	1.62713e-108
NRDC	1.43383e-112	0.342449	0.414	0.426	1.83072e-108
SMARCC1	1.52554e-112	0.588543	0.462	0.43	1.94781e-108
CUX1	3.379e-112	0.262898	0.372	0.46	4.31431e-108
ATP6V1D	6.41302e-112	0.332673	0.481	0.555	8.18814e-108
SYS1	7.02848e-112	0.38966	0.371	0.473	8.97397e-108
TMF1	1.0737e-111	0.365117	0.425	0.512	1.3709e-107
MCL1	1.26724e-111	0.445203	0.474	0.52	1.61802e-107
NKG7	1.9626e-111	0.74591	0.059	0.003	2.50584e-107
SHISA5	4.9521e-111	0.26854	0.332	0.466	6.32284e-107
DDX6	7.16115e-111	0.279093	0.363	0.474	9.14335e-107
SLC39A6	9.55039e-111	0.317486	0.537	0.679	1.21939e-106
MRPL32	2.24104e-110	0.29187	0.463	0.533	2.86136e-106
PLAUR	3.85005e-110	0.35725	0.204	0.226	4.91575e-106
AHI1	5.59599e-110	0.259705	0.398	0.431	7.14495e-106
TAGLN	7.40789e-110	0.720948	0.115	0.058	9.4584e-106
ATP6V0C	8.57901e-110	0.37989	0.098	0.063	1.09537e-105
PSMA6	1.77135e-109	0.298382	0.239	0.283	2.26165e-105
GMNN	1.93811e-109	0.310889	0.258	0.182	2.47458e-105
SMIM10L1	8.54206e-109	0.400714	0.429	0.416	1.09065e-104
CMBL	1.06362e-108	0.313006	0.384	0.406	1.35803e-104
HLA-DQB1	1.46047e-108	0.751012	0.279	0.164	1.86473e-104
ISG15	2.59097e-108	-0.59388	0.367	0.54	3.30814e-104
PGM2	3.25333e-108	0.266694	0.303	0.236	4.15385e-104
ZNF358	4.25613e-108	0.3099	0.358	0.3	5.43423e-104
PPP1R15A	7.31228e-108	0.367557	0.489	0.51	9.33632e-104
RBM23	7.64707e-108	0.313474	0.352	0.309	9.76378e-104
STK4	9.83766e-108	0.548711	0.306	0.363	1.25607e-103
CENPW	1.44912e-107	0.357644	0.241	0.136	1.85024e-103
BRMS1	3.81114e-107	0.31255	0.427	0.506	4.86606e-103
MNAT1	5.24066e-107	0.305691	0.41	0.465	6.69128e-103
ACTB	6.39765e-107	0.301671	0.946	0.983	8.16852e-103
SMC3	8.81763e-107	0.375946	0.448	0.426	1.12583e-102
FGL2	9.47894e-107	0.269286	0.059	0.003	1.21027e-102
GLS	1.01953e-106	0.404356	0.226	0.18	1.30173e-102
NRP1	1.12464e-106	0.293616	0.173	0.068	1.43594e-102
CKAP4	1.53688e-106	0.367398	0.424	0.319	1.96228e-102
SUMF2	1.87291e-106	0.387757	0.385	0.335	2.39133e-102
SNRNP200	6.0496e-106	0.300314	0.394	0.498	7.72413e-102
CHD4	7.3847e-106	0.35055	0.456	0.527	9.42878e-102
GSTA4	8.50465e-106	0.284449	0.213	0.103	1.08587e-101
UBE2K	1.06385e-105	0.325471	0.419	0.5	1.35832e-101
BAX	1.14672e-105	0.443766	0.511	0.563	1.46413e-101
MCM3	1.1506e-105	0.360743	0.312	0.312	1.46909e-101
MALT1	1.56054e-104	0.311043	0.252	0.137	1.9925e-100
SERINC1	2.18368e-104	0.279406	0.39	0.481	2.78812e-100
PPP1R12A	2.49955e-104	0.26706	0.429	0.517	3.19143e-100
CCDC92	3.28506e-104	0.260346	0.31	0.213	4.19436e-100
ARID1B	1.3071e-103	0.278057	0.393	0.487	1.6689e-99
IQGAP2	3.03944e-103	0.479649	0.116	0.058	3.88076e-99
FBXO7	3.60501e-103	0.330696	0.367	0.427	4.60288e-99
PRKDC	4.16764e-103	0.259736	0.488	0.626	5.32124e-99
CXCR4	4.54014e-103	0.428741	0.074	0.01	5.79685e-99
ZBTB20	1.38975e-102	0.265849	0.219	0.284	1.77443e-98
SLC20A1	4.76015e-102	0.381584	0.338	0.268	6.07776e-98
CDC42EP3	6.4121e-102	0.29107	0.251	0.187	8.18697e-98
ITGB2	7.48936e-102	0.703587	0.079	0.043	9.56241e-98
FCGR3A	1.13527e-101	0.667456	0.056	0.005	1.44951e-97
UTRN	1.44075e-101	0.504006	0.231	0.146	1.83955e-97
MBNL1	2.541e-101	0.367333	0.249	0.329	3.24435e-97
PDCD6IP	7.36237e-101	0.388119	0.464	0.449	9.40027e-97
CCAR1	1.16346e-100	0.398747	0.405	0.423	1.4855e-96
RFC1	1.23513e-100	0.285084	0.371	0.446	1.57701e-96
PITPNB	2.84332e-100	0.324436	0.402	0.388	3.63035e-96
SNX9	4.95908e-100	0.312892	0.373	0.407	6.33176e-96
CD55	5.75874e-100	0.287044	0.439	0.533	7.35275e-96
CRNKL1	8.8446e-100	0.347788	0.378	0.381	1.12928e-95
KAT6A	1.63607e-99	0.350559	0.308	0.268	2.08893e-95
PPP1CC	1.87199e-99	0.323939	0.456	0.48	2.39016e-95
SLC12A2	2.18501e-99	0.362551	0.379	0.481	2.78982e-95
CBX5	2.82822e-99	0.418711	0.394	0.413	3.61107e-95
PHACTR2	4.18809e-99	0.268395	0.316	0.394	5.34735e-95
GPRC5A	1.85931e-98	0.252985	0.51	0.627	2.37397e-94
VPS4A	1.4249e-97	0.263484	0.337	0.319	1.81932e-93
CEMIP2	1.60988e-97	0.260817	0.124	0.201	2.0555e-93
RAB8A	1.64174e-97	0.344552	0.409	0.444	2.09617e-93
ZMYND11	2.2214e-97	0.514979	0.337	0.263	2.83629e-93
PGM3	5.08056e-97	0.306186	0.389	0.359	6.48685e-93
ABLIM1	6.01347e-97	0.30292	0.314	0.208	7.678e-93
LCP1	7.31217e-97	0.534	0.085	0.092	9.33618e-93
MCM5	8.99986e-97	0.277904	0.171	0.08	1.1491e-92
UQCRC1	1.24826e-96	0.363391	0.48	0.57	1.59378e-92
UACA	1.91126e-96	0.284468	0.349	0.293	2.4403e-92
PSIP1	2.44599e-96	0.32813	0.323	0.369	3.12304e-92
BRD4	6.45886e-96	0.382009	0.411	0.415	8.24667e-92
HSD3B7	1.42761e-95	0.252284	0.264	0.162	1.82277e-91
PCM1	1.56214e-95	0.377935	0.38	0.421	1.99454e-91
PTEN	1.72508e-95	0.330909	0.407	0.426	2.20258e-91
PRKAR2B	3.36298e-95	0.263638	0.285	0.185	4.29385e-91
PUM3	3.41518e-95	0.30011	0.364	0.319	4.3605e-91
MYL6B	4.40111e-95	0.35773	0.388	0.389	5.61934e-91
CLIP1	1.06218e-94	0.427329	0.466	0.485	1.3562e-90
TFAM	1.14152e-94	0.25172	0.43	0.498	1.4575e-90
TMEM259	1.26761e-94	0.262531	0.401	0.473	1.61849e-90
ASCC2	1.46318e-94	0.381877	0.299	0.213	1.86819e-90
CYBB	2.63802e-94	0.646349	0.052	0.005	3.36822e-90
EMILIN2	3.74993e-94	0.28942	0.106	0.055	4.78791e-90
LAMB2	8.51063e-94	0.394195	0.222	0.142	1.08664e-89
USP33	1.65037e-93	0.305099	0.332	0.26	2.1072e-89
ANAPC5	1.87344e-93	0.387524	0.461	0.451	2.39201e-89
ASCC3	7.65199e-93	0.381172	0.364	0.277	9.77006e-89
GBP2	8.90655e-93	0.336603	0.277	0.319	1.13719e-88
RB1CC1	2.28322e-92	0.273572	0.354	0.487	2.91521e-88
TBRG4	3.39457e-92	0.25343	0.34	0.333	4.33418e-88
GNB4	9.4426e-92	0.25873	0.198	0.094	1.20563e-87
POLE3	3.09244e-91	0.356484	0.373	0.355	3.94843e-87
HNRNPUL1	3.53981e-91	0.353494	0.397	0.422	4.51963e-87
TBL1X	4.56328e-91	0.357871	0.265	0.169	5.8264e-87
SAMHD1	4.7592e-91	0.571955	0.202	0.124	6.07654e-87
TES	1.03133e-90	0.318347	0.333	0.305	1.3168e-86
HIST1H1E	2.78659e-90	0.508373	0.269	0.195	3.55792e-86
A2M	3.86173e-90	0.344782	0.049	0.002	4.93066e-86
LGALS2	5.06342e-90	0.45789	0.049	0.002	6.46498e-86
JMJD8	8.55604e-90	0.309559	0.397	0.42	1.09243e-85
ATP8B1	2.57372e-89	0.365876	0.342	0.337	3.28612e-85
ECSIT	2.72726e-89	0.258766	0.319	0.245	3.48216e-85
KXD1	3.00416e-89	0.301972	0.37	0.341	3.83571e-85
TM7SF3	3.43331e-89	0.362541	0.388	0.302	4.38365e-85
MAP3K11	7.79391e-89	0.409579	0.292	0.341	9.95126e-85
ZNF704	1.46093e-88	0.338662	0.22	0.121	1.86531e-84
DPP3	1.87398e-88	0.364252	0.322	0.395	2.3927e-84
RUVBL2	2.32129e-88	0.255239	0.389	0.459	2.96382e-84
KAT6B	2.42425e-88	0.327071	0.377	0.448	3.09528e-84
EXOSC6	4.21006e-88	0.303343	0.321	0.273	5.3754e-84
BIK	8.72658e-88	0.264917	0.283	0.271	1.11421e-83
DRAM1	1.2271e-87	0.302472	0.162	0.09	1.56676e-83
THOC5	2.316e-87	0.284491	0.207	0.109	2.95707e-83
TDG	2.8334e-87	0.352357	0.383	0.357	3.61768e-83
MBD3	3.01201e-87	0.277135	0.256	0.16	3.84573e-83
ACAT1	5.64663e-87	0.250089	0.381	0.363	7.20962e-83
ZYX	6.64017e-87	0.384701	0.343	0.329	8.47817e-83
CHD6	1.06915e-86	0.339313	0.356	0.412	1.36509e-82
PTPN12	1.12093e-86	0.386568	0.345	0.287	1.4312e-82
COTL1	1.15346e-86	0.35075	0.264	0.369	1.47274e-82
ZFHX3	1.99845e-86	0.336356	0.266	0.198	2.55162e-82
CCDC34	2.40905e-86	0.262059	0.31	0.311	3.07587e-82
LRP1	2.43687e-86	0.307238	0.121	0.049	3.1114e-82
GUSB	2.7228e-86	0.279106	0.431	0.443	3.47647e-82
TESMIN	2.77113e-86	0.415429	0.234	0.247	3.53818e-82
HMGA1	3.67553e-86	0.28564	0.442	0.505	4.69291e-82
TOP2B	4.8189e-86	0.402088	0.364	0.353	6.15277e-82
C19orf48	6.43265e-86	0.297509	0.331	0.299	8.21321e-82
PDLIM2	2.51192e-85	0.261605	0.211	0.212	3.20722e-81
C1orf162	5.31431e-85	0.57766	0.053	0.01	6.78531e-81
BMI1	9.8728e-85	0.285159	0.253	0.317	1.26056e-80
LTB	2.0233e-84	0.50008	0.048	0.003	2.58335e-80
IL32	3.05614e-84	0.633648	0.135	0.078	3.90208e-80
TRUB2	4.33362e-84	0.276694	0.356	0.421	5.53316e-80
SAFB	4.42198e-84	0.250706	0.367	0.408	5.64599e-80
APOC1	7.19617e-84	1.02615	0.078	0.025	9.18807e-80
MMAB	8.71758e-84	0.319762	0.399	0.389	1.11306e-79
FADD	1.93107e-83	0.401373	0.256	0.307	2.46559e-79
LDLRAD4	2.4054e-83	0.300141	0.267	0.205	3.07122e-79
KLF10	2.92136e-83	0.311655	0.232	0.276	3.72999e-79
TPPP3	3.39649e-83	0.408515	0.292	0.213	4.33664e-79
FNBP4	4.49563e-83	0.340638	0.421	0.45	5.74003e-79
GOT2	1.23106e-82	0.278411	0.306	0.26	1.57182e-78
DMKN	1.92239e-82	0.262032	0.235	0.256	2.45451e-78
SULF2	4.59206e-82	0.275392	0.289	0.205	5.86315e-78
EPSTI1	6.21248e-82	0.287698	0.119	0.089	7.9321e-78
TMCO3	6.72685e-82	0.336549	0.376	0.322	8.58885e-78
VAV3	8.23966e-82	0.451442	0.248	0.169	1.05204e-77
KLF13	8.48972e-82	0.391128	0.254	0.269	1.08397e-77
CCDC88A	1.01763e-81	0.327146	0.076	0.017	1.29932e-77
CUEDC2	2.05415e-81	0.291356	0.415	0.411	2.62274e-77
BIRC6	3.30637e-81	0.256283	0.379	0.451	4.22157e-77
NELL2	5.5635e-81	-0.588469	0.084	0.134	7.10348e-77
DCAF6	9.60008e-81	0.324664	0.307	0.376	1.22574e-76
SERHL2	1.24413e-80	-0.331244	0.201	0.261	1.5885e-76
GLA	1.53801e-80	0.264783	0.223	0.129	1.96373e-76
TMSB4X	1.59369e-80	0.400274	0.953	0.952	2.03483e-76
DOCK8	1.9042e-80	0.516604	0.088	0.051	2.43128e-76
SMCHD1	3.27756e-80	0.362989	0.306	0.353	4.18479e-76
NKTR	8.00899e-80	0.317884	0.372	0.434	1.02259e-75
TUSC1	9.53146e-80	0.258058	0.353	0.356	1.21698e-75
TM9SF3	1.07993e-79	0.416111	0.552	0.631	1.37885e-75
HLA-DQA1	1.34843e-79	0.708527	0.056	0.02	1.72168e-75
AKAP13	1.52578e-79	0.288195	0.383	0.462	1.94811e-75
SMIM20	1.71032e-79	0.295123	0.368	0.334	2.18374e-75
ZNF708	1.74045e-79	0.251767	0.2	0.116	2.22221e-75
CCL3	1.89772e-79	0.59998	0.049	0.006	2.42301e-75
NCOR1	3.33821e-79	0.345931	0.45	0.51	4.26222e-75
ARFGAP2	3.46191e-79	0.31977	0.389	0.428	4.42017e-75
DBF4	4.02862e-79	0.300975	0.299	0.229	5.14374e-75
WDR13	4.35818e-79	0.281748	0.355	0.406	5.56452e-75
ST3GAL5	5.81172e-79	0.264932	0.146	0.096	7.42041e-75
GLG1	1.11225e-78	0.338933	0.335	0.29	1.42012e-74
OGA	1.45966e-78	0.36923	0.371	0.4	1.8637e-74
SGO2	1.546e-78	0.264003	0.186	0.117	1.97394e-74
EGR1	3.33963e-78	0.442479	0.352	0.274	4.26404e-74
SYNGR1	4.96433e-78	0.298458	0.271	0.315	6.33846e-74
CTDSPL	5.84122e-78	0.250694	0.336	0.304	7.45807e-74
CELF1	1.2085e-77	0.254319	0.34	0.421	1.54301e-73
FRMD4B	4.8937e-77	0.325325	0.169	0.124	6.24827e-73
DDX54	7.79741e-77	0.288381	0.381	0.385	9.95574e-73
HIST1H1B	8.23092e-77	0.306575	0.112	0.046	1.05092e-72
RELA	9.4019e-77	0.376414	0.307	0.355	1.20043e-72
ACTN1	1.30021e-76	0.352087	0.37	0.336	1.66011e-72
CYP27A1	1.61914e-76	0.391055	0.257	0.155	2.06732e-72
RHOU	1.79899e-76	0.379149	0.335	0.295	2.29695e-72
SORL1	4.77314e-76	0.410544	0.214	0.169	6.09434e-72
CSNK1E	4.85538e-76	0.25239	0.299	0.233	6.19935e-72
ASXL1	7.29848e-76	0.297986	0.348	0.359	9.3187e-72
HCST	9.41555e-76	0.547354	0.062	0.041	1.20218e-71
GADD45B	1.343e-75	0.348032	0.389	0.439	1.71474e-71
HIST1H1D	1.71213e-75	0.325674	0.181	0.204	2.18605e-71
ACIN1	2.55821e-75	0.287523	0.383	0.377	3.26633e-71
PDK4	3.47282e-75	0.338441	0.102	0.035	4.43409e-71
GMFG	3.62523e-75	0.470193	0.05	0.008	4.62869e-71
PDHB	4.30461e-75	0.273498	0.357	0.412	5.49612e-71
ZNF688	4.50114e-75	0.326904	0.297	0.357	5.74705e-71
LGMN	5.25056e-75	0.310483	0.266	0.311	6.70391e-71
MBP	9.91258e-75	0.420833	0.246	0.264	1.26564e-70
ZNF91	1.24577e-74	0.282127	0.397	0.488	1.59059e-70
ABHD17C	2.30784e-74	0.288591	0.295	0.223	2.94666e-70
PSMD9	6.23895e-74	0.343201	0.359	0.358	7.96589e-70
FUBP1	6.47881e-74	0.286324	0.363	0.399	8.27215e-70
IKZF1	7.4111e-74	0.405112	0.048	0.039	9.46249e-70
VCAN	8.05842e-74	0.266297	0.053	0.006	1.0289e-69
SMC2	1.0112e-73	0.291431	0.282	0.269	1.2911e-69
DDX39B	1.50851e-73	0.286465	0.291	0.288	1.92607e-69
WNK1	2.0424e-73	0.309048	0.369	0.41	2.60774e-69
ODF2L	3.8852e-73	0.289051	0.32	0.292	4.96062e-69
AC245297.3	4.92022e-73	0.257719	0.217	0.133	6.28214e-69
MBTPS1	4.99131e-73	0.311693	0.373	0.372	6.37291e-69
ETNK1	7.94094e-73	0.294368	0.339	0.32	1.0139e-68
DDA1	8.87588e-73	0.296277	0.361	0.382	1.13327e-68
KRAS	1.07902e-72	0.287655	0.44	0.49	1.37769e-68
FRAT2	1.48466e-72	0.344282	0.349	0.302	1.89561e-68
SHROOM1	2.12617e-72	0.408202	0.141	0.176	2.7147e-68
KLF9	4.29713e-72	0.279521	0.265	0.2	5.48658e-68
HMGB2	4.3604e-72	0.280232	0.324	0.383	5.56736e-68
STT3B	5.66472e-72	0.31973	0.395	0.436	7.23272e-68
DNAJC10	1.11994e-71	0.252308	0.367	0.424	1.42994e-67
RPS6KA3	1.27932e-71	0.304458	0.215	0.162	1.63344e-67
TXNIP	4.74546e-71	0.615782	0.537	0.514	6.059e-67
EIF4G3	6.63057e-71	0.275812	0.351	0.354	8.46591e-67
MVD	1.01418e-70	0.272396	0.249	0.171	1.2949e-66
MIS18BP1	2.23829e-70	0.34596	0.342	0.315	2.85785e-66
CORO1A	2.24848e-70	0.372738	0.129	0.18	2.87086e-66
PLTP	3.06415e-70	0.803995	0.288	0.203	3.91231e-66
LCOR	4.14411e-70	0.412926	0.321	0.278	5.2912e-66
PTBP3	5.88902e-70	0.362317	0.382	0.408	7.5191e-66
MYO1F	6.15911e-70	0.498076	0.066	0.035	7.86396e-66
CREB3L4	1.04757e-69	0.397538	0.401	0.353	1.33754e-65
NUSAP1	4.28051e-69	0.449865	0.166	0.08	5.46536e-65
APOA1	6.8902e-69	0.325194	0.054	0.009	8.79741e-65
PWP1	8.79418e-69	0.350801	0.438	0.418	1.12284e-64
HGSNAT	1.22593e-68	0.325606	0.279	0.223	1.56527e-64
WEE1	1.26033e-68	0.285406	0.328	0.352	1.60919e-64
SRRT	1.32394e-68	0.269368	0.326	0.344	1.69041e-64
CXCL8	1.76273e-68	0.384767	0.052	0.007	2.25066e-64
WBP11	2.39627e-68	0.368569	0.441	0.454	3.05956e-64
UBALD1	2.74522e-68	0.328751	0.313	0.278	3.5051e-64
EPC1	3.31669e-68	0.295488	0.366	0.419	4.23475e-64
SNRNP35	3.55731e-68	0.276988	0.348	0.387	4.54197e-64
H2AFX	9.40977e-68	0.265602	0.269	0.232	1.20144e-63
GGA1	1.21027e-67	0.255732	0.269	0.218	1.54527e-63
TGM2	1.45782e-67	0.31061	0.152	0.096	1.86135e-63
RNF10	2.36317e-67	0.298341	0.382	0.411	3.0173e-63
LST1	3.32927e-67	0.474646	0.042	0.008	4.25082e-63
CCDC91	4.92821e-67	0.337856	0.382	0.355	6.29233e-63
OGFRL1	5.13304e-67	0.348698	0.284	0.304	6.55386e-63
LGALS4	8.68078e-67	0.287684	0.014	0.034	1.10836e-62
MYO9B	9.87689e-67	0.35338	0.181	0.109	1.26108e-62
SPI1	1.85216e-66	0.454071	0.044	0.007	2.36484e-62
RBBP6	2.32872e-66	0.396775	0.441	0.414	2.97331e-62
SMARCA2	4.26787e-66	0.276548	0.245	0.286	5.44921e-62
ARIH2	5.4807e-66	0.357295	0.296	0.336	6.99775e-62
NCKAP1L	6.52364e-66	0.379892	0.031	0.003	8.32939e-62
ERRFI1	1.07561e-65	0.276277	0.189	0.149	1.37334e-61
HBS1L	3.03629e-65	0.285444	0.343	0.315	3.87674e-61
RABEP2	3.22438e-65	0.34083	0.289	0.274	4.11689e-61
CD52	4.30412e-65	0.513759	0.048	0.013	5.4955e-61
STAB1	9.60773e-65	0.448271	0.044	0.007	1.22672e-60
TCTN1	1.26619e-64	0.296741	0.351	0.314	1.61667e-60
NUBP1	1.27511e-64	0.26173	0.35	0.38	1.62805e-60
IER3	1.47301e-64	0.354231	0.614	0.65	1.88074e-60
UQCRC2	1.65161e-64	0.339667	0.533	0.546	2.10877e-60
GTF3C1	2.10716e-64	0.273034	0.299	0.342	2.69042e-60
MKI67	2.16838e-64	0.349414	0.154	0.072	2.76858e-60
CSNK1G2	3.23801e-64	0.276159	0.357	0.349	4.13429e-60
STOM	4.24491e-64	0.310211	0.363	0.277	5.4199e-60
LDLR	6.56213e-64	0.270009	0.285	0.196	8.37853e-60
DDHD2	1.13542e-63	0.339778	0.185	0.112	1.44971e-59
MAX	1.2637e-63	0.282475	0.348	0.326	1.61349e-59
CD37	2.21462e-63	0.437327	0.046	0.013	2.82762e-59
FTL	3.54439e-63	0.607637	0.978	0.986	4.52548e-59
AP1B1	3.60623e-63	0.387146	0.246	0.192	4.60443e-59
IRF9	5.6525e-63	0.298998	0.223	0.161	7.21711e-59
ZCCHC2	8.77017e-63	0.25328	0.269	0.234	1.11978e-58
CCDC125	8.94069e-63	0.328022	0.292	0.258	1.14155e-58
CTCF	1.3963e-62	0.253844	0.351	0.382	1.7828e-58
ZWINT	1.40497e-62	0.278011	0.199	0.206	1.79387e-58
EMB	1.53048e-62	0.29416	0.142	0.105	1.95412e-58
LRRFIP2	2.09696e-62	0.275992	0.347	0.33	2.67739e-58
NIPSNAP2	3.40603e-62	0.282131	0.396	0.454	4.34882e-58
SBNO1	3.5979e-62	0.3359	0.35	0.339	4.5938e-58
EIF2AK4	5.93864e-62	0.258703	0.328	0.376	7.58245e-58
QKI	2.58141e-61	0.416559	0.256	0.209	3.29594e-57
ZMAT5	2.85734e-61	0.334579	0.253	0.21	3.64825e-57
KLRD1	3.16913e-61	0.41252	0.031	0.003	4.04634e-57
GPRIN3	3.70707e-61	0.35641	0.051	0.011	4.73319e-57
ARHGAP21	4.4727e-61	0.270021	0.285	0.285	5.71074e-57
CDK2AP1	9.79674e-61	0.26658	0.23	0.2	1.25085e-56
FUT8	2.31891e-60	0.352731	0.234	0.194	2.96078e-56
PURB	2.20911e-59	0.312052	0.281	0.223	2.8206e-55
WWOX	1.30881e-58	0.367351	0.195	0.151	1.67109e-54
TUBB2A	1.31082e-58	0.313987	0.372	0.312	1.67365e-54
NFATC2IP	1.36598e-58	0.280097	0.277	0.306	1.74408e-54
NT5DC2	1.48292e-58	0.266881	0.303	0.26	1.8934e-54
TRABD	1.6684e-58	0.29146	0.335	0.346	2.13022e-54
ATP13A3	2.04533e-58	0.265049	0.27	0.299	2.61148e-54
FMNL1	3.13849e-58	0.285948	0.055	0.066	4.00722e-54
IL10RA	6.71429e-58	0.317106	0.031	0.002	8.5728e-54
NAPRT	1.64699e-57	0.435712	0.297	0.229	2.10287e-53
IFRD1	1.89586e-57	0.265823	0.328	0.318	2.42064e-53
LSP1	1.95817e-57	0.380615	0.044	0.012	2.50019e-53
CEP78	3.59809e-57	0.305839	0.203	0.148	4.59404e-53
ACOT8	5.19997e-57	0.277805	0.314	0.357	6.63932e-53
PES1	6.35312e-57	0.27188	0.222	0.154	8.11167e-53
PCSK7	9.85761e-57	0.405977	0.23	0.23	1.25862e-52
ADIRF	2.47236e-56	-0.369069	0.786	0.88	3.15671e-52
SLC11A1	2.92007e-56	0.55756	0.053	0.031	3.72834e-52
GADD45G	1.61546e-55	0.253404	0.31	0.353	2.06262e-51
TGFBR2	1.90661e-55	0.259627	0.099	0.1	2.43437e-51
KAT5	2.81151e-55	0.352995	0.272	0.259	3.58973e-51
PTPN11	2.87412e-55	0.300426	0.395	0.38	3.66967e-51
LUC7L	3.94007e-55	0.293789	0.335	0.332	5.03068e-51
PLEKHA1	4.65394e-55	0.260955	0.37	0.342	5.94215e-51
PTPRE	1.64981e-54	0.31299	0.211	0.186	2.10647e-50
NR4A1	1.90431e-54	0.345113	0.358	0.333	2.43142e-50
SLC2A10	5.09161e-54	0.254086	0.273	0.229	6.50097e-50
ITGB5	5.86396e-54	0.330597	0.371	0.351	7.4871e-50
EML4	7.91406e-54	0.27968	0.318	0.366	1.01047e-49
CYTIP	1.93284e-53	0.259717	0.028	0.001	2.46785e-49
DOK2	2.01971e-53	0.302916	0.028	0.002	2.57877e-49
DDX39A	3.9494e-53	0.298463	0.367	0.364	5.04259e-49
NIPBL	4.86407e-53	0.252219	0.4	0.458	6.21045e-49
ANKLE2	5.17707e-53	0.314567	0.344	0.347	6.61008e-49
PKP4	7.24793e-53	0.313045	0.191	0.232	9.25416e-49
STK17A	1.12353e-52	0.312994	0.201	0.19	1.43452e-48
MEF2A	4.453e-52	0.265548	0.284	0.308	5.68559e-48
GSTZ1	7.36331e-52	0.280844	0.324	0.284	9.40147e-48
GZMA	1.17782e-51	0.34889	0.029	0.002	1.50385e-47
C5AR1	1.35811e-51	0.290969	0.028	0.021	1.73404e-47
SLK	1.53912e-51	0.287829	0.436	0.42	1.96515e-47
FCN1	1.19169e-50	0.366362	0.029	0.005	1.52155e-46
CSF1R	3.55085e-50	0.326455	0.027	0.004	4.53372e-46
CD84	9.99047e-50	0.308228	0.027	0.003	1.27558e-45
ADGRE5	1.09078e-49	0.310805	0.068	0.068	1.3927e-45
SCAMP4	1.24538e-49	0.267576	0.306	0.291	1.5901e-45
KIAA1143	6.10859e-49	0.284015	0.296	0.283	7.79944e-45
ELP2	6.86681e-49	0.285626	0.289	0.331	8.76754e-45
C3AR1	1.27038e-48	0.291456	0.026	0.001	1.62202e-44
PLEK	2.28849e-48	0.32104	0.028	0.003	2.92195e-44
ALOX5AP	8.48629e-48	0.381936	0.043	0.02	1.08353e-43
CD53	1.10827e-47	0.297538	0.032	0.005	1.41504e-43
PBRM1	1.39554e-47	0.275817	0.316	0.318	1.78182e-43
FOXN3	1.96758e-47	0.289858	0.208	0.16	2.5122e-43
ZDHHC3	2.71229e-47	0.279081	0.363	0.369	3.46305e-43
RCSD1	1.30466e-46	0.273469	0.025	0.002	1.66579e-42
KIF3B	2.19337e-46	0.336709	0.29	0.279	2.80049e-42
MAPK1	2.37242e-46	0.314894	0.288	0.267	3.02911e-42
PMAIP1	4.57072e-46	0.268958	0.219	0.167	5.8359e-42
RGS16	4.7434e-46	0.268409	0.283	0.351	6.05637e-42
WIPF1	1.53165e-45	0.270656	0.043	0.012	1.95561e-41
PIK3IP1	2.13658e-45	0.276455	0.214	0.206	2.72798e-41
FUOM	4.73723e-45	0.258477	0.15	0.097	6.04849e-41
ARID4A	7.02645e-45	0.276638	0.262	0.187	8.97137e-41
TNFRSF1B	8.69711e-45	0.320438	0.032	0.008	1.11045e-40
AP3D1	2.33784e-44	0.271554	0.339	0.347	2.98495e-40
KDM5A	2.82925e-44	0.339231	0.342	0.325	3.61239e-40
DLGAP4	2.96467e-44	0.2593	0.278	0.276	3.78529e-40
ASH2L	4.41738e-44	0.314157	0.162	0.17	5.64012e-40
IP6K2	5.01145e-44	0.263714	0.337	0.389	6.39862e-40
SLA	7.72565e-44	0.287469	0.029	0.007	9.86411e-40
HLA-DMB	9.77424e-44	0.279354	0.042	0.04	1.24798e-39
RRP7A	1.64896e-43	0.33519	0.372	0.355	2.10539e-39
CLUAP1	5.11026e-43	0.270105	0.274	0.263	6.52478e-39
RBM5	1.23771e-42	0.258377	0.236	0.255	1.58031e-38
BIN2	1.31312e-42	0.286945	0.027	0.008	1.67659e-38
APBB1IP	1.383e-42	0.268659	0.068	0.047	1.76582e-38
FOXO3	3.02246e-42	0.289492	0.264	0.277	3.85908e-38
ANKRD44	3.44138e-42	0.311529	0.058	0.038	4.39395e-38
HMOX1	3.94976e-42	0.403999	0.11	0.088	5.04306e-38
THBS1	4.18343e-42	0.278892	0.115	0.094	5.3414e-38
PTPN7	5.45026e-42	0.309234	0.027	0.009	6.95889e-38
P2RX4	5.73562e-42	0.276928	0.255	0.228	7.32324e-38
ELMSAN1	1.0406e-41	0.276259	0.274	0.268	1.32863e-37
EP300	3.54597e-41	0.265749	0.248	0.241	4.5275e-37
ITPR2	4.16728e-41	0.282844	0.207	0.157	5.32079e-37
ARHGEF1	5.9395e-41	0.250513	0.228	0.207	7.58355e-37
WDR82	6.10174e-41	0.25468	0.208	0.23	7.7907e-37
[truncated: 39 more rows]

## Sheet: DE_tumor_EP_BL
gene	p_val	avg_log2FC	pct.1	pct.2	p_val_adj
A1BG	0	0.583356	0.723	0.324	0
AAMDC	0	-0.903247	0.552	0.434	0
AAMP	0	0.364113	0.724	0.354	0
ABCD1	0	0.352171	0.397	0.055	0
ABHD12	0	0.311231	0.591	0.252	0
ABRACL	0	0.683296	0.769	0.323	0
AC023590.1	0	0.289332	0.335	0.046	0
AC244090.1	0	0.342536	0.473	0.176	0
ACTN4	0	0.42311	0.777	0.44	0
ADAM15	0	0.588397	0.665	0.3	0
ADRM1	0	0.553391	0.828	0.443	0
ADSSL1	0	0.631518	0.425	0.072	0
AFF4	0	-0.542579	0.475	0.443	0
AGPAT2	0	0.827131	0.758	0.307	0
AGR2	0	-1.62512	0.793	0.836	0
AGTRAP	0	0.37621	0.663	0.345	0
AHNAK	0	-0.646089	0.671	0.541	0
AK6	0	0.368956	0.637	0.316	0
AKAP9	0	-0.759822	0.746	0.605	0
AL133453.1	0	0.456185	0.47	0.111	0
AL445524.1	0	0.285625	0.504	0.226	0
ALDH2	0	-0.625938	0.43	0.232	0
ALG3	0	0.330427	0.597	0.28	0
ALOX5	0	0.313204	0.264	0.022	0
AMN	0	0.28356	0.161	0.005	0
ANAPC11	0	0.910682	0.924	0.588	0
ANAPC13	0	0.337925	0.659	0.315	0
ANAPC16	0	0.810364	0.903	0.548	0
ANKRD12	0	-0.370819	0.65	0.494	0
ANKRD37	0	0.554395	0.446	0.169	0
ANPEP	0	0.657966	0.385	0.018	0
ANXA11	0	0.956202	0.802	0.368	0
ANXA2	0	0.78937	0.932	0.606	0
ANXA3	0	0.50175	0.508	0.186	0
ANXA4	0	0.428253	0.711	0.342	0
ANXA7	0	0.805582	0.845	0.423	0
ANXA9	0	0.717162	0.694	0.255	0
AP1S1	0	0.45485	0.793	0.454	0
AP2S1	0	0.252372	0.837	0.54	0
AP3S1	0	0.262069	0.616	0.287	0
APH1A	0	0.268737	0.734	0.449	0
APLP2	0	-0.373457	0.658	0.445	0
APOO	0	0.265299	0.504	0.189	0
APOOL	0	0.367116	0.529	0.187	0
AR	0	-0.887172	0.192	0.386	0
ARF1	0	0.606303	0.919	0.628	0
ARHGDIA	0	0.416598	0.813	0.434	0
ARL2	0	0.463739	0.684	0.297	0
ARL3	0	-0.459542	0.605	0.459	0
ARL6IP5	0	-0.672663	0.664	0.544	0
ARMC10	0	0.577675	0.706	0.354	0
ARMCX3	0	1.10624	0.818	0.447	0
ARMCX6	0	1.12813	0.756	0.319	0
ARPC1A	0	0.910958	0.877	0.503	0
ARPC1B	0	1.21048	0.893	0.481	0
ARPC2	0	0.781732	0.914	0.588	0
ARPC4	0	0.347607	0.727	0.363	0
ARPC5L	0	0.582746	0.79	0.425	0
ARRB2	0	0.472541	0.369	0.087	0
ARRDC1	0	0.605449	0.675	0.305	0
ARV1	0	0.269276	0.628	0.306	0
ASH2L	0	-0.729096	0.17	0.339	0
ATG3	0	0.320295	0.644	0.329	0
ATIC	0	0.266377	0.652	0.317	0
ATP1A1	0	-0.408062	0.644	0.49	0
ATP1B1	0	0.471582	0.852	0.543	0
ATP1B3	0	0.277682	0.631	0.288	0
ATP2A3	0	0.512169	0.383	0.092	0
ATP5F1A	0	-0.4042	0.68	0.518	0
ATP5F1C	0	0.321183	0.862	0.559	0
ATP5F1D	0	-0.315696	0.827	0.63	0
ATP5F1E	0	0.753989	0.989	0.873	0
ATP5IF1	0	0.46977	0.887	0.578	0
ATP5MC1	0	0.521089	0.842	0.514	0
ATP5MC3	0	0.551902	0.91	0.625	0
ATP5ME	0	0.64175	0.948	0.694	0
ATP5MF	0	0.701376	0.929	0.654	0
ATP5MPL	0	0.401452	0.925	0.649	0
ATP5PD	0	0.545514	0.915	0.615	0
ATP5PF	0	0.290449	0.902	0.629	0
ATP6AP1	0	0.322778	0.781	0.486	0
ATP6V0B	0	0.81447	0.906	0.604	0
ATP6V0C	0	-1.10571	0.063	0.273	0
ATP6V0E1	0	0.910792	0.919	0.625	0
ATP6V1C1	0	0.510611	0.673	0.266	0
ATP6V1F	0	0.451821	0.871	0.552	0
ATRX	0	-0.360689	0.648	0.501	0
AUP1	0	0.758179	0.819	0.428	0
AZGP1	0	-1.48129	0.636	0.679	0
AZIN1	0	0.480109	0.673	0.285	0
B2M	0	0.787875	0.968	0.844	0
B3GAT3	0	0.265418	0.632	0.306	0
BAG4	0	-0.77258	0.203	0.345	0
BCAM	0	-0.786249	0.609	0.548	0
BCAP31	0	1.54346	0.911	0.543	0
BCAS4	0	1.03635	0.794	0.311	0
BCL2	0	-0.516249	0.054	0.255	0
BET1	0	0.353103	0.531	0.234	0
BEX2	0	0.416058	0.68	0.296	0
BEX3	0	0.404872	0.865	0.511	0
BEX4	0	0.869226	0.838	0.414	0
BEX5	0	0.551493	0.406	0.075	0
BID	0	0.385975	0.621	0.198	0
BIN1	0	0.455705	0.483	0.052	0
BLOC1S1	0	-0.26217	0.747	0.54	0
BLVRB	0	0.755794	0.909	0.559	0
BOLA3	0	0.381435	0.734	0.396	0
BPTF	0	-0.549167	0.662	0.535	0
BRI3	0	0.784959	0.887	0.532	0
BRK1	0	0.494052	0.875	0.561	0
BSG	0	-0.56599	0.755	0.58	0
BTG1	0	-0.872244	0.649	0.608	0
BTG2	0	-1.48536	0.426	0.539	0
BUD23	0	0.340142	0.783	0.476	0
BUD31	0	0.460435	0.813	0.505	0
C12orf57	0	-0.517488	0.755	0.592	0
C18orf32	0	-0.815333	0.3	0.376	0
C19orf53	0	-0.284733	0.825	0.599	0
C1orf122	0	0.56389	0.846	0.504	0
C4orf3	0	0.549989	0.863	0.533	0
C4orf48	0	1.37529	0.81	0.389	0
C7orf50	0	0.416091	0.783	0.446	0
C8orf76	0	0.807737	0.712	0.227	0
C9orf16	0	0.875248	0.881	0.508	0
CA2	0	-0.985586	0.012	0.169	0
CACYBP	0	0.56468	0.842	0.485	0
CALM1	0	0.639234	0.955	0.711	0
CAMK2G	0	0.320039	0.415	0.109	0
CAMK2N1	0	0.572146	0.841	0.532	0
CAMTA1	0	0.656538	0.769	0.382	0
CANX	0	0.302732	0.837	0.57	0
CAPN1	0	0.518548	0.718	0.334	0
CAPN2	0	0.654572	0.651	0.288	0
CAPNS1	0	0.611986	0.815	0.414	0
CAPS	0	0.283612	0.6	0.289	0
CAPZB	0	0.355035	0.805	0.465	0
CARD9	0	0.251697	0.298	0.012	0
CAST	0	0.286865	0.852	0.563	0
CBR3	0	0.381342	0.39	0.081	0
CCDC115	0	0.291943	0.59	0.253	0
CCDC25	0	0.476826	0.655	0.282	0
CCDC6	0	0.302116	0.65	0.316	0
CCND1	0	-2.36093	0.49	0.659	0
CCNQ	0	0.486525	0.609	0.218	0
CCS	0	-0.304608	0.588	0.41	0
CCT3	0	0.296743	0.876	0.615	0
CCT4	0	0.5581	0.81	0.454	0
CCT7	0	0.711147	0.839	0.447	0
CD151	0	0.307761	0.826	0.57	0
CD164	0	-0.799783	0.646	0.54	0
CD24	0	-1.31414	0.865	0.703	0
CD44	0	-0.808514	0.146	0.355	0
CD59	0	0.295728	0.807	0.494	0
CD63	0	0.400334	0.957	0.788	0
CD68	0	0.483922	0.36	0.03	0
CD74	0	0.575275	0.659	0.304	0
CD81	0	0.603878	0.892	0.655	0
CD82	0	0.393838	0.613	0.236	0
CD9	0	-0.458912	0.844	0.67	0
CD99	0	0.379502	0.728	0.377	0
CDC42	0	0.379263	0.885	0.584	0
CDS1	0	0.323722	0.534	0.225	0
CEBPB	0	0.648632	0.859	0.481	0
CENPX	0	0.263425	0.801	0.514	0
CETN2	0	0.385557	0.759	0.439	0
CFAP36	0	0.576581	0.706	0.36	0
CHCHD1	0	0.619256	0.819	0.436	0
CHCHD2	0	-0.401177	0.949	0.809	0
CHCHD5	0	-0.449952	0.565	0.471	0
CHCHD7	0	0.333374	0.523	0.19	0
CHD7	0	0.272695	0.404	0.137	0
CHMP4C	0	0.267643	0.493	0.199	0
CHPF	0	0.504211	0.613	0.24	0
CHPT1	0	-0.815358	0.296	0.407	0
CHURC1	0	-0.347339	0.612	0.475	0
CIB1	0	1.00589	0.92	0.582	0
CIRBP	0	-0.501581	0.777	0.61	0
CISD1	0	0.59201	0.701	0.254	0
CISD2	0	0.337904	0.684	0.367	0
CLDN3	0	1.02744	0.919	0.619	0
CLDN4	0	0.595522	0.835	0.587	0
CLDN7	0	0.992545	0.883	0.578	0
CLIC1	0	0.791805	0.922	0.613	0
CLIC3	0	1.02993	0.57	0.13	0
CLINT1	0	0.457853	0.734	0.401	0
CLNS1A	0	-0.947217	0.712	0.531	0
CLTB	0	0.506388	0.805	0.468	0
CLU	0	1.82011	0.872	0.589	0
CMPK1	0	0.466419	0.753	0.388	0
CNBP	0	0.525409	0.861	0.527	0
CNIH1	0	0.363412	0.722	0.354	0
CNIH4	0	0.612058	0.818	0.452	0
CNN3	0	-0.677654	0.112	0.341	0
COA3	0	0.521766	0.817	0.444	0
COMMD5	0	0.261102	0.584	0.283	0
COMMD8	0	0.395737	0.555	0.192	0
COMT	0	-0.331585	0.652	0.448	0
COMTD1	0	0.732053	0.736	0.338	0
COPE	0	-0.334869	0.785	0.578	0
COPS2	0	0.266236	0.672	0.35	0
COPS5	0	0.565822	0.811	0.444	0
COPS6	0	0.256015	0.802	0.512	0
COPS8	0	0.337333	0.592	0.287	0
COPS9	0	-0.560821	0.86	0.684	0
COQ10B	0	0.283397	0.616	0.298	0
COX14	0	0.775381	0.873	0.491	0
COX16	0	-0.59519	0.363	0.328	0
COX17	0	0.693695	0.907	0.585	0
COX20	0	0.355356	0.792	0.51	0
COX5A	0	0.627454	0.896	0.592	0
COX5B	0	0.697433	0.948	0.676	0
COX6B1	0	0.598121	0.947	0.663	0
COX6C	0	0.366161	0.986	0.864	0
COX7A2	0	1.22188	0.969	0.682	0
COX7A2L	0	0.38634	0.857	0.548	0
COX7B	0	0.800426	0.914	0.601	0
COX7C	0	0.357964	0.963	0.759	0
COX8A	0	0.518774	0.938	0.648	0
CP	0	-1.22489	0.298	0.248	0
CPNE3	0	0.540277	0.805	0.496	0
CRABP2	0	1.16625	0.939	0.497	0
CREG1	0	0.375778	0.663	0.282	0
CRIP1	0	-0.681922	0.893	0.756	0
CRIP2	0	0.473699	0.839	0.484	0
CRYAB	0	1.3867	0.311	0.023	0
CRYL1	0	0.393582	0.593	0.206	0
CSNK2B	0	0.38044	0.794	0.454	0
CSRP1	0	0.269975	0.684	0.36	0
CTSD	0	0.669763	0.904	0.669	0
CTSH	0	0.444971	0.787	0.447	0
CTSL	0	0.380933	0.665	0.317	0
CTSS	0	0.72319	0.516	0.116	0
CTSZ	0	1.17421	0.882	0.421	0
CTTN	0	-0.293468	0.75	0.523	0
CUTA	0	0.362479	0.885	0.598	0
CXCL16	0	0.576746	0.505	0.202	0
CXXC5	0	0.513221	0.843	0.497	0
CYB5R1	0	0.468037	0.75	0.41	0
CYC1	0	0.6966	0.828	0.467	0
CYCS	0	1.0439	0.892	0.514	0
CYHR1	0	0.548175	0.728	0.417	0
CYSTM1	0	1.05633	0.815	0.322	0
DBI	0	-0.417551	0.871	0.693	0
DCAF13	0	0.836585	0.768	0.35	0
DCTN6	0	0.34144	0.635	0.288	0
DCXR	0	0.302871	0.907	0.572	0
DDAH2	0	-0.303979	0.618	0.454	0
DDHD2	0	-0.705222	0.112	0.292	0
DDIT4	0	0.449666	0.523	0.222	0
DDOST	0	0.365731	0.725	0.416	0
DDR1	0	0.275718	0.661	0.366	0
DDT	0	-0.304042	0.784	0.516	0
DDX17	0	-0.457342	0.689	0.55	0
DDX21	0	0.408269	0.788	0.461	0
DDX46	0	-0.33163	0.687	0.526	0
DDX5	0	-0.591948	0.904	0.743	0
DEGS2	0	-0.480457	0.593	0.485	0
DERL1	0	1.14979	0.803	0.335	0
DERL2	0	0.275293	0.613	0.337	0
DGAT1	0	0.618165	0.612	0.21	0
DGUOK	0	0.526328	0.785	0.419	0
DHRS3	0	0.51694	0.633	0.23	0
DHRSX	0	0.432485	0.579	0.19	0
DIAPH1	0	0.281326	0.516	0.188	0
DNAJB12	0	0.535834	0.683	0.286	0
DNAJB2	0	0.327086	0.589	0.247	0
DNAJB6	0	0.441348	0.842	0.524	0
DNAJB9	0	0.414995	0.463	0.19	0
DNAJC3	0	0.395484	0.709	0.395	0
DNAJC5	0	0.570603	0.621	0.165	0
DPM1	0	0.4575	0.703	0.304	0
DPP7	0	0.275644	0.749	0.462	0
DSP	0	-1.00844	0.699	0.621	0
DUS1L	0	0.263572	0.706	0.385	0
DUSP23	0	0.648962	0.803	0.428	0
DUSP4	0	0.332088	0.631	0.331	0
DUT	0	0.336742	0.799	0.5	0
DYNLL1	0	0.265352	0.942	0.721	0
DYNLT1	0	0.720522	0.892	0.546	0
EBAG9	0	0.544238	0.677	0.324	0
EBPL	0	0.274385	0.677	0.376	0
ECH1	0	0.319723	0.753	0.471	0
ECM1	0	1.13079	0.509	0.075	0
EDF1	0	0.373944	0.92	0.67	0
EEF1A2	0	1.00807	0.771	0.31	0
EEF1D	0	0.562074	0.963	0.763	0
EEF1G	0	-2.51306	0.048	0.375	0
EEF2	0	-0.478797	0.864	0.693	0
EFHD1	0	1.02902	0.79	0.411	0
EFHD2	0	0.45561	0.563	0.21	0
EFR3A	0	0.471972	0.655	0.289	0
EGFL7	0	0.892591	0.652	0.118	0
EGLN1	0	0.258931	0.535	0.228	0
EID1	0	-0.90243	0.781	0.587	0
EIF1AX	0	0.452923	0.872	0.552	0
EIF2S3	0	0.380136	0.803	0.45	0
EIF3E	0	1.55506	0.899	0.536	0
EIF3H	0	1.27748	0.951	0.605	0
EIF3K	0	0.274312	0.868	0.582	0
EIF3M	0	0.636896	0.841	0.474	0
EIF4A1	0	-0.912414	0.614	0.58	0
EIF4A2	0	0.428807	0.876	0.575	0
EIF4A3	0	0.288183	0.756	0.448	0
EIF4B	0	-0.483495	0.741	0.585	0
EIF4E2	0	0.332088	0.72	0.378	0
EIF4EBP1	0	-0.52549	0.685	0.476	0
EIF4EBP2	0	0.388449	0.586	0.204	0
EIF4G2	0	-0.281133	0.818	0.603	0
ELF3	0	0.821209	0.902	0.608	0
ELOC	0	1.16985	0.92	0.516	0
ELOVL1	0	0.257883	0.564	0.251	0
EMC2	0	1.03195	0.738	0.317	0
EMC7	0	0.392765	0.745	0.435	0
EMD	0	0.291995	0.629	0.298	0
EMP2	0	-0.354121	0.823	0.618	0
ENO1	0	0.27629	0.803	0.515	0
ENY2	0	0.997132	0.881	0.557	0
EPCAM	0	0.398148	0.868	0.611	0
EPHX1	0	1.07546	0.825	0.459	0
EPS8L2	0	0.440984	0.672	0.293	0
ERLIN2	0	-0.721977	0.328	0.4	0
ERO1A	0	0.601201	0.641	0.202	0
ERP44	0	0.568368	0.685	0.295	0
ESR1	0	-0.977045	0.389	0.491	0
ESRRA	0	0.326356	0.493	0.132	0
ETFB	0	0.34531	0.799	0.398	0
EXOSC4	0	0.374001	0.639	0.307	0
EZR	0	0.74005	0.873	0.525	0
FAM118A	0	0.449944	0.306	0.065	0
FAM136A	0	0.288719	0.658	0.34	0
FAM162A	0	0.267342	0.784	0.473	0
FAM174B	0	0.316996	0.534	0.221	0
FAM200B	0	0.458954	0.586	0.269	0
FAM210B	0	0.408608	0.704	0.329	0
FAM241B	0	0.288762	0.503	0.173	0
FAM3C	0	0.420163	0.607	0.27	0
FAM49B	0	0.919127	0.752	0.359	0
FAM50A	0	0.307563	0.742	0.419	0
FAM91A1	0	0.301837	0.514	0.188	0
FARP1	0	-0.548881	0.54	0.462	0
FBXL6	0	0.279571	0.466	0.19	0
FBXO32	0	0.382029	0.571	0.212	0
FCGRT	0	-0.40938	0.681	0.506	0
FGFR1	0	-2.59137	0.102	0.374	0
FKBP1A	0	0.552571	0.821	0.444	0
FKBP2	0	0.854947	0.851	0.423	0
FKBP3	0	0.253835	0.766	0.463	0
FKBP4	0	-0.374008	0.808	0.594	0
FKBP8	0	-0.540027	0.643	0.479	0
FLOT1	0	0.321695	0.77	0.457	0
FOS	0	-0.47958	0.796	0.612	0
FOXP1	0	-0.775143	0.437	0.481	0
FTH1	0	0.948367	0.997	0.97	0
FUCA2	0	0.285099	0.607	0.257	0
FUNDC2	0	0.655558	0.77	0.394	0
FUS	0	-0.747771	0.792	0.651	0
FXYD3	0	0.388949	0.917	0.639	0
FXYD5	0	1.45801	0.832	0.22	0
FYTTD1	0	0.279801	0.646	0.319	0
G6PD	0	0.327206	0.525	0.187	0
GABARAP	0	-1.121	0.247	0.391	0
GADD45GIP1	0	-0.312493	0.718	0.526	0
GALE	0	0.488345	0.64	0.228	0
GALNT3	0	0.394032	0.651	0.197	0
GALNT6	0	-0.500557	0.502	0.407	0
GATA3	0	-1.51719	0.601	0.659	0
GCA	0	0.472258	0.582	0.2	0
GDPD3	0	0.466985	0.466	0.116	0
GGCT	0	0.300636	0.779	0.465	0
GHITM	0	0.920957	0.89	0.503	0
GID8	0	0.719408	0.817	0.37	0
GINM1	0	0.474134	0.705	0.35	0
GLRX2	0	0.391763	0.693	0.358	0
GLUL	0	-0.573844	0.765	0.603	0
GNAS	0	0.681149	0.991	0.833	0
GNG10	0	-0.663362	0.053	0.221	0
GNG5	0	-0.32465	0.84	0.618	0
GOLGA4	0	-0.540714	0.598	0.553	0
GPI	0	0.411758	0.67	0.287	0
GPNMB	0	0.265609	0.17	0.014	0
GPR137B	0	0.394471	0.552	0.179	0
GPR160	0	0.561631	0.734	0.346	0
GPRC5C	0	0.361828	0.623	0.26	0
GRN	0	0.445782	0.755	0.457	0
GRPEL1	0	0.391167	0.657	0.306	0
GSN	0	0.687357	0.705	0.283	0
GSTK1	0	0.982859	0.854	0.468	0
GSTM3	0	-0.988722	0.366	0.41	0
GTF2A2	0	0.428785	0.828	0.497	0
GTF2H5	0	0.544606	0.76	0.436	0
GTF2I	0	-0.543215	0.644	0.567	0
GTF3C6	0	-0.612909	0.531	0.445	0
GTSF1	0	0.72806	0.437	0.001	0
GUK1	0	0.862292	0.964	0.689	0
GYG1	0	0.255838	0.487	0.202	0
H2AFJ	0	-0.827145	0.8	0.662	0
H3F3B	0	0.649342	0.984	0.815	0
HAGH	0	-0.301051	0.679	0.488	0
HCFC1R1	0	0.36793	0.713	0.397	0
HDDC3	0	0.268723	0.546	0.254	0
HDLBP	0	-0.55677	0.624	0.535	0
HEBP2	0	0.833052	0.908	0.548	0
HES4	0	0.4772	0.655	0.282	0
HEXA	0	0.304411	0.551	0.272	0
HIBADH	0	0.270976	0.538	0.219	0
HIGD1A	0	0.300902	0.641	0.345	0
HILPDA	0	0.478928	0.596	0.306	0
HINT1	0	0.273704	0.957	0.761	0
HIST1H4C	0	-1.1737	0.47	0.523	0
HIST3H2A	0	0.637974	0.569	0.12	0
HLA-A	0	1.23311	0.878	0.486	0
HLA-B	0	0.729523	0.846	0.567	0
HLA-C	0	0.687634	0.895	0.68	0
HLA-DMA	0	0.338643	0.437	0.123	0
HLA-DPA1	0	-0.253662	0.328	0.156	0
HLA-DRA	0	0.313309	0.443	0.139	0
HLA-DRB1	0	0.683709	0.48	0.098	0
HLA-E	0	0.623775	0.767	0.377	0
HLA-F	0	0.427496	0.487	0.112	0
HMGB1	0	-0.83546	0.849	0.753	0
HMGB3	0	1.33259	0.758	0.277	0
HMGN1	0	-0.826416	0.864	0.707	0
HNRNPA1	0	-0.335346	0.887	0.704	0
HNRNPA2B1	0	-0.285516	0.906	0.756	0
HNRNPA3	0	-0.37547	0.82	0.634	0
HNRNPH3	0	0.419418	0.769	0.429	0
HNRNPM	0	-0.389087	0.709	0.547	0
HNRNPU	0	-0.731157	0.802	0.671	0
HOXB7	0	0.351156	0.395	0.038	0
HPCAL1	0	0.309715	0.485	0.161	0
HPRT1	0	0.738838	0.705	0.276	0
HRAS	0	0.521829	0.762	0.38	0
HSD17B1	0	0.785997	0.458	0.168	0
HSD17B12	0	0.286498	0.635	0.305	0
HSF1	0	0.258043	0.582	0.265	0
HSP90AA1	0	0.741816	0.978	0.848	0
HSP90AB1	0	0.8355	0.975	0.805	0
HSPA1A	0	0.371773	0.854	0.585	0
HSPB1	0	0.843232	0.981	0.764	0
HSPD1	0	0.943504	0.933	0.634	0
HSPE1	0	1.34936	0.964	0.683	0
HTATIP2	0	0.854343	0.725	0.29	0
ID1	0	0.537751	0.306	0.078	0
ID3	0	1.22993	0.575	0.16	0
IDH3G	0	0.381844	0.711	0.346	0
IDS	0	0.33164	0.68	0.318	0
IER2	0	-1.15708	0.698	0.638	0
IER5L	0	0.330854	0.681	0.395	0
IFI27	0	2.88466	0.763	0.153	0
IFI27L2	0	0.577773	0.554	0.135	0
IFI6	0	0.957915	0.629	0.31	0
IFIT1	0	0.801109	0.29	0.059	0
IFT172	0	0.278832	0.379	0.106	0
IGFBP2	0	-0.978525	0.564	0.57	0
IGFBP3	0	0.573294	0.277	0.049	0
IGSF8	0	0.369037	0.653	0.307	0
IK	0	0.251754	0.777	0.481	0
IL6ST	0	-0.945157	0.502	0.52	0
IMP3	0	0.288793	0.751	0.449	0
IRAK1	0	0.45969	0.59	0.187	0
IRF2BP2	0	0.315028	0.741	0.435	0
ISCA1	0	0.272692	0.615	0.292	0
ISG15	0	1.17108	0.54	0.246	0
ISG20	0	0.44273	0.584	0.302	0
ITGB1	0	-0.301268	0.733	0.549	0
ITGB1BP1	0	0.396267	0.674	0.304	0
ITM2C	0	0.282377	0.333	0.053	0
JOSD2	0	0.254766	0.635	0.329	0
JPT1	0	0.367293	0.818	0.484	0
JUN	0	-1.23835	0.72	0.634	0
JUNB	0	-0.858711	0.708	0.598	0
JUND	0	-0.416312	0.889	0.716	0
KCNN4	0	0.392035	0.342	0.021	0
KCNQ1OT1	0	-1.01383	0.345	0.42	0
KDELR1	0	0.426901	0.844	0.545	0
KDELR2	0	0.717485	0.881	0.541	0
KLF6	0	-1.10854	0.537	0.509	0
KRT10	0	0.304393	0.864	0.561	0
KRT19	0	0.732935	0.995	0.874	0
KRT23	0	0.927805	0.438	0.132	0
KRT7	0	1.40892	0.943	0.545	0
KRTCAP3	0	0.657723	0.687	0.324	0
KTN1	0	-0.334556	0.837	0.644	0
LAGE3	0	0.815125	0.835	0.411	0
LAMP2	0	0.521428	0.776	0.436	0
LAMTOR1	0	0.317785	0.788	0.475	0
LAMTOR5	0	0.310592	0.854	0.56	0
LAP3	0	0.523519	0.708	0.338	0
LAPTM4A	0	1.23005	0.904	0.603	0
LAPTM4B	0	1.10166	0.84	0.365	0
LDHA	0	0.401059	0.909	0.645	0
LEPROTL1	0	0.414277	0.667	0.31	0
LGALS3	0	1.80792	0.914	0.479	0
LGALS3BP	0	1.23288	0.831	0.468	0
LIMA1	0	-0.409951	0.559	0.459	0
LITAF	0	0.431791	0.755	0.402	0
LMAN1	0	-0.407552	0.687	0.528	0
LMNA	0	0.370674	0.835	0.546	0
LMTK3	0	0.628295	0.585	0.161	0
LRPAP1	0	0.663864	0.805	0.508	0
LSM1	0	-1.16264	0.628	0.525	0
LSM10	0	0.252378	0.598	0.301	0
LSM3	0	0.40738	0.837	0.519	0
LSM4	0	-0.582649	0.712	0.558	0
LSM7	0	-0.355313	0.725	0.529	0
LSR	0	0.587513	0.759	0.399	0
LTC4S	0	0.753308	0.537	0.119	0
LUC7L3	0	-0.357027	0.718	0.538	0
LY6E	0	2.58903	0.968	0.535	0
LYPLA1	0	0.38786	0.731	0.385	0
LYRM2	0	0.43665	0.681	0.339	0
MACC1	0	0.40973	0.598	0.218	0
MACROD1	0	0.328028	0.648	0.31	0
MAF1	0	0.322802	0.72	0.381	0
MAGED2	0	-0.911284	0.73	0.615	0
MAL2	0	1.6529	0.932	0.462	0
MALSU1	0	0.538194	0.72	0.321	0
MAN1B1	0	0.25654	0.539	0.21	0
MAP1LC3A	0	0.460917	0.712	0.267	0
MAPKAPK2	0	0.364943	0.619	0.268	0
MAPT	0	-0.798299	0.14	0.325	0
MARCKSL1	0	0.464925	0.897	0.569	0
MBOAT2	0	0.463308	0.566	0.232	0
MBOAT7	0	0.389067	0.681	0.321	0
MCTS1	0	0.561082	0.787	0.419	0
MDH1	0	0.516004	0.812	0.474	0
MDH2	0	0.380062	0.837	0.553	0
MDK	0	1.15738	0.878	0.428	0
MED13L	0	-1.0575	0.291	0.409	0
MED28	0	0.287699	0.592	0.296	0
MED30	0	0.698188	0.647	0.191	0
MESP1	0	0.968653	0.65	0.169	0
METRNL	0	0.980184	0.757	0.26	0
METTL23	0	0.274517	0.65	0.327	0
METTL26	0	0.256248	0.82	0.511	0
METTL5	0	0.467061	0.745	0.399	0
MFF	0	0.255986	0.626	0.316	0
MFSD10	0	0.803311	0.806	0.446	0
MGAT1	0	0.259275	0.523	0.195	0
MGP	0	-2.08924	0.399	0.746	0
MGST1	0	0.467464	0.852	0.41	0
MGST2	0	0.737339	0.761	0.368	0
MGST3	0	0.638062	0.88	0.596	0
MIA3	0	-0.366389	0.583	0.459	0
MIEN1	0	0.51426	0.803	0.438	0
MIF	0	-1.08005	0.913	0.803	0
MINCR	0	0.470143	0.478	0.176	0
MIR210HG	0	0.390041	0.365	0.071	0
MLEC	0	-0.283317	0.725	0.56	0
MLPH	0	-0.434607	0.798	0.618	0
MOB1A	0	0.339357	0.724	0.383	0
MRFAP1	0	0.437899	0.858	0.549	0
MRPL12	0	0.51812	0.752	0.377	0
MRPL13	0	1.31387	0.887	0.47	0
MRPL14	0	0.622216	0.841	0.476	0
MRPL17	0	0.26202	0.729	0.414	0
MRPL18	0	0.603783	0.796	0.394	0
MRPL20	0	0.474411	0.869	0.544	0
MRPL21	0	-0.256772	0.683	0.471	0
MRPL22	0	0.341669	0.724	0.395	0
MRPL3	0	0.295866	0.732	0.442	0
MRPL41	0	0.392817	0.85	0.529	0
MRPL50	0	0.28384	0.567	0.245	0
MRPL51	0	-0.589752	0.752	0.595	0
MRPL55	0	0.315839	0.793	0.457	0
MRPL58	0	0.310905	0.661	0.322	0
MRPS12	0	0.372579	0.724	0.41	0
MRPS16	0	0.465986	0.797	0.427	0
MRPS18A	0	0.331417	0.575	0.241	0
MRPS22	0	0.267998	0.578	0.268	0
MRPS24	0	-0.829063	0.055	0.263	0
MRPS6	0	0.319157	0.67	0.338	0
MS4A7	0	-0.801985	0.006	0.21	0
MSRB2	0	0.517347	0.81	0.454	0
MT-ATP8	0	-0.906605	0.664	0.583	0
MT-CO1	0	0.727689	0.997	0.977	0
MT-CO2	0	0.908163	0.998	0.979	0
MT-ND3	0	-1.53166	0.987	0.966	0
MT-ND4	0	0.603536	0.995	0.945	0
MTCH1	0	0.613989	0.797	0.42	0
MTDH	0	1.2089	0.919	0.572	0
MTRNR2L12	0	-1.21066	0.915	0.78	0
MTRNR2L8	0	-0.937809	0.738	0.47	0
MUC20	0	0.715737	0.332	0.036	0
MXRA7	0	0.39571	0.636	0.217	0
MYDGF	0	0.303957	0.831	0.55	0
MZT2A	0	-0.471207	0.774	0.575	0
N4BP2L2	0	-0.722182	0.665	0.556	0
NAA10	0	0.420571	0.776	0.432	0
NANS	0	0.570436	0.824	0.462	0
NARS	0	-0.334978	0.607	0.469	0
NBDY	0	0.453503	0.709	0.375	0
NBL1	0	0.647727	0.599	0.124	0
NCBP2	0	0.363654	0.726	0.376	0
NDFIP1	0	0.297496	0.809	0.507	0
NDFIP2	0	0.290978	0.583	0.236	0
NDRG1	0	1.80512	0.632	0.15	0
NDUFA1	0	0.775593	0.936	0.643	0
NDUFA10	0	0.259882	0.762	0.452	0
NDUFA13	0	-1.25867	0.69	0.636	0
NDUFA2	0	0.655357	0.894	0.582	0
NDUFA4	0	0.262497	0.932	0.718	0
NDUFA7	0	-0.742058	0.342	0.36	0
NDUFA8	0	0.384715	0.755	0.418	0
NDUFAB1	0	-0.26343	0.823	0.603	0
NDUFAF2	0	0.460201	0.644	0.303	0
NDUFAF6	0	0.410455	0.668	0.285	0
NDUFAF8	0	0.373761	0.788	0.473	0
NDUFB11	0	0.409333	0.887	0.614	0
NDUFB2	0	0.357265	0.917	0.642	0
NDUFB4	0	0.373609	0.924	0.647	0
NDUFB5	0	0.373058	0.802	0.49	0
NDUFB7	0	-0.421277	0.799	0.597	0
NDUFB9	0	1.63592	0.946	0.554	0
NDUFC1	0	0.421367	0.9	0.641	0
NDUFC2	0	-1.51166	0.86	0.688	0
NDUFS5	0	0.783496	0.949	0.664	0
NDUFV2	0	0.415147	0.894	0.597	0
NECTIN2	0	0.330454	0.733	0.427	0
NECTIN4	0	0.358502	0.505	0.219	0
NENF	0	0.992185	0.919	0.54	0
NEU1	0	0.333769	0.649	0.327	0
NFIA	0	-0.975891	0.322	0.426	0
NFIC	0	-0.441652	0.627	0.514	0
NGRN	0	-0.843776	0.225	0.286	0
NHP2	0	0.810906	0.888	0.55	0
NIPA2	0	0.333915	0.591	0.249	0
NIT2	0	0.375492	0.717	0.395	0
NKAP	0	0.321971	0.648	0.336	0
NMB	0	0.332307	0.393	0.13	0
NME2	0	-2.58017	0.358	0.522	0
NNMT	0	-0.957932	0.005	0.143	0
NOL7	0	0.268099	0.826	0.523	0
NORAD	0	-0.771515	0.558	0.541	0
NPDC1	0	0.679011	0.841	0.533	0
NPM1	0	0.455799	0.965	0.773	0
NPTN	0	0.29503	0.669	0.375	0
NQO1	0	0.288643	0.83	0.519	0
NRBF2	0	0.259187	0.546	0.22	0
NSD3	0	-2.01851	0.603	0.619	0
NSMCE2	0	0.567018	0.634	0.247	0
NTAN1	0	0.312337	0.592	0.271	0
NTMT1	0	0.370273	0.604	0.259	0
NUCB2	0	0.727857	0.836	0.507	0
NUCKS1	0	-0.29696	0.898	0.673	0
NUDC	0	0.528173	0.834	0.501	0
NUDCD1	0	0.284373	0.442	0.168	0
NUDT22	0	0.254323	0.633	0.319	0
NUPR1	0	-1.70533	0.257	0.594	0
OAS1	0	0.416987	0.355	0.131	0
OAZ1	0	-0.399444	0.931	0.783	0
OCIAD1	0	-0.259145	0.798	0.569	0
ODC1	0	0.453301	0.533	0.167	0
ORMDL1	0	0.372067	0.725	0.394	0
OST4	0	-0.320036	0.914	0.718	0
OSTF1	0	0.371308	0.656	0.282	0
OTUD6B-AS1	0	0.689274	0.685	0.361	0
OXLD1	0	0.408918	0.684	0.34	0
OXR1	0	0.258971	0.581	0.267	0
P4HA1	0	0.584892	0.666	0.306	0
P4HB	0	0.754426	0.879	0.579	0
PABPC1	0	0.898086	0.955	0.68	0
PAIP2	0	0.590994	0.839	0.513	0
PAK1	0	-0.879019	0.357	0.317	0
PAK2	0	0.286095	0.793	0.486	0
PARK7	0	0.537336	0.918	0.636	0
PARL	0	0.282879	0.633	0.296	0
PBX1	0	-0.325424	0.728	0.552	0
PCAT6	0	0.301074	0.357	0.082	0
PCBD1	0	1.07127	0.916	0.532	0
PCBP2	0	-0.322691	0.797	0.612	0
PCMT1	0	0.726395	0.814	0.419	0
PCSK1N	0	0.954341	0.699	0.144	0
PDCD10	0	0.419353	0.749	0.41	0
PDCD2	0	0.287572	0.646	0.313	0
PDCD5	0	0.428842	0.812	0.482	0
PDCD6	0	0.580384	0.879	0.575	0
PDIA6	0	0.70771	0.86	0.573	0
PDLIM1	0	0.545061	0.687	0.251	0
PEBP1	0	-0.965695	0.869	0.725	0
PERP	0	1.15977	0.884	0.426	0
PET100	0	-0.562874	0.725	0.563	0
PEX11A	0	0.308069	0.529	0.251	0
PFDN2	0	0.445041	0.847	0.522	0
PFDN4	0	0.649675	0.783	0.339	0
PFN2	0	0.261153	0.514	0.197	0
PGAM1	0	0.316473	0.729	0.402	0
PGK1	0	0.621826	0.87	0.547	0
PGLS	0	-0.265344	0.68	0.499	0
PGRMC1	0	0.780059	0.834	0.505	0
PHB	0	0.394452	0.828	0.512	0
PHF20L1	0	0.422814	0.727	0.407	0
PHLDA2	0	0.889261	0.665	0.212	0
PHLDA3	0	0.529026	0.589	0.177	0
PHPT1	0	0.578766	0.87	0.543	0
PHYHD1	0	-0.289911	0.007	0.168	0
PIGF	0	0.301103	0.603	0.285	0
PIGP	0	0.298052	0.657	0.348	0
PITHD1	0	0.441829	0.626	0.232	0
PKM	0	0.985615	0.918	0.586	0
PKP3	0	0.414914	0.61	0.28	0
PLCB1	0	0.275354	0.421	0.13	0
PLCG2	0	-2.50806	0.251	0.45	0
PLEC	0	0.307148	0.584	0.282	0
PLEKHA3	0	0.306725	0.59	0.292	0
PLPBP	0	-0.726171	0.388	0.389	0
PLPP5	0	-1.51319	0.621	0.605	0
PLSCR1	0	0.616479	0.577	0.188	0
PNISR	0	-0.654718	0.57	0.511	0
PNKD	0	0.817561	0.809	0.457	0
PNPLA2	0	0.418607	0.685	0.316	0
POLD4	0	-0.726263	0.119	0.27	0
POLE4	0	0.633114	0.741	0.336	0
POLR2G	0	0.286021	0.638	0.317	0
POLR2I	0	0.451563	0.833	0.495	0
POLR2J	0	0.368291	0.808	0.514	0
POLR2K	0	1.26698	0.917	0.527	0
POR	0	0.443781	0.65	0.277	0
PPA1	0	1.24978	0.942	0.569	0
PPA2	0	0.373017	0.693	0.348	0
PPCS	0	0.390167	0.806	0.468	0
PPDPF	0	1.17104	0.99	0.853	0
PPFIA1	0	-1.09694	0.411	0.454	0
PPIC	0	0.252104	0.698	0.413	0
PPIE	0	0.252805	0.535	0.208	0
PPIF	0	0.254872	0.569	0.232	0
PPP1R14B	0	0.440756	0.881	0.576	0
PPP1R2	0	0.67465	0.765	0.332	0
PPP2CB	0	0.317686	0.571	0.249	0
PPP2R2A	0	0.578815	0.691	0.312	0
PRDX1	0	0.935132	0.967	0.736	0
PRDX4	0	0.295065	0.777	0.487	0
PRDX5	0	0.444524	0.912	0.617	0
PRDX6	0	0.263623	0.901	0.62	0
PRELID1	0	0.597037	0.91	0.603	0
PRELID3B	0	0.641311	0.764	0.34	0
PRKRA	0	0.369211	0.594	0.279	0
PRPF6	0	0.302668	0.684	0.405	0
PRR13	0	0.618552	0.855	0.502	0
PRR7	0	0.341447	0.518	0.193	0
PRSS22	0	0.851494	0.696	0.222	0
PRSS23	0	-1.33654	0.339	0.51	0
PSAP	0	0.797906	0.823	0.5	0
PSENEN	0	0.279334	0.735	0.426	0
PSMA1	0	0.384659	0.815	0.496	0
PSMA3	0	0.294127	0.755	0.464	0
PSMA4	0	0.264076	0.819	0.51	0
PSMA5	0	0.295169	0.816	0.5	0
PSMA6	0	-0.797497	0.283	0.324	0
PSMA7	0	1.07035	0.968	0.694	0
PSMB1	0	0.671417	0.897	0.577	0
PSMB2	0	0.483477	0.804	0.462	0
PSMB3	0	0.471443	0.855	0.533	0
PSMB4	0	0.271276	0.799	0.489	0
PSMB8	0	0.671967	0.747	0.364	0
PSMB9	0	0.27976	0.499	0.19	0
PSMC1	0	0.448851	0.779	0.443	0
PSMC2	0	0.269015	0.669	0.353	0
PSMD10	0	0.261688	0.493	0.221	0
PSMD11	0	0.374003	0.719	0.395	0
PSMD13	0	0.301849	0.712	0.402	0
PSMD2	0	0.385757	0.738	0.451	0
PSMD3	0	0.250913	0.643	0.353	0
PSMD8	0	0.629527	0.887	0.571	0
PSME1	0	0.320803	0.882	0.596	0
PSME2	0	0.854526	0.873	0.526	0
PTDSS1	0	0.254304	0.401	0.092	0
PTGES3	0	0.452836	0.929	0.657	0
PTK2	0	0.26032	0.672	0.326	0
PTMS	0	-1.5566	0.762	0.711	0
PTP4A2	0	0.546166	0.881	0.575	0
PUF60	0	0.279391	0.781	0.443	0
PYCARD	0	-0.261838	0.775	0.46	0
QPRT	0	0.445623	0.629	0.2	0
QSOX1	0	0.594321	0.607	0.289	0
RAB11A	0	0.511933	0.849	0.474	0
RAB11FIP1	0	-1.18961	0.801	0.63	0
RAB13	0	-0.3564	0.785	0.581	0
RAB1A	0	0.50007	0.78	0.393	0
RAB25	0	0.872264	0.857	0.496	0
RAB2A	0	0.746686	0.909	0.591	0
RAB40B	0	0.399384	0.534	0.189	0
RAB4A	0	0.336844	0.771	0.438	0
RAB5IF	0	-0.389178	0.613	0.451	0
RAB6A	0	-0.553041	0.451	0.365	0
RAB7A	0	0.286077	0.706	0.421	0
RAB9A	0	0.38041	0.599	0.262	0
RABAC1	0	0.344218	0.872	0.604	0
RABEP1	0	-0.694502	0.452	0.452	0
RAC1	0	0.888949	0.962	0.673	0
RACK1	0	0.32427	0.974	0.811	0
RAD21	0	0.641443	0.838	0.449	0
RALGPS2	0	-0.480957	0.503	0.433	0
RAMP1	0	0.802987	0.598	0.225	0
RARRES1	0	3.01196	0.707	0.13	0
RASSF7	0	0.403099	0.683	0.323	0
RBBP4	0	-0.253636	0.566	0.406	0
RBCK1	0	0.358174	0.764	0.434	0
RBM17	0	-0.407641	0.602	0.454	0
RBM25	0	-0.504212	0.594	0.515	0
RBM39	0	-0.771705	0.789	0.646	0
RBM4	0	-0.655268	0.343	0.387	0
RBMX	0	-0.251163	0.691	0.494	0
RBPMS	0	0.564161	0.644	0.219	0
RCN1	0	0.549477	0.692	0.349	0
RDH10	0	0.955605	0.382	0.067	0
REEP3	0	0.445328	0.723	0.349	0
REEP5	0	0.316959	0.856	0.592	0
RER1	0	0.830366	0.862	0.495	0
REXO2	0	-0.405614	0.539	0.407	0
RFK	0	0.372121	0.591	0.233	0
RGS10	0	0.500803	0.732	0.357	0
RGS16	0	0.382285	0.351	0.093	0
RHEB	0	0.317999	0.808	0.472	0
RHOA	0	-0.348281	0.793	0.61	0
RIDA	0	0.290745	0.697	0.24	0
RIPK2	0	0.395961	0.464	0.156	0
RIT1	0	0.271543	0.537	0.217	0
RNASEK	0	-1.05871	0.191	0.368	0
RNASET2	0	1.10361	0.854	0.402	0
RND3	0	0.288478	0.496	0.179	0
RNF114	0	0.793008	0.748	0.263	0
RNF130	0	0.469559	0.682	0.32	0
RNF139	0	0.506017	0.547	0.172	0
RNF145	0	0.261855	0.328	0.038	0
RNF181	0	0.618392	0.845	0.469	0
RNF213	0	0.534857	0.769	0.512	0
RNF7	0	0.741842	0.883	0.535	0
ROMO1	0	0.42992	0.913	0.591	0
RPA3	0	0.59947	0.806	0.448	0
RPL12	0	0.570555	0.986	0.857	0
RPL13	0	-0.498974	0.985	0.925	0
RPL13A	0	-0.718392	0.967	0.878	0
RPL14	0	-0.572764	0.958	0.855	0
RPL17	0	-3.14221	0.448	0.638	0
RPL18	0	0.506581	0.984	0.846	0
RPL18A	0	-0.78476	0.957	0.895	0
RPL21	0	-0.819014	0.954	0.854	0
RPL22	0	0.25654	0.968	0.795	0
RPL22L1	0	0.34187	0.71	0.434	0
RPL23A	0	-1.10153	0.937	0.889	0
RPL24	0	0.34031	0.981	0.835	0
RPL26	0	-0.739376	0.95	0.857	0
RPL27A	0	-0.666127	0.946	0.822	0
RPL29	0	-0.666815	0.956	0.882	0
RPL3	0	-0.595674	0.97	0.877	0
RPL30	0	1.07166	0.995	0.937	0
RPL35	0	0.324982	0.984	0.845	0
RPL35A	0	0.50599	0.987	0.871	0
RPL36A	0	-1.02387	0.856	0.683	0
RPL39	0	0.790713	0.991	0.924	0
RPL39L	0	0.489888	0.619	0.193	0
RPL5	0	-0.497437	0.941	0.816	0
RPL6	0	-0.432757	0.949	0.865	0
RPL7	0	0.982892	0.988	0.829	0
RPL7A	0	0.390734	0.987	0.863	0
RPL8	0	0.972032	0.992	0.906	0
RPL9	0	-0.544072	0.958	0.844	0
RPLP0	0	-0.402564	0.942	0.867	0
RPN1	0	0.317902	0.722	0.398	0
RPP25	0	0.291609	0.363	0.043	0
RPS10	0	-0.269919	0.835	0.611	0
RPS11	0	-0.605495	0.946	0.824	0
RPS15	0	-0.644206	0.976	0.91	0
RPS17	0	-1.46358	0.754	0.613	0
RPS23	0	-0.40242	0.98	0.902	0
RPS24	0	0.739362	0.996	0.922	0
RPS25	0	-0.671836	0.949	0.825	0
RPS26	0	0.712572	0.977	0.779	0
RPS27	0	-0.78233	0.986	0.958	0
RPS27A	0	0.570972	0.991	0.917	0
RPS28	0	-0.615687	0.981	0.932	0
RPS29	0	-0.682031	0.971	0.921	0
RPS6	0	-0.682857	0.963	0.86	0
RPS9	0	-0.400782	0.966	0.865	0
RPSA	0	-0.546761	0.911	0.805	0
RRAGD	0	0.376191	0.355	0.014	0
RRM2B	0	0.271625	0.401	0.123	0
RSF1	0	-1.28618	0.6	0.518	0
RSRC2	0	-0.429972	0.642	0.508	0
RTF2	0	0.606831	0.799	0.433	0
RTL8A	0	0.531258	0.658	0.253	0
RTL8C	0	0.345197	0.512	0.188	0
RTN4	0	0.766162	0.883	0.554	0
RTP4	0	0.390532	0.332	0.038	0
RTRAF	0	0.425415	0.866	0.547	0
RWDD1	0	-0.58812	0.663	0.484	0
S100A10	0	1.27851	0.949	0.523	0
S100A11	0	0.870164	0.99	0.807	0
S100A13	0	-0.684048	0.813	0.63	0
S100A14	0	0.530437	0.907	0.619	0
S100A4	0	-0.446424	0.346	0.164	0
S100A9	0	2.73214	0.653	0.13	0
S100P	0	2.40031	0.926	0.34	0
SAMD12	0	0.948284	0.744	0.234	0
SAMD9	0	0.462294	0.432	0.152	0
SAP18	0	0.47366	0.917	0.621	0
SAR1A	0	0.732853	0.776	0.334	0
SARAF	0	1.12826	0.914	0.566	0
SAT1	0	1.26832	0.92	0.578	0
SBDS	0	0.387654	0.803	0.475	0
SCAF11	0	-0.285795	0.688	0.521	0
SCAMP2	0	0.370478	0.674	0.366	0
SCAND1	0	-0.320142	0.804	0.554	0
SCCPDH	0	0.544882	0.806	0.452	0
SCOC	0	0.408081	0.748	0.431	0
SDCBP	0	0.312124	0.712	0.347	0
SDCBP2	0	0.477054	0.322	0.059	0
SDHAF3	0	0.38951	0.474	0.092	0
SEC11A	0	0.319821	0.879	0.607	0
SEC61B	0	0.443537	0.913	0.63	0
SECTM1	0	0.368446	0.331	0.085	0
SELENOH	0	0.366631	0.897	0.613	0
SELENOM	0	0.432811	0.837	0.453	0
SELENOP	0	-0.623696	0.63	0.497	0
SELENOS	0	-0.38707	0.8	0.564	0
SELENOT	0	0.342928	0.779	0.465	0
SELENOW	0	1.44897	0.959	0.62	0
SEM1	0	0.776645	0.925	0.624	0
SERBP1	0	-0.607741	0.731	0.591	0
SERINC2	0	0.276194	0.744	0.432	0
SERP1	0	0.485779	0.901	0.603	0
SERPINA1	0	-2.6139	0.407	0.388	0
SF1	0	-0.292867	0.665	0.49	0
SF3B1	0	-0.385389	0.692	0.537	0
SF3B5	0	0.338979	0.776	0.442	0
SFPQ	0	-0.474198	0.677	0.558	0
SFT2D1	0	0.673452	0.771	0.36	0
SGCE	0	0.326059	0.495	0.193	0
SH3BGRL3	0	0.683292	0.887	0.528	0
SH3BP5	0	0.430628	0.474	0.165	0
SH3YL1	0	0.588842	0.772	0.395	0
SHARPIN	0	0.548955	0.75	0.378	0
SIVA1	0	0.6416	0.864	0.52	0
SKP1	0	0.487748	0.956	0.715	0
SLBP	0	0.327292	0.622	0.296	0
SLC16A3	0	0.56573	0.579	0.145	0
SLC17A9	0	0.275776	0.311	0.035	0
SLC25A5	0	0.911157	0.925	0.61	0
SLC25A6	0	0.39466	0.842	0.589	0
SLC2A1	0	0.264385	0.454	0.17	0
SLC2A4RG	0	0.267176	0.771	0.484	0
SLC35C1	0	0.272475	0.367	0.067	0
SLC39A1	0	0.299455	0.68	0.376	0
SLC39A6	0	-1.43699	0.679	0.615	0
SLC3A2	0	0.481354	0.769	0.494	0
SLC44A4	0	0.293544	0.633	0.344	0
SLC49A3	0	0.304874	0.478	0.137	0
SLC52A2	0	0.524782	0.703	0.36	0
SLC7A5	0	0.470339	0.473	0.119	0
SLC9A3R1	0	0.362519	0.851	0.531	0
SLC9A3R2	0	-0.577982	0.583	0.479	0
SLIRP	0	-0.257481	0.768	0.548	0
SLPI	0	1.40047	0.767	0.2	0
SMAGP	0	0.393766	0.46	0.119	0
SMCO4	0	0.263551	0.349	0.067	0
SMIM14	0	-0.546658	0.62	0.521	0
SMIM19	0	-0.455558	0.577	0.446	0
SMIM22	0	0.290403	0.923	0.632	0
SMIM29	0	0.273393	0.57	0.267	0
SMIM5	0	0.514447	0.403	0.033	0
SMS	0	0.379557	0.834	0.508	0
SNHG25	0	-0.790685	0.388	0.292	0
SNHG8	0	0.44985	0.755	0.457	0
SNRPD2	0	0.306203	0.876	0.582	0
SNRPG	0	0.621703	0.904	0.584	0
SOD1	0	0.816881	0.954	0.678	0
SOD2	0	-0.704157	0.426	0.27	0
SON	0	-0.532674	0.773	0.6	0
SOX4	0	-0.49578	0.746	0.568	0
SP110	0	0.345091	0.528	0.224	0
SP140L	0	0.427173	0.515	0.09	0
SPARC	0	-0.785124	0.003	0.155	0
SPATS2L	0	0.588418	0.712	0.273	0
SPCS3	0	0.363437	0.705	0.365	0
SPG21	0	0.330734	0.615	0.265	0
SPINT1-AS1	0	0.253564	0.648	0.359	0
SPINT2	0	0.504838	0.922	0.689	0
SPR	0	0.615959	0.71	0.289	0
SPTSSA	0	0.613875	0.757	0.397	0
SQLE	0	0.676775	0.697	0.352	0
SQSTM1	0	0.67321	0.913	0.634	0
SRA1	0	0.252594	0.661	0.355	0
SRD5A3	0	1.68148	0.849	0.341	0
SRI	0	0.453786	0.868	0.564	0
SRM	0	0.403014	0.674	0.329	0
SRPRB	0	0.25986	0.672	0.348	0
SRRM2	0	-0.577523	0.801	0.641	0
SRSF11	0	-0.599525	0.629	0.534	0
SRSF5	0	-0.450878	0.754	0.573	0
SSR3	0	0.63947	0.88	0.553	0
SSR4	0	0.784771	0.939	0.673	0
SSU72	0	0.73712	0.854	0.466	0
ST3GAL4	0	0.35933	0.497	0.164	0
ST6GALNAC4	0	0.483187	0.437	0.101	0
STARD10	0	-0.830965	0.86	0.718	0
STAT3	0	-0.394831	0.586	0.463	0
STAU1	0	0.431503	0.784	0.45	0
STEAP4	0	0.665432	0.48	0.171	0
STIP1	0	0.645658	0.782	0.379	0
STK3	0	0.399682	0.626	0.238	0
STRAP	0	-0.285185	0.659	0.488	0
SUB1	0	-0.568196	0.899	0.689	0
SUMO1	0	0.264157	0.851	0.556	0
SUMO2	0	0.451077	0.945	0.705	0
SUMO3	0	0.53276	0.757	0.382	0
SUPT16H	0	-0.444749	0.561	0.462	0
SURF1	0	0.463301	0.764	0.413	0
SURF4	0	0.329658	0.659	0.311	0
SVIP	0	0.630029	0.74	0.396	0
SWI5	0	0.272002	0.595	0.312	0
SYAP1	0	0.450108	0.845	0.504	0
SYBU	0	0.252372	0.348	0.099	0
SYNGR2	0	0.385388	0.809	0.457	0
SYPL1	0	0.676562	0.796	0.472	0
TACC1	0	-0.306863	0.372	0.193	0
TAF10	0	0.34224	0.79	0.487	0
TAGLN2	0	0.562602	0.882	0.547	0
TALDO1	0	0.929646	0.893	0.557	0
TATDN1	0	1.11611	0.779	0.328	0
TAX1BP1	0	0.581825	0.874	0.545	0
TBCA	0	0.634074	0.918	0.628	0
TBCB	0	0.35812	0.757	0.422	0
TC2N	0	0.3278	0.665	0.342	0
TCEAL3	0	-0.485204	0.687	0.51	0
TCEAL4	0	-0.443463	0.868	0.636	0
TCEAL8	0	0.526782	0.805	0.426	0
TCEAL9	0	0.344812	0.68	0.366	0
TCIM	0	-1.29568	0.046	0.211	0
TCIRG1	0	0.296171	0.516	0.172	0
TCP1	0	0.37798	0.752	0.395	0
TFAP2C	0	0.455187	0.628	0.248	0
TFF3	0	-1.60972	0.687	0.813	0
TFG	0	0.288234	0.764	0.448	0
TFPT	0	0.622407	0.711	0.254	0
TFRC	0	0.251336	0.51	0.234	0
TIMM13	0	-0.514728	0.658	0.524	0
TIMM8A	0	0.31913	0.46	0.142	0
TIMP1	0	-0.813194	0.641	0.574	0
TKT	0	0.451483	0.74	0.458	0
TM2D2	0	-0.505336	0.574	0.417	0
TM4SF1	0	1.00903	0.628	0.216	0
TMBIM1	0	0.446272	0.555	0.151	0
TMBIM4	0	0.380124	0.847	0.549	0
TMC6	0	0.552484	0.666	0.203	0
TMED3	0	1.09976	0.858	0.524	0
TMED9	0	0.919758	0.866	0.54	0
TMEM123	0	0.542414	0.763	0.381	0
TMEM139	0	0.250518	0.275	0.043	0
TMEM141	0	0.534646	0.843	0.518	0
TMEM147	0	0.721277	0.842	0.449	0
TMEM165	0	0.585922	0.805	0.482	0
TMEM176A	0	1.06642	0.753	0.174	0
TMEM176B	0	1.16974	0.788	0.2	0
TMEM179B	0	0.450132	0.774	0.439	0
TMEM183A	0	0.256374	0.731	0.419	0
TMEM189	0	0.319756	0.449	0.1	0
TMEM205	0	0.741437	0.836	0.474	0
TMEM223	0	0.252547	0.586	0.279	0
TMEM238	0	-0.636869	0.768	0.603	0
TMEM242	0	0.340954	0.494	0.153	0
TMEM243	0	0.282151	0.505	0.194	0
TMEM50A	0	0.766453	0.838	0.484	0
TMEM65	0	0.351167	0.409	0.103	0
TMEM70	0	0.451878	0.692	0.304	0
TMEM9B	0	0.528512	0.761	0.379	0
TMOD3	0	-0.660956	0.615	0.432	0
TMSB10	0	0.748646	0.993	0.887	0
TMX2	0	0.420557	0.673	0.303	0
TNIP2	0	0.293122	0.542	0.224	0
TNNT1	0	-1.36612	0.381	0.498	0
TOMM20	0	0.338198	0.897	0.617	0
TOP1	0	-0.270282	0.741	0.542	0
TP53TG1	0	0.442397	0.588	0.323	0
TPD52	0	-0.662397	0.655	0.521	0
TPD52L1	0	0.283217	0.634	0.324	0
TPD52L2	0	0.59694	0.7	0.24	0
TPI1	0	0.30164	0.902	0.658	0
TPM1	0	-0.293168	0.772	0.514	0
TPR	0	-0.341628	0.675	0.528	0
TRAM1	0	0.679543	0.837	0.469	0
TRAPPC5	0	-1.1572	0.095	0.294	0
TRAPPC6A	0	0.524822	0.741	0.378	0
TRIM2	0	0.316869	0.337	0.048	0
TRIR	0	0.254719	0.874	0.59	0
TRMT112	0	0.561755	0.906	0.589	0
TRPS1	0	-1.64541	0.641	0.67	0
TSPAN15	0	0.721763	0.788	0.376	0
TSPAN3	0	0.915384	0.788	0.361	0
TSPYL1	0	-0.456387	0.517	0.373	0
TSTA3	0	0.74923	0.838	0.435	0
TSTD1	0	0.402144	0.937	0.654	0
TTC3	0	-0.661699	0.662	0.548	0
TTYH1	0	0.253886	0.228	0.03	0
TUBA1A	0	-1.62805	0.392	0.54	0
TUBA1C	0	0.721938	0.81	0.428	0
TXN	0	0.511707	0.941	0.685	0
UBA52	0	-1.17446	0.923	0.856	0
UBE2A	0	0.509593	0.748	0.386	0
UBE2D2	0	0.454046	0.832	0.522	0
UBE2E2	0	0.322758	0.391	0.044	0
UBE2E3	0	0.501088	0.662	0.242	0
UBE2F	0	0.340325	0.616	0.282	0
UBE2L6	0	0.573685	0.676	0.295	0
UBE2M	0	0.268111	0.801	0.492	0
UBE2V1	0	-0.340974	0.474	0.318	0
UBE2V2	0	0.302361	0.756	0.417	0
UBE2W	0	0.297104	0.555	0.226	0
UBL5	0	0.281515	0.942	0.72	0
UCHL3	0	0.387526	0.616	0.28	0
UGP2	0	0.348974	0.749	0.379	0
UNC93B1	0	0.719621	0.7	0.239	0
UQCC3	0	0.398719	0.736	0.391	0
UQCR11	0	-0.759517	0.856	0.7	0
UQCRB	0	1.64143	0.979	0.733	0
UQCRFS1	0	0.532494	0.802	0.448	0
UQCRH	0	0.250555	0.908	0.65	0
UTP23	0	0.55037	0.673	0.266	0
VAMP5	0	1.48144	0.731	0.159	0
VAMP8	0	0.952145	0.947	0.627	0
VBP1	0	0.37169	0.709	0.392	0
VDAC1	0	0.339197	0.886	0.589	0
VDAC2	0	1.12891	0.906	0.518	0
VEGFA	0	0.445274	0.574	0.216	0
VEGFB	0	0.334066	0.711	0.372	0
VIM	0	-2.0652	0.083	0.306	0
VMP1	0	-0.521235	0.701	0.52	0
VPS13C	0	-0.50406	0.51	0.304	0
VPS26A	0	0.472705	0.706	0.294	0
VPS28	0	0.439826	0.88	0.586	0
WBP2	0	0.543963	0.712	0.306	0
WDR1	0	0.320323	0.689	0.336	0
WDR24	0	0.336106	0.433	0.104	0
WDR34	0	0.341618	0.589	0.3	0
WDR45B	0	0.510002	0.747	0.373	0
WDYHV1	0	0.688337	0.558	0.155	0
WFS1	0	0.294139	0.462	0.163	0
WTAP	0	0.370083	0.624	0.285	0
XBP1	0	-1.01058	0.863	0.781	0
XIST	0	-0.732067	0.711	0.452	0
XRN2	0	-0.284714	0.688	0.49	0
YIPF3	0	0.392171	0.774	0.451	0
YPEL5	0	0.361777	0.687	0.351	0
YTHDF1	0	0.290889	0.604	0.253	0
YWHAQ	0	0.457528	0.874	0.546	0
YWHAZ	0	0.894496	0.945	0.632	0
ZBTB8OS	0	0.300096	0.622	0.312	0
ZDHHC12	0	0.486333	0.691	0.306	0
ZFAND1	0	0.473025	0.595	0.244	0
ZFAS1	0	0.420519	0.894	0.632	0
ZFP36L1	0	-0.404379	0.671	0.522	0
ZFYVE21	0	0.293422	0.677	0.339	0
ZHX1	0	0.621831	0.603	0.16	0
ZKSCAN1	0	-0.520344	0.647	0.511	0
ZMAT2	0	0.286598	0.739	0.427	0
ZNF185	0	0.309341	0.352	0.045	0
ZNF24	0	-0.602201	0.386	0.447	0
ZNF706	0	1.04147	0.922	0.548	0
ZNHIT1	0	0.34639	0.863	0.581	0
ZNRD1	0	0.260205	0.592	0.269	0
ERBB3	9.88131291682493e-324	-0.362764	0.602	0.473	1.26164603322021e-319
GAMT	1.97626258336499e-323	-0.744351	0.53	0.446	2.52329206644041e-319
PSMA2	4.0019317313141e-322	-0.597989	0.515	0.462	5.10966643454184e-318
HOOK2	3.52268805484809e-321	-0.35456	0.549	0.441	4.49776810843004e-317
HNRNPH1	4.98512236653818e-321	-0.475528	0.72	0.568	6.36500423759595e-317
PPIB	1.47478595283612e-320	0.398243	0.861	0.626	1.88300670458116e-316
VKORC1	1.6817994584436e-320	-0.280958	0.633	0.472	2.14732154854079e-316
RNASEH2C	5.46535417429587e-320	-0.31905	0.615	0.435	6.97816420974097e-316
DNAJC15	1.41320067008201e-318	0.456448	0.658	0.396	1.80437461556071e-314
IQGAP1	4.9076973391784e-318	-0.379962	0.64	0.501	6.26614796266298e-314
ALG8	2.14060314507551e-317	-0.595333	0.338	0.31	2.73312209563242e-313
PJA2	7.59549152679553e-317	-0.436557	0.512	0.418	9.69792358141253e-313
S100A8	8.71622806155923e-317	1.23334	0.226	0.054	1.11288799889988e-312
MSI2	3.13741163066915e-314	-0.724966	0.425	0.443	4.00584717003837e-310
MTA1	2.52882912702985e-313	0.264816	0.646	0.379	0
PHYH	7.55382227528184e-313	-0.271778	0.549	0.334	0
MACF1	1.62696872740846e-312	-0.693221	0.441	0.435	0
PGRMC2	4.39316527968161e-312	0.263235	0.639	0.371	5.60919e-308
SEC63	1.07665447139777e-311	-0.458742	0.468	0.375	1.37467e-307
STMP1	5.57583710882095e-310	-0.284603	0.666	0.497	7.11923e-306
ZBTB18	8.00108832331882e-310	-0.342697	0.01	0.154	1.02158e-305
RNPS1	2.06998e-307	-0.303883	0.626	0.473	2.64295e-303
SRSF10	7.22266e-307	-0.264891	0.644	0.476	9.22189e-303
MRPS30-DT	2.75792e-306	-0.930689	0.021	0.165	3.52131e-302
FAU	4.23181e-306	0.25573	0.977	0.824	5.40317e-302
TCEA2	2.90675e-305	0.328136	0.562	0.302	3.71134e-301
TPBG	4.56156e-305	-0.291595	0.621	0.462	5.8242e-301
RPS2	7.9184e-305	-0.321934	0.983	0.936	1.01102e-300
CXCR4	1.54215e-304	-0.496384	0.01	0.151	1.96901e-300
TGIF1	3.64327e-304	0.281454	0.588	0.326	4.65173e-300
S100A16	4.27237e-304	0.498729	0.801	0.551	5.45497e-300
ARGLU1	2.98912e-303	-0.358466	0.616	0.477	3.81651e-299
NCL	4.39006e-303	0.313254	0.884	0.659	5.60523e-299
PSMC4	6.73872e-303	0.265487	0.683	0.42	8.60399e-299
BLVRA	1.16725e-302	-0.264045	0.525	0.373	1.49034e-298
CFDP1	2.4611e-302	-0.420523	0.511	0.417	3.14233e-298
POLR2J3	1.23053e-301	-0.719431	0.06	0.217	1.57114e-297
MT-ND6	2.54307e-301	0.274236	0.777	0.523	3.24699e-297
FTL	1.68791e-300	-0.775548	0.986	0.882	2.15513e-296
SLC38A2	4.91669e-300	-0.810525	0.387	0.416	6.27763e-296
USP8	7.24989e-299	-0.252542	0.595	0.407	9.25665e-295
NCOR1	1.19133e-298	-0.453757	0.51	0.454	1.52109e-294
PRPF38B	1.38735e-298	-0.288018	0.57	0.408	1.77137e-294
DNAJB1	4.10952e-298	-0.293328	0.588	0.436	5.24703e-294
ZRANB2	9.55801e-297	-0.412489	0.549	0.455	1.22037e-292
NFKBIA	2.73656e-295	-0.384523	0.624	0.46	3.49404e-291
SDC2	1.0915e-294	0.345208	0.365	0.146	1.39363e-290
HMGN3	2.73415e-293	0.479171	0.655	0.417	3.49096e-289
CYP51A1	1.69696e-292	-0.593085	0.149	0.286	2.16668e-288
ACTB	1.74222e-292	0.355139	0.983	0.878	2.22447e-288
GADD45B	4.86093e-291	-0.70202	0.439	0.424	6.20644e-287
PRLR	6.09589e-291	-0.635692	0.267	0.382	7.78323e-287
BUB3	1.00319e-290	-0.393596	0.553	0.452	1.28087e-286
FDPS	2.2077e-290	-0.28682	0.642	0.478	2.81879e-286
NAT1	2.8481e-290	-0.709927	0.154	0.273	3.63645e-286
ADI1	1.05713e-289	-0.279919	0.659	0.439	1.34974e-285
HMG20B	2.03883e-288	-0.337559	0.587	0.457	2.60318e-284
VAV3	8.75507e-288	-0.627111	0.169	0.345	1.11785e-283
ACSL3	5.22308e-287	-0.372133	0.587	0.441	6.66882e-283
ITM2B	1.06515e-286	0.406773	0.871	0.65	1.35999e-282
SMIM7	1.01143e-285	-0.317695	0.557	0.441	1.29139e-281
ROCK1	1.79481e-285	-0.284399	0.567	0.42	2.29162e-281
LFNG	2.11604e-284	-0.609601	0.064	0.214	2.70175e-280
ING2	5.00834e-283	0.251247	0.482	0.24	6.39465e-279
GABPB1-AS1	1.62708e-282	-0.82296	0.371	0.374	2.07745e-278
CAPG	2.11303e-282	0.353872	0.597	0.346	2.69791e-278
FKBP5	2.69863e-282	-0.47039	0.051	0.209	3.44561e-278
MED24	7.23996e-282	0.41178	0.385	0.169	9.24398e-278
HSPA5	7.16397e-281	0.539057	0.8	0.578	9.14696e-277
SEC31A	1.16401e-280	-0.377792	0.553	0.451	1.48621e-276
MAP4	2.09743e-280	-0.414623	0.525	0.423	2.678e-276
FOSB	3.65049e-279	-0.639798	0.466	0.421	4.66095e-275
SYNE2	9.25038e-279	-0.888155	0.29	0.415	1.18109e-274
CTSF	4.43647e-278	-0.367496	0.532	0.428	5.66449e-274
SEMA3C	5.13696e-278	-0.926684	0.156	0.306	6.55888e-274
SCP2	2.47855e-277	-0.275353	0.692	0.519	3.16462e-273
CPE	2.56571e-277	-0.677727	0.263	0.281	3.27589e-273
DCAF7	2.72613e-277	-0.291431	0.463	0.31	3.48072e-273
NRIP1	5.87106e-276	-0.65066	0.432	0.433	7.49617e-272
ASPH	1.48993e-275	-0.664404	0.255	0.394	1.90234e-271
HINT2	1.90407e-275	-0.399756	0.544	0.421	2.43112e-271
DACH1	2.75996e-274	-0.339917	0.041	0.198	3.52392e-270
RPS14	2.64741e-273	0.338471	0.991	0.91	3.38021e-269
PAGR1	8.64952e-273	-0.422979	0.04	0.189	1.10437e-268
SLTM	2.8546e-272	-0.319475	0.609	0.483	3.64476e-268
GTF3A	1.48743e-271	-0.279721	0.678	0.522	1.89915e-267
ZMYND11	9.44992e-271	-0.636584	0.263	0.387	1.20657e-266
JAK1	1.74019e-270	-0.548735	0.473	0.438	2.22187e-266
ATF4	5.09858e-269	-0.266117	0.54	0.361	6.50987e-265
PAWR	1.03989e-267	-0.306335	0.562	0.444	1.32774e-263
CMBL	3.09243e-267	-0.599723	0.406	0.404	3.94841e-263
PPP1R10	1.34918e-266	-0.46984	0.438	0.4	1.72264e-262
PMP22	8.022e-266	-0.482242	0.08	0.237	1.02425e-261
RPS3	9.65807e-266	-0.628267	0.98	0.896	1.23314e-261
PRSS21	5.71715e-265	-0.339324	0.007	0.126	7.29966e-261
WFDC2	6.94335e-265	0.663513	0.714	0.47	8.86527e-261
CSAD	9.36214e-265	-0.726963	0.22	0.335	1.19536e-260
SLC25A37	1.63802e-264	-0.93666	0.431	0.242	2.09143e-260
MRPS30	2.39138e-264	-0.401368	0.449	0.329	3.05331e-260
ASH1L	5.29579e-264	-0.334239	0.589	0.474	6.76166e-260
COPA	6.54683e-264	-0.294309	0.567	0.432	8.35899e-260
MT-ND5	8.84215e-264	0.370704	0.989	0.887	1.12897e-259
ILF3	1.53194e-263	-0.370104	0.568	0.442	1.95597e-259
DYNC1H1	6.45145e-263	-0.39761	0.579	0.476	8.23721e-259
UGCG	1.86996e-262	-0.432215	0.459	0.386	2.38756e-258
LINC01116	2.37208e-262	-0.642716	0.133	0.271	3.02867e-258
MX1	3.38589e-261	0.314944	0.367	0.158	4.32311e-257
CHD4	2.43973e-260	-0.432307	0.527	0.45	3.11504e-256
IFIT3	2.76668e-260	0.373563	0.175	0.037	3.5325e-256
PGP	4.66392e-260	-0.339951	0.598	0.479	5.95489e-256
MIDN	5.22204e-260	-0.379874	0.492	0.408	6.6675e-256
ADH5	3.3745e-259	-0.250457	0.566	0.409	4.30856e-255
ACAA1	3.90966e-259	-0.382452	0.538	0.35	4.99185e-255
IGKC	7.40426e-259	-4.38098	0.004	0.117	9.45376e-255
PRMT2	1.71245e-258	-0.309879	0.493	0.391	2.18645e-254
HEBP1	6.50442e-258	-0.391364	0.528	0.433	8.30484e-254
H2AFV	1.00883e-257	-0.29218	0.673	0.519	1.28808e-253
KAT6A	3.96912e-257	-0.649984	0.268	0.318	5.06777e-253
RNASE1	4.82233e-256	0.365984	0.133	0.02	6.15715e-252
SH3BGRL	8.51935e-256	0.501783	0.765	0.531	1.08775e-251
THBS1	4.38407e-255	-0.526371	0.094	0.263	5.59758e-251
MRPL34	7.88918e-255	-0.447183	0.491	0.423	1.00729e-250
CTNNB1	1.6831e-254	-0.651495	0.447	0.401	2.14898e-250
SRSF6	1.01548e-253	-0.290992	0.53	0.377	1.29657e-249
EVL	3.60463e-253	-0.279466	0.566	0.406	4.60239e-249
FBXO7	5.13331e-253	-0.259673	0.427	0.24	6.55421e-249
ELP2	6.29605e-253	-0.669616	0.331	0.363	8.0388e-249
UPF3A	8.73708e-253	-0.2969	0.485	0.376	1.11555e-248
BRD2	8.88364e-253	-0.272149	0.565	0.415	1.13426e-248
YTHDC1	2.78881e-251	-0.302363	0.535	0.423	3.56075e-247
POLR2E	2.9733e-251	-0.338846	0.522	0.394	3.79631e-247
PCM1	2.05529e-249	-0.509877	0.421	0.406	2.62419e-245
EGLN2	5.18521e-249	-0.299369	0.01	0.129	6.62048e-245
TOMM5	1.24187e-248	-0.343623	0.469	0.35	1.58562e-244
IQGAP2	2.1812e-248	-0.411134	0.058	0.198	2.78495e-244
RPS21	6.74093e-248	-0.57113	0.975	0.9	8.60681e-244
IL32	3.09486e-247	-1.1352	0.078	0.195	3.95152e-243
AFF3	3.58585e-247	-0.767415	0.292	0.336	4.57842e-243
FHL2	6.0595e-247	-0.892146	0.212	0.305	7.73678e-243
BCLAF1	1.21235e-246	-0.301472	0.578	0.446	1.54792e-242
SMARCE1	2.11874e-246	-0.417178	0.438	0.395	2.70521e-242
UCP2	3.51668e-246	0.295648	0.569	0.333	4.4901e-242
HLA-DPB1	4.37292e-245	-0.50721	0.242	0.15	5.58334e-241
SLC7A8	4.63337e-245	-0.44678	0.105	0.277	5.91589e-241
EVA1B	4.68145e-245	-0.253409	0.699	0.53	5.97727e-241
PLBD1	9.33869e-244	0.293335	0.375	0.172	1.19236e-239
SCIN	2.45877e-243	-0.394957	0.016	0.138	3.13935e-239
RPL37	4.45845e-242	-0.364633	0.983	0.9	5.69255e-238
DENR	5.15177e-242	-0.387241	0.495	0.441	6.57778e-238
MT2A	5.81079e-242	-0.597862	0.658	0.614	7.41922e-238
RPS18	1.85844e-241	-0.498	0.99	0.951	2.37286e-237
RAD50	3.12461e-241	-0.499236	0.135	0.267	3.9895e-237
FAM114A1	6.47647e-241	-0.312025	0.486	0.402	8.26915e-237
ZGPAT	8.5485e-241	-0.616761	0.014	0.133	1.09147e-236
RFC1	1.20577e-240	-0.385841	0.446	0.398	1.53952e-236
APBB2	1.9384e-240	-0.487471	0.104	0.256	2.47494e-236
GRHPR	2.28266e-240	-0.372262	0.573	0.401	2.9145e-236
GATA3-AS1	1.14861e-238	-0.652741	0.191	0.301	1.46655e-234
KCNK6	1.22627e-238	-0.361553	0.436	0.329	1.56571e-234
DEK	1.69823e-238	-0.37635	0.639	0.518	2.16831e-234
CDK2AP1	2.36576e-238	-0.579904	0.2	0.261	3.0206e-234
PIK3R1	6.91135e-238	-0.510242	0.372	0.35	8.82441e-234
SLC12A2	7.56044e-238	-0.445118	0.481	0.377	9.65317e-234
KDM5B	1.69107e-237	-0.349474	0.544	0.455	2.15916e-233
DYNC1LI2	1.77444e-237	-0.319036	0.497	0.398	2.26561e-233
LAMB2	2.35877e-235	-0.479487	0.142	0.297	3.01168e-231
HDAC2	8.58743e-234	-0.344165	0.441	0.348	1.09644e-229
STOML2	1.30488e-233	-0.392284	0.466	0.408	1.66607e-229
APOC1	2.3494e-233	-3.5993	0.025	0.142	2.99972e-229
TMBIM6	1.24992e-232	0.308491	0.895	0.717	1.5959e-228
PHF14	6.22261e-232	-0.303208	0.535	0.424	7.94503e-228
GALNT7	2.0917e-231	-0.510741	0.371	0.376	2.67068e-227
ADAM9	3.72417e-231	-0.381671	0.371	0.29	4.75502e-227
PKN1	6.29463e-231	-0.354056	0.439	0.346	8.03699e-227
LEPROT	9.66077e-231	-0.297341	0.497	0.401	1.23349e-226
TMF1	1.01098e-230	-0.369146	0.512	0.431	1.29082e-226
ATF5	2.55479e-230	-0.897825	0.38	0.284	3.26196e-226
NKTR	4.65685e-230	-0.630844	0.434	0.424	5.94587e-226
CHD2	1.50783e-229	-0.503583	0.424	0.371	1.9252e-225
ECI2	1.73796e-229	-0.296615	0.528	0.375	2.21903e-225
BST2	4.46387e-229	0.327829	0.773	0.555	5.69947e-225
ARID1B	1.08625e-227	-0.290453	0.487	0.358	1.38693e-223
IKBKB	1.61956e-227	-0.59846	0.204	0.298	2.06786e-223
TMSB4X	1.81624e-227	-0.531234	0.952	0.912	2.31897e-223
RPS4X	2.01326e-227	0.29784	0.988	0.902	2.57054e-223
ADIRF	7.51473e-226	0.354394	0.88	0.689	9.59481e-222
CCNL1	1.30744e-225	-0.488998	0.543	0.489	1.66934e-221
PTGR1	3.5163e-225	-0.354798	0.534	0.374	4.48962e-221
SERHL2	6.85187e-225	0.529708	0.261	0.111	8.74847e-221
ESF1	3.95239e-224	-0.262238	0.482	0.373	5.04641e-220
VPS4B	9.89639e-224	-0.458636	0.417	0.414	1.26357e-219
TCEAL1	1.14924e-223	-0.451464	0.378	0.311	1.46735e-219
THAP12	1.20487e-223	-0.68888	0.301	0.309	1.53838e-219
WBP1	7.56043e-223	-0.38416	0.044	0.174	9.65316e-219
TMPRSS3	9.74108e-223	-0.7504	0.192	0.286	1.24374e-218
SUSD3	9.86702e-223	-0.567258	0.239	0.3	1.25982e-218
TNFSF10	6.30205e-222	-0.763688	0.357	0.332	8.04646e-218
TPRG1	2.72545e-221	-0.461963	0.019	0.129	3.47986e-217
UBE2K	3.89329e-221	-0.263192	0.5	0.39	4.97095e-217
CLN3	6.04992e-221	-0.480193	0.089	0.222	7.72454e-217
IFITM3	1.56894e-220	0.253622	0.866	0.682	2.00322e-216
RIOK3	3.21856e-220	-0.317306	0.533	0.374	4.10945e-216
GPATCH2	4.01304e-219	-0.254685	0.482	0.391	5.12385e-215
SUMF2	2.01154e-218	-0.577353	0.335	0.393	2.56834e-214
MYL6B	3.23967e-218	-0.451144	0.389	0.392	4.13641e-214
GDF15	3.72814e-218	0.634152	0.436	0.228	4.76009e-214
SNRNP200	4.16601e-218	-0.353687	0.498	0.394	5.31916e-214
FLNB	6.35101e-218	-0.535041	0.43	0.396	8.10898e-214
NUBP2	1.69866e-217	-0.283584	0.524	0.405	2.16884e-213
RERE	5.34468e-216	-0.277368	0.449	0.34	6.82409e-212
NAPSA	7.39777e-216	-0.611439	0.005	0.095	9.44547e-212
EGR1	2.89324e-215	-0.728196	0.274	0.311	3.69409e-211
NSD1	4.45202e-215	-0.405883	0.474	0.425	5.68434e-211
HES1	2.48925e-214	0.2508	0.656	0.44	3.17828e-210
ACAT1	1.19553e-212	-0.38014	0.363	0.223	1.52646e-208
CFD	2.19732e-212	-0.620499	0.384	0.298	2.80553e-208
PKN2	2.75173e-212	-0.433756	0.413	0.382	3.5134e-208
APPL1	2.81447e-212	-0.286987	0.491	0.402	3.59352e-208
MRPL38	8.64453e-212	-0.395022	0.04	0.164	1.10373e-207
BRF2	2.81718e-211	-0.463282	0.199	0.273	3.59697e-207
NET1	3.21991e-211	-0.469536	0.384	0.326	4.11118e-207
RNF115	6.54597e-211	-0.272189	0.517	0.413	8.35789e-207
LGALS1	6.85654e-211	-0.609197	0.61	0.499	8.75443e-207
PXMP2	1.22665e-210	-0.789636	0.258	0.351	1.56618e-206
NFIX	1.46363e-210	-0.390456	0.073	0.203	1.86876e-206
PATJ	5.57167e-210	-0.524374	0.367	0.383	7.1139e-206
IDI1	8.68927e-210	-0.481283	0.391	0.356	1.10945e-205
GTPBP4	3.57935e-209	-0.350457	0.433	0.366	4.57011e-205
MPST	6.07325e-209	-0.344044	0.414	0.281	7.75432e-205
MAZ	1.58877e-208	-0.301926	0.622	0.501	2.02854e-204
LUC7L2	1.94555e-208	-0.348364	0.426	0.35	2.48408e-204
LPGAT1	2.5256e-208	-0.26001	0.501	0.394	3.22468e-204
KIAA1324	3.0952e-208	-0.544042	0.409	0.427	3.95196e-204
SELENBP1	8.55322e-208	-0.344269	0.492	0.407	1.09208e-203
RBP1	4.10294e-207	0.262731	0.424	0.223	5.23864e-203
KRAS	5.56852e-207	-0.353324	0.49	0.434	7.10989e-203
NTHL1	5.60963e-207	-0.424082	0.439	0.361	7.16238e-203
MDM4	8.17352e-207	-0.332616	0.49	0.393	1.04359e-202
KMT2A	1.70236e-206	-0.46632	0.392	0.398	2.17357e-202
NSRP1	1.94669e-206	-0.312911	0.491	0.413	2.48554e-202
TANC2	8.24907e-206	-0.417211	0.37	0.301	1.05324e-201
PHLDA1	1.36401e-205	0.269324	0.309	0.135	1.74156e-201
2024-03-06	8.88719e-204	-0.277858	0.479	0.369	1.13472e-199
SMG1	3.09404e-203	-0.35393	0.491	0.389	3.95047e-199
LEO1	8.57314e-203	-0.409892	0.526	0.384	1.09462e-198
ANXA1	9.48652e-203	0.736059	0.257	0.1	1.21124e-198
MCL1	3.32937e-202	-0.334546	0.52	0.43	4.25094e-198
NUMA1	5.67917e-202	-0.382901	0.439	0.369	7.25116e-198
CCDC74A	1.39652e-201	-0.565112	0.222	0.319	1.78308e-197
UVRAG	1.39765e-201	-0.54707	0.247	0.282	1.78452e-197
HOOK3	4.39005e-201	-0.467218	0.328	0.322	5.60522e-197
CYBRD1	4.86233e-201	-0.35163	0.066	0.204	6.20822e-197
ZNF703	8.0975e-201	-0.620132	0.47	0.44	1.03389e-196
WNK1	1.05137e-200	-0.4851	0.41	0.394	1.3424e-196
KANSL1	1.13342e-200	-0.435968	0.447	0.403	1.44715e-196
PLCL1	7.19837e-199	-0.29236	0.003	0.09	9.19088e-195
SORD	2.34237e-198	-0.589098	0.206	0.305	2.99074e-194
DDX6	3.40396e-198	-0.295822	0.474	0.373	4.34618e-194
RETREG1	8.27499e-198	-0.508282	0.313	0.372	1.05655e-193
PSMD9	1.06532e-197	-0.440071	0.358	0.356	1.3602e-193
CBX5	1.8263e-197	-0.441699	0.413	0.385	2.33182e-193
FTX	2.01738e-197	-0.473181	0.417	0.354	2.57579e-193
SLC40A1	2.16885e-197	-0.2837	0.441	0.323	2.76919e-193
MED13	8.16621e-197	-0.354624	0.388	0.313	1.04266e-192
UBTF	2.91625e-196	-0.258802	0.473	0.363	3.72347e-192
SLC4A7	3.85646e-196	-0.565985	0.152	0.264	4.92392e-192
BDP1	1.09399e-195	-0.392578	0.442	0.403	1.3968e-191
SEC14L2	1.44885e-195	-0.277175	0.019	0.127	1.84989e-191
BRWD1	2.70145e-195	-0.501674	0.332	0.383	3.44922e-191
CREB3L4	2.832e-195	-0.573446	0.353	0.403	3.6159e-191
SREK1	5.20921e-195	-0.354374	0.488	0.413	6.65112e-191
GPRC5A	8.58248e-195	0.363363	0.627	0.419	1.09581e-190
PPP1R12A	3.07717e-194	-0.256091	0.517	0.406	3.92893e-190
CRYBG1	4.9686e-194	-0.374566	0.041	0.158	6.34391e-190
CHORDC1	1.17548e-193	-0.326324	0.323	0.275	1.50085e-189
MEF2A	2.57002e-193	-0.479763	0.308	0.299	3.28141e-189
PHIP	2.87009e-193	-0.298551	0.457	0.362	3.66454e-189
TXNDC5	4.52173e-193	-0.270892	0.019	0.126	5.77335e-189
CRNKL1	2.65219e-192	-0.375257	0.381	0.361	3.38632e-188
HPN	1.39194e-191	-0.423299	0.116	0.245	1.77722e-187
NRDC	9.0021e-191	-0.395105	0.426	0.383	1.14939e-186
ABCA3	1.38975e-190	-0.52593	0.109	0.217	1.77443e-186
ZNF652	1.75583e-190	-0.380762	0.439	0.396	2.24185e-186
CDC40	5.50976e-190	-0.351994	0.351	0.302	7.03487e-186
MAN1A1	1.97027e-189	-0.473754	0.036	0.146	2.51564e-185
LRRFIP2	2.36202e-189	-0.389892	0.33	0.33	3.01583e-185
SHROOM3	5.20867e-189	-0.307175	0.446	0.357	6.65043e-185
HNRNPH2	2.10767e-188	-0.536399	0.223	0.386	2.69108e-184
TXNRD1	9.7744e-187	0.283186	0.44	0.249	1.248e-182
FNBP1L	1.03616e-186	-0.344269	0.431	0.383	1.32297e-182
PLGRKT	1.03197e-185	-0.329392	0.357	0.319	1.31762e-181
MAGI3	2.14312e-185	-0.475528	0.149	0.264	2.73633e-181
APOE	2.66588e-184	-1.73738	0.062	0.15	3.4038e-180
PRPF4B	2.92155e-184	-0.317376	0.588	0.497	3.73023e-180
ZNF552	3.54122e-184	-0.323671	0.426	0.348	4.52143e-180
TST	3.72548e-184	-0.367836	0.393	0.274	4.75669e-180
C1orf56	6.19611e-184	-0.327233	0.432	0.301	7.91119e-180
DDX39B	7.66816e-184	-0.465839	0.288	0.32	9.79071e-180
ABHD17A	1.34551e-183	-0.383194	0.437	0.382	1.71794e-179
SARNP	3.19764e-183	-0.501052	0.155	0.236	4.08275e-179
DYNC1LI1	7.41681e-183	-0.256041	0.429	0.35	9.46978e-179
ADCY1	8.03428e-183	-0.341331	0.044	0.157	1.02582e-178
USP22	1.74002e-182	-0.452151	0.383	0.373	2.22166e-178
CHDH	1.90763e-181	-0.356593	0.082	0.214	2.43566e-177
IGF1R	1.46625e-180	-0.758826	0.243	0.31	1.8721e-176
ARCN1	1.76978e-180	-0.342835	0.413	0.355	2.25966e-176
GALNT1	1.88203e-180	-0.337194	0.428	0.39	2.40298e-176
GOPC	3.74027e-180	-0.36942	0.337	0.317	4.77557e-176
MT1E	6.34138e-180	-1.00114	0.273	0.325	8.09667e-176
CHD6	1.10021e-179	-0.34003	0.412	0.354	1.40475e-175
DNAJC10	1.6384e-179	-0.337283	0.424	0.351	2.09191e-175
WSB1	5.88301e-179	-0.267232	0.467	0.358	7.51143e-175
PTEN	6.39925e-178	-0.272258	0.426	0.312	8.17056e-174
MT1G	8.15177e-178	-1.92648	0.046	0.146	1.04082e-173
SNHG9	3.21529e-177	-0.334814	0.429	0.34	4.10528e-173
EPC1	1.36495e-176	-0.33478	0.419	0.378	1.74277e-172
C5orf24	1.66097e-175	-0.32855	0.37	0.352	2.12073e-171
C19orf33	2.69797e-175	0.254815	0.446	0.257	3.44477e-171
BSCL2	3.23314e-175	-0.414306	0.088	0.187	4.12807e-171
EEF1A1	7.35488e-175	0.299982	0.996	0.96	9.39071e-171
APOA1	7.94092e-175	-2.0634	0.009	0.088	1.0139e-170
EIF3A	8.59634e-175	-0.357062	0.578	0.505	1.09758e-170
AREG	5.21331e-174	0.448673	0.419	0.234	6.65636e-170
PLAT	7.12941e-174	-0.443622	0.022	0.119	9.10283e-170
GPAT4	1.4692e-173	-0.310907	0.305	0.236	1.87588e-169
IFITM10	1.79754e-173	-0.448143	0.038	0.138	2.29509e-169
MIER1	1.84123e-173	-0.35637	0.395	0.365	2.35088e-169
CHD1	2.32907e-173	-0.357685	0.379	0.346	2.97376e-169
CELF1	4.09301e-173	-0.292426	0.421	0.32	5.22595e-169
SYTL2	5.83059e-173	-0.506528	0.313	0.326	7.44449e-169
MYO5A	7.48358e-173	-0.346908	0.208	0.157	9.55504e-169
LETM2	8.12687e-173	-0.270036	0.025	0.126	1.03764e-168
BAMBI	1.13871e-172	-0.381185	0.507	0.402	1.4539e-168
TYMP	2.83552e-172	-0.283102	0.465	0.369	3.62039e-168
CASC4	1.36219e-171	-0.256604	0.471	0.38	1.73924e-167
NIPSNAP2	4.42819e-171	-0.284569	0.454	0.383	5.65391e-167
MALAT1	1.03391e-170	-0.964925	0.997	0.994	1.32009e-166
TTC19	1.44319e-170	-0.281782	0.447	0.365	1.84267e-166
MAGOHB	2.51675e-170	-0.284906	0.447	0.367	3.21339e-166
ZNF91	1.78877e-169	-0.336918	0.488	0.417	2.2839e-165
PPP4R2	3.05794e-169	-0.335332	0.367	0.363	3.90438e-165
RAD51C	3.94677e-168	-0.406831	0.128	0.252	5.03924e-164
ZMYM2	4.52354e-168	-0.258118	0.409	0.315	5.77566e-164
OGA	2.38224e-167	-0.391184	0.4	0.345	3.04164e-163
TM9SF1	2.51734e-167	-0.378559	0.111	0.211	3.21414e-163
RAB8A	2.58035e-167	-0.293467	0.444	0.363	3.29459e-163
PTBP1	2.09163e-165	-0.37441	0.405	0.35	2.67059e-161
MTHFS	3.36481e-165	-0.369125	0.358	0.279	4.2962e-161
DHX15	3.9329e-165	-0.306951	0.388	0.34	5.02153e-161
NELL2	4.66757e-165	0.66573	0.134	0.059	5.95955e-161
TTC39A	4.99094e-165	-0.377458	0.359	0.317	6.37244e-161
SRGAP1	1.8909e-164	-0.380517	0.329	0.305	2.4143e-160
CCDC125	1.79819e-163	-0.399437	0.258	0.318	2.29593e-159
PTPN13	3.10693e-163	-0.315148	0.068	0.185	3.96692e-159
PGM2L1	1.01431e-162	-0.325269	0.226	0.193	1.29507e-158
SDCCAG8	1.0213e-161	-0.33418	0.36	0.338	1.304e-157
INPP4B	1.17525e-161	-0.517088	0.301	0.305	1.50056e-157
RMND1	1.19493e-161	-0.256753	0.319	0.24	1.52569e-157
ZNF101	1.24845e-161	-0.307478	0.035	0.128	1.59402e-157
KCTD3	2.00655e-161	-0.395492	0.346	0.338	2.56196e-157
ANKRD11	2.8651e-161	-0.330749	0.435	0.364	3.65817e-157
RARRES2	5.80824e-161	-0.595231	0.063	0.159	7.41596e-157
PXMP4	1.10389e-160	0.297364	0.354	0.197	1.40945e-156
S100A6	1.25092e-159	1.04822	0.819	0.648	1.59717e-155
FAM241A	1.1284e-158	-0.387771	0.135	0.254	1.44074e-154
FADD	2.49595e-157	-0.353773	0.307	0.279	3.18682e-153
WBP11	3.04317e-157	-0.356379	0.454	0.412	3.88552e-153
RBM6	2.63751e-156	-0.480596	0.277	0.342	3.36757e-152
RBBP6	4.32741e-155	-0.428036	0.414	0.42	5.52524e-151
RNF169	8.53216e-155	-0.268677	0.315	0.26	1.08939e-150
SHROOM1	1.09154e-154	-0.700617	0.176	0.208	1.39368e-150
LDHB	1.39211e-154	-0.56167	0.182	0.24	1.77744e-150
EPN2	1.65703e-154	-0.293729	0.38	0.343	2.11569e-150
ACADM	2.3845e-154	-0.390774	0.344	0.342	3.04452e-150
TNRC6B	3.37224e-153	-0.319837	0.367	0.303	4.30568e-149
ACER3	1.27402e-152	-0.288317	0.193	0.169	1.62667e-148
SMCHD1	2.1504e-152	-0.351296	0.353	0.294	2.74563e-148
LDLRAD4	2.32571e-152	-0.433214	0.205	0.267	2.96946e-148
ODF2L	4.78713e-152	-0.387218	0.292	0.312	6.11221e-148
USP34	7.31611e-152	-0.299287	0.448	0.373	9.34121e-148
KMT5B	1.09345e-151	-0.293837	0.406	0.344	1.39611e-147
ASXL1	1.72386e-151	-0.308742	0.359	0.322	2.20102e-147
SULF2	2.97106e-151	-0.330486	0.205	0.209	3.79345e-147
KMT2C	8.4935e-151	-0.312556	0.461	0.388	1.08445e-146
PSIP1	2.43737e-150	-0.268481	0.369	0.295	3.11203e-146
NUFIP2	2.57529e-150	-0.259448	0.476	0.393	3.28813e-146
NOS1AP	2.99008e-150	-0.336864	0.193	0.236	3.81773e-146
ATP2B1	2.99907e-150	-0.252533	0.355	0.303	3.82921e-146
FUBP1	4.24203e-150	-0.294799	0.399	0.332	5.41622e-146
KIF5C	1.02558e-149	-0.270826	0.052	0.155	1.30947e-145
GADD45G	2.60507e-149	-0.250441	0.353	0.273	3.32615e-145
PTPN12	2.82563e-148	-0.362255	0.287	0.329	3.60776e-144
EMSY	1.44734e-147	-0.434444	0.156	0.203	1.84796e-143
FUT8	1.77097e-147	-0.44701	0.194	0.275	2.26117e-143
ZNF92	4.99768e-147	-0.399808	0.231	0.263	6.38103e-143
NFATC2IP	7.29979e-147	-0.459097	0.306	0.321	9.32038e-143
KLF2	1.04451e-146	-0.535544	0.351	0.363	1.33363e-142
PRKAR2B	3.43283e-145	-0.390164	0.185	0.281	4.38304e-141
PKIG	4.08492e-145	-0.290405	0.299	0.246	5.21562e-141
RBPJ	4.61336e-145	-0.322429	0.353	0.328	5.89034e-141
ZNF281	1.08207e-144	-0.327461	0.271	0.29	1.38159e-140
SUCLG2	1.92467e-144	-0.326194	0.383	0.343	2.45742e-140
MT1X	2.00538e-144	-0.500072	0.452	0.32	2.56047e-140
ATXN2	2.07364e-144	-0.358628	0.377	0.353	2.64762e-140
MYO5C	4.31476e-144	-0.331674	0.321	0.259	5.50908e-140
SMARCC1	1.72861e-143	-0.380177	0.43	0.408	2.20708e-139
MRPS17	1.76741e-143	-0.378151	0.183	0.259	2.25663e-139
IFIT2	2.97423e-143	0.28478	0.124	0.033	3.7975e-139
MYB	4.40682e-143	-0.403799	0.142	0.262	5.62662e-139
FRYL	1.06078e-142	-0.493534	0.205	0.276	1.3544e-138
TMPO	8.62583e-142	-0.487348	0.302	0.321	1.10135e-137
C19orf25	1.14462e-141	-0.311965	0.291	0.312	1.46145e-137
ITPR1	1.24128e-141	-0.278657	0.066	0.17	1.58487e-137
CORO1A	1.99126e-141	-0.258187	0.18	0.1	2.54244e-137
SUDS3	2.09084e-141	-0.297926	0.497	0.436	2.66959e-137
RAB3IP	4.39633e-141	-0.29962	0.318	0.278	5.61323e-137
BAZ2B	7.06195e-141	-0.441695	0.281	0.327	9.0167e-137
RPL41	7.49706e-141	-0.392765	0.994	0.982	9.57224e-137
GON4L	2.08601e-140	-0.299515	0.396	0.357	2.66341e-136
ZNF506	2.9975e-140	-0.275953	0.081	0.184	3.8272e-136
ARHGAP8	3.10466e-140	-0.293769	0.051	0.152	3.96403e-136
CCNG2	4.6258e-140	-0.260283	0.385	0.302	5.90623e-136
TLK2	8.51897e-140	-0.322552	0.31	0.263	1.0877e-135
DAXX	9.84598e-140	-0.276866	0.312	0.257	1.25713e-135
NHLRC3	4.54244e-139	-0.280175	0.319	0.283	5.79979e-135
MBTPS1	1.67894e-138	-0.296546	0.372	0.328	2.14367e-134
ZNF644	2.65845e-138	-0.315943	0.34	0.313	3.39431e-134
CHD3	3.13711e-138	-0.283521	0.396	0.337	4.00546e-134
KDM4B	8.76303e-138	-0.438096	0.264	0.308	1.11886e-133
SSBP2	1.24491e-137	-0.298788	0.288	0.283	1.58951e-133
SMARCA2	1.25786e-137	-0.269564	0.286	0.254	1.60604e-133
CLIP1	1.65526e-137	-0.292995	0.485	0.4	2.11343e-133
DNM1L	1.82675e-137	-0.363795	0.362	0.354	2.3324e-133
GATM	2.49713e-137	-0.549436	0.031	0.119	3.18833e-133
MT-CO3	4.55183e-137	0.331568	0.996	0.978	5.81178e-133
HERC2	6.20715e-137	-0.345874	0.312	0.302	7.92528e-133
GCHFR	1.05119e-136	-0.321017	0.266	0.192	1.34215e-132
TSPYL4	1.36674e-136	-0.344238	0.093	0.183	1.74506e-132
TGFBR3	2.36883e-136	-0.25156	0.019	0.1	3.02453e-132
MRPS28	6.52278e-136	-0.270661	0.318	0.268	8.32828e-132
ACTN1	6.71094e-136	-0.4041	0.336	0.337	8.56853e-132
TCAF1	2.08381e-135	-0.259413	0.35	0.304	2.6606e-131
ACIN1	3.5805e-135	-0.314598	0.377	0.351	4.57159e-131
SCNN1A	4.89485e-135	-0.343717	0.345	0.317	6.24975e-131
RIF1	1.12135e-134	-0.272202	0.394	0.32	1.43175e-130
DCAF10	1.29665e-134	-0.35693	0.23	0.266	1.65556e-130
DST	5.38274e-134	-0.461627	0.356	0.358	6.87269e-130
EIF2AK4	6.9199e-134	-0.261525	0.376	0.323	8.83533e-130
ZNF704	1.00085e-133	-0.356566	0.121	0.217	1.27788e-129
DCAF6	1.18607e-132	-0.254693	0.376	0.302	1.51438e-128
LRBA	1.34943e-132	-0.275516	0.391	0.334	1.72296e-128
MT-ATP6	4.53557e-132	-0.40395	0.995	0.979	5.79102e-128
TOP2B	4.08043e-131	-0.350501	0.353	0.309	5.20989e-127
SIPA1L2	4.69884e-131	-0.30504	0.065	0.162	5.99947e-127
SLAIN2	6.08484e-131	-0.337825	0.302	0.302	7.76912e-127
SMAD2	1.04441e-130	-0.285878	0.339	0.288	1.3335e-126
RNF10	1.26309e-130	-0.284417	0.411	0.319	1.61271e-126
KDM2A	2.19538e-130	-0.296924	0.397	0.346	2.80305e-126
TLN1	2.25433e-130	-0.318874	0.355	0.329	2.87833e-126
EBLN3P	4.25628e-130	-0.292363	0.32	0.297	5.43442e-126
POLD2	3.704e-129	-0.301656	0.459	0.389	4.72927e-125
FUOM	4.8285e-129	-0.343459	0.097	0.061	6.16503e-125
IMPDH2	5.21091e-129	-0.253072	0.479	0.387	6.65329e-125
GSTP1	1.34896e-128	-0.825723	0.074	0.101	1.72235e-124
ANAPC5	4.97816e-128	-0.335938	0.451	0.406	6.35612e-124
USP1	2.79555e-127	-0.336109	0.292	0.303	3.56936e-123
ZNF326	5.20316e-127	-0.329066	0.344	0.326	6.64339e-123
WDR60	6.90448e-127	-0.373422	0.334	0.318	8.81564e-123
FMN1	4.57899e-125	-0.378134	0.234	0.259	5.84645e-121
TPT1	6.25698e-125	-0.453685	0.99	0.925	7.98891e-121
MBNL1	7.92276e-125	-0.278111	0.329	0.266	1.01158e-120
ECHDC2	1.46734e-124	-0.378249	0.384	0.315	1.87351e-120
TPGS1	1.50468e-124	-0.250926	0.353	0.305	1.92117e-120
ITGB5	3.94067e-124	-0.351117	0.351	0.299	5.03145e-120
TNRC6A	7.79583e-124	-0.429152	0.243	0.31	9.95371e-120
PAM16	9.77423e-124	-0.293727	0.256	0.256	1.24797e-119
CREBZF	1.67803e-123	-0.255376	0.348	0.296	2.14251e-119
GAPDH	1.9666e-123	0.323422	0.977	0.9	2.51095e-119
MYO9A	2.6665e-123	-0.302486	0.273	0.239	3.40459e-119
SCGB3A1	3.31226e-123	-0.741788	0.13	0.135	4.22909e-119
TSPAN4	8.91583e-123	-0.359449	0.257	0.272	1.13837e-118
PRPF8	2.05315e-122	-0.29708	0.397	0.357	2.62146e-118
KDM5A	2.32063e-122	-0.40745	0.325	0.356	2.96298e-118
ITPRIPL2	4.99592e-122	-0.283524	0.357	0.28	6.37878e-118
ID2	3.19891e-121	-0.517196	0.302	0.369	4.08437e-117
RPL28	4.26393e-121	-0.351968	0.988	0.94	5.44418e-117
HGSNAT	1.724e-120	-0.325613	0.223	0.249	2.2012e-116
PPFIBP1	2.06617e-120	-0.347746	0.237	0.301	2.63809e-116
TMCO3	2.28029e-120	-0.321953	0.322	0.303	2.91148e-116
FGD3	8.57466e-120	-0.296074	0.058	0.14	1.09481e-115
ANKRD17	1.87096e-119	-0.256676	0.341	0.294	2.38884e-115
POLE3	6.46224e-119	-0.262278	0.355	0.299	8.25098e-115
GLA	1.18654e-118	-0.372159	0.129	0.213	1.51498e-114
RBM23	6.30414e-118	-0.266671	0.309	0.294	8.04912e-114
FAXDC2	2.33782e-117	-0.265511	0.034	0.105	2.98492e-113
SAMD1	3.35955e-117	-0.279156	0.343	0.317	4.28948e-113
ETNK1	3.90327e-117	-0.31897	0.32	0.32	4.98369e-113
BMI1	3.97258e-117	-0.292886	0.317	0.293	5.07219e-113
LUC7L	5.28094e-117	-0.311409	0.332	0.313	6.74271e-113
RAB27B	1.19677e-116	-0.370278	0.259	0.304	1.52803e-112
RASD1	1.34113e-116	-0.305231	0.048	0.136	1.71235e-112
AP3D1	4.74487e-116	-0.299797	0.347	0.303	6.05826e-112
SETD5	2.47027e-115	-0.270231	0.361	0.314	3.15404e-111
ITPR2	1.17132e-114	-0.367277	0.157	0.228	1.49554e-110
CFB	1.53863e-114	-0.449387	0.149	0.238	1.96453e-110
OGT	2.7851e-114	-0.269991	0.269	0.213	3.55602e-110
PBRM1	4.73519e-114	-0.335042	0.318	0.322	6.04588e-110
AUTS2	7.89765e-114	-0.375843	0.25	0.277	1.00837e-109
SPP1	2.80413e-113	-1.05956	0.09	0.142	3.58032e-109
RPAP2	8.24365e-113	-0.317204	0.223	0.27	1.05255e-108
NAT14	9.53603e-113	-0.298238	0.193	0.24	1.21756e-108
KIAA1109	1.44874e-112	-0.256748	0.341	0.285	1.84976e-108
RBM5	4.00511e-112	-0.404363	0.255	0.287	5.11372e-108
HMGB2	4.1639e-112	-0.552731	0.383	0.337	5.31647e-108
TMEM241	4.30422e-112	-0.291475	0.168	0.224	5.49563e-108
ANKLE2	7.88917e-112	-0.292061	0.347	0.314	1.00729e-107
BASP1	9.68827e-112	-0.489346	0.14	0.226	1.237e-107
HOOK1	2.40803e-111	-0.307247	0.243	0.292	3.07458e-107
TDG	3.55305e-111	-0.279269	0.357	0.332	4.53654e-107
PLEKHA5	5.87907e-111	-0.323008	0.282	0.303	7.5064e-107
TTC36	6.58601e-111	-0.291872	0.23	0.166	8.40902e-107
MSH3	1.52352e-110	-0.310349	0.251	0.272	1.94524e-106
CELSR2	1.60237e-110	-0.279341	0.241	0.217	2.0459e-106
ZFYVE16	2.61248e-110	-0.27731	0.314	0.299	3.33562e-106
PIK3R3	5.44566e-110	-0.337606	0.309	0.306	6.95302e-106
C12orf75	1.23442e-109	-0.366341	0.273	0.267	1.57611e-105
RBFA	1.46238e-109	-0.266405	0.276	0.285	1.86717e-105
HIPK2	1.83616e-109	-0.340906	0.254	0.268	2.34441e-105
IRF9	3.29382e-109	-0.326132	0.161	0.19	4.20555e-105
POGZ	7.4325e-109	-0.372603	0.251	0.301	9.48982e-105
PTPRC	1.49374e-108	-0.548269	0.005	0.058	1.9072e-104
DNAAF4	4.1089e-108	-0.293011	0.17	0.244	5.24624e-104
FOXO3	4.52654e-108	-0.291702	0.277	0.243	5.77949e-104
LTB	1.23242e-107	-0.636791	0.003	0.054	1.57356e-103
INTS6	1.7014e-107	-0.34523	0.252	0.255	2.17234e-103
EPB41	1.9398e-106	-0.355895	0.246	0.192	2.47674e-102
PGGHG	2.90964e-106	-0.443184	0.089	0.16	3.71502e-102
MVB12A	6.63276e-106	-0.295454	0.279	0.287	8.46871e-102
LINC00662	1.34975e-105	0.255689	0.269	0.149	1.72336e-101
SUGP2	1.29964e-104	-0.342297	0.214	0.265	1.65938e-100
SBNO1	2.598e-104	-0.313488	0.339	0.318	3.31712e-100
FBXL4	3.2182e-104	-0.334079	0.098	0.146	4.109e-100
PREX1	4.03288e-104	-0.31579	0.098	0.175	5.14918e-100
INTS4	2.24481e-103	-0.284343	0.133	0.17	2.86617e-99
STAG2	3.68741e-103	-0.261424	0.434	0.386	4.70809e-99
NOSTRIN	1.62066e-102	-0.296674	0.192	0.235	2.06926e-98
PSMA3-AS1	3.16101e-102	-0.395529	0.277	0.305	4.03597e-98
WLS	1.04489e-101	-0.277483	0.161	0.198	1.33411e-97
CHD8	1.80542e-101	-0.295785	0.31	0.289	2.30516e-97
RASSF8	2.44974e-101	-0.263584	0.093	0.169	3.12783e-97
GNMT	4.45144e-101	-0.438536	0.014	0.07	5.68359e-97
HIST1H1D	5.2064e-101	-0.2937	0.204	0.134	6.64753e-97
ALDH3A2	7.28033e-101	-0.325195	0.291	0.274	9.29552e-97
XRRA1	1.08244e-100	-0.250206	0.188	0.204	1.38206e-96
IRS2	3.03493e-100	-0.303952	0.053	0.13	3.875e-96
CCDC144A	3.71763e-100	-0.307446	0.048	0.122	4.74667e-96
HSDL2	7.08643e-100	-0.271287	0.262	0.23	9.04795e-96
MYSM1	1.33483e-99	-0.29199	0.14	0.21	1.70431e-95
SMAD4	3.76805e-99	-0.260343	0.105	0.193	4.81105e-95
GSTZ1	4.89866e-99	-0.360142	0.284	0.267	6.25461e-95
SCAMP4	5.32848e-99	-0.270807	0.291	0.294	6.80341e-95
ALDH6A1	6.42186e-99	-0.3676	0.254	0.273	8.19943e-95
PLOD2	7.33948e-99	-0.2542	0.195	0.2	9.37105e-95
ACAA2	7.3395e-99	-0.612733	0.239	0.227	9.37107e-95
GSE1	7.34188e-99	-0.344743	0.266	0.274	9.37411e-95
AC092683.1	2.55571e-98	-0.342847	0.129	0.203	3.26313e-94
AP3M2	3.45039e-98	-0.26912	0.19	0.2	4.40546e-94
USP33	3.84914e-98	-0.293259	0.26	0.277	4.91458e-94
DMXL2	1.00697e-97	-0.320092	0.131	0.141	1.2857e-93
ANKRD26	2.10662e-97	-0.314597	0.222	0.24	2.68973e-93
ZFP36L2	2.64813e-97	-0.383586	0.413	0.39	3.38114e-93
TSC2	3.37312e-97	-0.328585	0.293	0.29	4.3068e-93
AGL	7.89736e-97	-0.341569	0.198	0.235	1.00834e-92
STK17A	1.29118e-96	-0.324372	0.19	0.191	1.64858e-92
TAOK3	2.32137e-96	-0.264136	0.419	0.367	2.96392e-92
SETD2	2.48195e-96	-0.342637	0.263	0.297	3.16895e-92
LMCD1	2.81771e-96	-0.290554	0.222	0.23	3.59765e-92
GALNT10	1.205e-95	-0.29971	0.173	0.229	1.53854e-91
SUPT6H	3.77957e-95	-0.270559	0.332	0.307	4.82576e-91
ZNF37A	1.10381e-94	-0.250749	0.282	0.265	1.40935e-90
RBP5	4.54121e-94	-0.384146	0.007	0.056	5.79822e-90
CCDC66	5.18636e-94	-0.283493	0.23	0.255	6.62195e-90
DLGAP4	6.28992e-94	-0.280512	0.276	0.288	8.03096e-90
ZNF397	1.13314e-93	-0.265282	0.169	0.228	1.44679e-89
NSUN6	1.72885e-93	-0.317528	0.154	0.196	2.2074e-89
PANK3	2.48079e-93	-0.324482	0.266	0.271	3.16747e-89
RBBP8	2.60428e-93	-0.378927	0.242	0.272	3.32514e-89
ARL5A	1.0625e-92	-0.303469	0.172	0.212	1.3566e-88
PPP1R9A	5.10249e-92	-0.257633	0.198	0.219	6.51486e-88
ANG	2.41794e-91	-0.264916	0.381	0.297	3.08722e-87
LARP4B	2.97125e-91	-0.331822	0.221	0.23	3.79369e-87
TP53BP1	3.42439e-91	-0.265642	0.267	0.267	4.37226e-87
MAP3K1	8.49875e-91	-0.304317	0.217	0.243	1.08512e-86
ANKHD1	1.11229e-90	-0.323479	0.156	0.199	1.42017e-86
PCF11	1.13864e-90	-0.253614	0.286	0.256	1.45382e-86
PURB	6.52244e-90	-0.308356	0.223	0.26	8.32785e-86
GPS2	9.15291e-90	-0.288236	0.244	0.263	1.16864e-85
KIF3B	2.36599e-89	-0.260261	0.279	0.273	3.02089e-85
ERC1	3.03761e-89	-0.31679	0.179	0.236	3.87842e-85
NCOR2	4.3189e-89	-0.29282	0.269	0.26	5.51438e-85
IGHA1	5.0594e-89	-1.78543	0.089	0.059	6.45984e-85
AK1	1.03589e-88	-0.285411	0.139	0.185	1.32262e-84
CTSC	1.09161e-88	-0.277716	0.181	0.178	1.39377e-84
GSTO2	1.50998e-88	-0.288531	0.215	0.264	1.92794e-84
PCSK6	2.08577e-88	-0.275051	0.067	0.12	2.66311e-84
CREBBP	2.5066e-88	-0.267764	0.315	0.288	3.20043e-84
GADD45A	1.99147e-87	-0.372459	0.142	0.172	2.54271e-83
HCG18	2.4577e-87	-0.255561	0.246	0.253	3.13799e-83
KMT5A	6.64157e-87	-0.278903	0.302	0.285	8.47996e-83
SORL1	7.29241e-87	-0.292304	0.169	0.197	9.31095e-83
FXYD1	1.39205e-86	-0.709171	0.051	0.076	1.77737e-82
HNMT	2.84499e-86	-0.330762	0.212	0.252	3.63248e-82
ALDH1A1	3.06341e-86	-0.538346	0.001	0.036	3.91136e-82
KIAA1143	6.78943e-86	-0.25305	0.283	0.272	8.66875e-82
LRRC75A	8.85048e-85	-0.322632	0.201	0.169	1.13003e-80
TAOK1	3.35779e-84	-0.330946	0.283	0.288	4.28723e-80
SLC4A8	5.33431e-84	-0.250591	0.087	0.155	6.81084e-80
ZNF664	6.48185e-84	-0.303543	0.248	0.266	8.27602e-80
CEP290	6.61084e-84	-0.275834	0.257	0.263	8.44072e-80
CD52	7.56067e-84	-0.577669	0.013	0.058	9.65347e-80
DTYMK	1.56929e-83	-0.261315	0.318	0.299	2.00367e-79
CDC42BPA	2.06602e-83	-0.303668	0.229	0.243	2.6379e-79
MTERF4	1.16273e-82	-0.258808	0.219	0.235	1.48458e-78
ATF7IP	1.68073e-82	-0.295295	0.312	0.299	2.14595e-78
CCP110	2.14002e-82	-0.258261	0.241	0.245	2.73238e-78
FRMD4A	3.78623e-82	-0.270713	0.092	0.157	4.83426e-78
LINC00342	6.71312e-82	-0.278972	0.06	0.122	8.57132e-78
TRAC	7.26895e-82	-0.308394	0.003	0.042	9.28099e-78
SPPL2B	2.21922e-81	-0.26783	0.153	0.204	2.8335e-77
REV3L	5.10923e-81	-0.258645	0.158	0.18	6.52346e-77
LEAP2	1.12562e-80	-0.355816	0.079	0.063	1.43719e-76
HOXB3	6.62876e-80	-0.259751	0.127	0.146	8.4636e-76
CSF3R	4.13419e-79	-0.365844	0.109	0.158	5.27853e-75
ARID2	6.76283e-79	-0.251812	0.222	0.223	8.63478e-75
PKP4	7.77634e-79	-0.311915	0.232	0.254	9.92883e-75
PDS5A	1.71549e-78	-0.266413	0.225	0.241	2.19034e-74
ACOX2	1.8337e-78	-0.319619	0.053	0.095	2.34127e-74
GINS2	2.83384e-78	-0.2512	0.155	0.174	3.61825e-74
TMEM101	5.35194e-78	-0.27056	0.244	0.25	6.83335e-74
TRIM37	6.91934e-78	-0.256157	0.166	0.213	8.83461e-74
ARHGEF12	8.33766e-78	-0.321775	0.199	0.223	1.06455e-73
PCNX4	4.53047e-77	-0.261753	0.195	0.219	5.7845e-73
CCL5	2.16722e-76	-0.610927	0.012	0.059	2.76711e-72
ZNF431	3.38976e-76	-0.264744	0.169	0.208	4.32804e-72
CD2	1.29282e-75	-0.396393	0.003	0.04	1.65068e-71
ARID4A	1.63639e-75	-0.309705	0.187	0.263	2.08934e-71
CDK19	2.88887e-74	-0.291354	0.15	0.186	3.6885e-70
FN1	7.83769e-74	-0.390735	0.065	0.125	1.00072e-69
ZMAT1	1.67732e-73	-0.254244	0.163	0.174	2.1416e-69
SOCS3	4.8615e-73	-0.307221	0.168	0.226	6.20716e-69
KIAA2026	5.53437e-73	-0.271725	0.227	0.251	7.06629e-69
NEAT1	9.19794e-73	-0.330059	0.821	0.735	1.17439e-68
IER5	1.46332e-72	-0.260684	0.292	0.251	1.86836e-68
ATN1	6.58091e-72	-0.250546	0.223	0.249	8.4025e-68
DMKN	1.80046e-71	-0.302634	0.256	0.323	2.29882e-67
PILRB	1.98064e-71	-0.255966	0.222	0.195	2.52889e-67
IL7R	2.69323e-71	-0.3911	0.002	0.035	3.43872e-67
IFT122	9.82772e-71	-0.264329	0.197	0.247	1.2548e-66
CD48	7.06617e-69	-0.256751	0.002	0.036	9.02209e-65
CKAP4	1.67076e-68	-0.310503	0.319	0.358	2.13323e-64
CD3D	4.46014e-68	-0.340713	0.005	0.038	5.6947e-64
STMN3	5.17033e-68	-0.253401	0.107	0.17	6.60148e-64
PMAIP1	2.49362e-67	-0.27415	0.167	0.206	3.18386e-63
ACADSB	2.79099e-66	-0.252174	0.174	0.182	3.56353e-62
SLC1A4	3.984e-66	-0.261044	0.132	0.173	5.08677e-62
MCM7	5.43801e-66	-0.25239	0.216	0.198	6.94325e-62
CPLANE1	8.22742e-66	-0.260083	0.18	0.185	1.05048e-61
GYPC	8.48055e-66	-0.702025	0.003	0.036	1.0828e-61
ATM	1.51794e-65	-0.25376	0.186	0.185	1.9381e-61
IGHG4	1.36874e-64	-0.410097	0.079	0.139	1.74761e-60
CCL4	2.45096e-64	-0.631206	0.005	0.038	3.12938e-60
PLXNB1	6.81021e-64	-0.278158	0.135	0.168	8.69527e-60
CCDC170	2.0226e-63	-0.257912	0.144	0.177	2.58245e-59
GMFG	2.38257e-63	-0.297616	0.008	0.042	3.04206e-59
RAB31	7.6703e-63	-0.291648	0.107	0.137	9.79344e-59
TRBC2	1.70721e-61	-0.256273	0.002	0.031	2.17976e-57
AQP3	7.02635e-61	0.295035	0.302	0.205	8.97125e-57
UTRN	7.17418e-61	-0.253685	0.146	0.177	9.15999e-57
HECTD4	3.00158e-60	-0.25174	0.191	0.224	3.83242e-56
NKG7	7.5852e-60	-0.393901	0.003	0.033	9.68479e-56
HELLS	1.23787e-58	-0.328706	0.12	0.166	1.58051e-54
IGHG3	1.00089e-55	-0.644886	0.014	0.052	1.27793e-51
CD69	1.76982e-54	-0.251729	0.002	0.028	2.25971e-50
PHKG1	3.0207e-52	-0.331981	0.072	0.109	3.85683e-48
SRGN	1.34124e-51	-0.318442	0.019	0.053	1.71249e-47
PALLD	3.40723e-51	-0.281381	0.205	0.256	4.35034e-47
ASGR1	6.40668e-51	-0.271793	0.007	0.028	8.18005e-47
GZMA	1.0877e-49	-0.296088	0.002	0.026	1.38877e-45
AC092069.1	1.42004e-49	-0.268361	0.081	0.089	1.81311e-45
LAPTM5	1.28522e-48	-0.284895	0.027	0.048	1.64097e-44
HCST	2.08895e-48	-0.34876	0.041	0.068	2.66717e-44
KHK	1.26966e-46	-0.250604	0.104	0.093	1.6211e-42
HIST2H2AC	2.42468e-46	-0.262967	0.145	0.162	3.09583e-42
SCD	1.65245e-41	-0.341367	0.234	0.245	2.10985e-37
PCLAF	1.871e-39	-0.319718	0.124	0.119	2.38889e-35
TYROBP	7.50505e-34	-0.261471	0.032	0.038	9.58245e-30
PRC1	3.55679e-33	-0.295425	0.08	0.086	4.54131e-29
IGHG1	1.25402e-32	-2.14032	0.019	0.043	1.60114e-28
GNLY	1.02683e-30	-0.37442	0.005	0.023	1.31106e-26
AIF1	5.14478e-30	-0.258242	0.016	0.033	6.56885e-26
IGHM	7.24168e-24	-0.862015	0.025	0.017	9.24617e-20
SNCA	7.02015e-17	-0.551375	0.002	0.008	8.96333e-13
CENPF	1.25355e-12	-0.301125	0.152	0.175	1.60054e-08
TOP2A	5.45181e-12	-0.319914	0.097	0.1	6.96087e-08
