# Supplementary material for: Single-cell RNA sequencing identifies molecular biomarkers predicting late progression to CDK4/6 inhibition in patients with HR+/HER2- metastatic breast cancer
Source: Mol Cancer. 2025 Feb 15;24:48. doi: 10.1186/s12943-025-02226-9 (PMC11829392; doi:10.1186/s12943-025-02226-9)
Supplement: Supplementary file 3 — Supplementary Material 3. [file 12943_2025_2226_MOESM3_ESM.xlsx]

## Sheet: DE_Pleural_LP_BL
gene	p_val	avg_log2FC	pct.1	pct.2	p_val_adj
AGR2	6.94173e-98	-4.52236	0.062	0.986	8.86319e-94
TOMM20	3.21828e-80	2.59224	0.754	0.532	4.1091e-76
CCT2	4.37508e-76	2.7018	0.723	0.47	5.58611e-72
RAP1B	2.50095e-71	2.75389	0.723	0.448	3.19322e-67
MT-ND1	2.30871e-66	-2.64197	0.354	0.984	2.94776e-62
REEP3	2.35144e-65	2.36041	0.462	0.329	3.00232e-61
MALAT1	5.43977e-65	-2.32503	0.708	1	6.9455e-61
MGP	1.40093e-64	-2.23084	0.277	0.983	1.78871e-60
MORN2	2.71615e-64	2.89726	0.477	0.407	3.46798e-60
TFF3	1.00689e-63	-4.18296	0.169	0.96	1.28559e-59
MT-CO3	1.21419e-62	-2.00255	0.462	0.992	1.55028e-58
YEATS4	5.38437e-62	2.40537	0.369	0.215	6.87476e-58
TMBIM4	4.53303e-58	2.56227	0.708	0.441	5.78778e-54
MT-CO2	3.94627e-57	-2.03458	0.477	0.988	5.0386e-53
RPS26	4.63226e-53	2.18302	0.877	0.628	5.91447e-49
UFM1	5.43094e-52	2.19805	0.431	0.296	6.93422e-48
SQSTM1	1.32426e-51	2.52476	0.785	0.5	1.69081e-47
LLPH	1.81527e-46	2.19103	0.523	0.382	2.31773e-42
SARAF	4.12608e-46	2.26522	0.677	0.512	5.26818e-42
PPP2CB	1.69602e-44	2.00244	0.262	0.203	2.16548e-40
MT-CO1	2.54347e-43	-1.94851	0.492	0.979	3.2475e-39
MDM2	3.36406e-42	2.43445	0.369	0.214	4.29523e-38
MT-ND4	1.38478e-41	-2.06653	0.323	0.954	1.76809e-37
MT-ATP6	1.43474e-41	-1.20623	0.585	0.987	1.83188e-37
MT-CYB	1.16016e-39	-1.75405	0.477	0.976	1.4813e-35
GGPS1	3.04195e-39	1.49249	0.277	0.248	3.88396e-35
ARV1	5.88553e-39	1.40685	0.185	0.257	7.51465e-35
TXN	5.74962e-38	2.01504	0.662	0.558	7.34111e-34
NTPCR	8.93746e-38	1.63361	0.215	0.267	1.14114e-33
CDK4	1.45414e-37	1.81673	0.292	0.299	1.85665e-33
PPP1R2	8.08868e-37	1.86623	0.354	0.327	1.03276e-32
ELOB	2.20654e-36	1.71163	0.754	0.622	2.81731e-32
RPS24	7.7431e-36	1.55677	0.954	0.904	9.88639e-32
MT-ND3	1.46481e-35	-1.1415	0.477	0.973	1.87027e-31
RPL41	1.96156e-35	1.53919	1	0.976	2.50452e-31
PTGR1	2.1029e-35	1.76928	0.215	0.329	2.68498e-31
MT-ND2	1.12643e-34	-1.67828	0.308	0.928	1.43823e-30
TAX1BP3	3.65471e-34	1.67057	0.277	0.217	4.66633e-30
PRSS23	4.78464e-34	-2.50253	0.015	0.719	6.10903e-30
PLCG2	7.89392e-34	2.90956	0.292	0.174	1.0079e-29
BLVRB	8.1188e-34	1.64711	0.385	0.376	1.03661e-29
RAB21	1.25669e-33	1.95441	0.415	0.327	1.60455e-29
REPS2	1.47939e-33	1.7272	0.231	0.074	1.88888e-29
GHITM	2.27006e-33	1.66721	0.554	0.488	2.89841e-29
EVA1B	6.51208e-33	-2.95296	0	0.675	8.31463e-29
MDK	9.45924e-33	1.97266	0.292	0.254	1.20776e-28
LGALS8	7.87338e-32	1.76853	0.338	0.306	1.00527e-27
MT-ND5	8.94058e-32	-2.01624	0.231	0.88	1.14153e-27
ZNF226	1.14864e-31	1.33145	0.169	0.132	1.46658e-27
SPAG16	8.25129e-31	1.488	0.185	0.251	1.05352e-26
METRN	1.65266e-30	1.83999	0.662	0.568	2.11011e-26
GLUD1	2.15278e-30	1.57964	0.277	0.326	2.74866e-26
HIST1H1C	2.3805e-30	2.05377	0.338	0.283	3.03942e-26
TNNT1	5.58725e-30	-2.79004	0	0.639	7.1338e-26
C19orf33	9.99227e-30	1.44813	0.231	0.088	1.27581e-25
YWHAE	1.26955e-29	1.60704	0.4	0.472	1.62096e-25
DCTN6	1.58221e-29	1.32437	0.277	0.265	2.02017e-25
PA2G4	2.17302e-29	1.52732	0.477	0.482	2.77451e-25
SPTSSA	2.89178e-29	1.27519	0.231	0.35	3.69223e-25
FRS2	3.68323e-29	1.71178	0.277	0.264	4.70274e-25
EIF3K	4.0628e-29	1.42404	0.492	0.462	5.18739e-25
PAIP2	4.38872e-29	1.50425	0.415	0.419	5.60352e-25
MRPS16	7.92142e-29	1.28243	0.338	0.409	1.01141e-24
TPM1	1.19504e-28	1.73062	0.477	0.478	1.52583e-24
CNOT2	1.34842e-28	1.54484	0.277	0.347	1.72166e-24
FGFR1	1.4763e-28	-3.01069	0.123	0.783	1.88494e-24
EVL	1.83578e-28	2.1158	0.446	0.22	2.34392e-24
CLNS1A	3.56441e-28	1.69738	0.338	0.412	4.55103e-24
GGCT	5.46327e-28	1.5208	0.246	0.353	6.97551e-24
YPEL5	6.38437e-28	1.42461	0.262	0.318	8.15157e-24
CAND1	6.8732e-28	1.75112	0.323	0.368	8.7757e-24
TCEAL4	7.85064e-28	1.87399	0.615	0.586	1.00237e-23
FAHD2B	1.3048e-27	1.05388	0.154	0.136	1.66597e-23
TMEM126A	1.52704e-27	1.14331	0.2	0.272	1.94972e-23
BLOC1S1	1.6274e-27	1.52602	0.431	0.48	2.07786e-23
TCEA3	1.97748e-27	1.08239	0.169	0.222	2.52484e-23
CTSD	7.30768e-27	-2.14272	0.246	0.855	9.33044e-23
PNRC1	1.23357e-26	1.64183	0.569	0.422	1.57502e-22
RAB3IP	1.42372e-26	1.72822	0.246	0.326	1.81781e-22
IFI27L2	1.83027e-26	1.67008	0.215	0.12	2.33688e-22
AL445524.1	2.15325e-26	1.11586	0.092	0.204	2.74927e-22
NDUFA5	3.86482e-26	1.38045	0.4	0.442	4.9346e-22
TMEM230	4.43001e-26	1.37905	0.292	0.38	5.65624e-22
MGST1	2.18942e-25	2.40344	0.492	0.097	2.79546e-21
CNPY2	2.26413e-25	1.34735	0.354	0.525	2.89084e-21
PYCARD	2.85121e-25	1.3817	0.323	0.354	3.64043e-21
MSRB1	2.9961e-25	1.02547	0.169	0.233	3.82542e-21
RPL35	7.43349e-25	1.30552	0.754	0.766	9.49109e-21
HIST1H1E	8.18655e-25	1.618	0.262	0.155	1.04526e-20
SMIM15	9.94856e-25	1.29758	0.231	0.27	1.27023e-20
JMJD1C	1.68926e-24	1.48874	0.323	0.371	2.15685e-20
NAPA	1.81185e-24	1.02066	0.154	0.302	2.31337e-20
ITM2B	2.53569e-24	1.25558	0.554	0.564	3.23756e-20
LYPLA1	2.86727e-24	1.41877	0.246	0.343	3.66094e-20
CP	3.87533e-24	-2.62647	0.123	0.735	4.94802e-20
CA12	5.42775e-24	-1.84027	0.062	0.665	6.93015e-20
NIFK	5.58145e-24	1.23528	0.308	0.372	7.12639e-20
NDUFB10	7.98088e-24	1.26356	0.477	0.508	1.019e-19
PPP1R7	8.17609e-24	1.08927	0.292	0.383	1.04392e-19
NDUFB1	9.98072e-24	1.45309	0.477	0.481	1.27434e-19
CFAP298	1.15121e-23	0.961164	0.2	0.349	1.46987e-19
ZNF703	1.40002e-23	-1.98514	0.031	0.62	1.78755e-19
HNRNPH2	1.43186e-23	1.11928	0.231	0.373	1.8282e-19
PRPF6	1.75815e-23	1.36078	0.246	0.313	2.2448e-19
CCT4	1.98145e-23	1.0348	0.262	0.409	2.52992e-19
C1orf131	2.28976e-23	1.209	0.231	0.256	2.92356e-19
NRBF2	2.47555e-23	1.13298	0.138	0.254	3.16078e-19
DAP	2.65926e-23	1.04864	0.185	0.26	3.39534e-19
ECH1	3.14865e-23	0.951882	0.169	0.342	4.0202e-19
TMEM14A	3.94439e-23	0.71804	0.108	0.26	5.0362e-19
CFB	3.96944e-23	1.61583	0.2	0.242	5.06818e-19
NDUFA8	6.64881e-23	0.744123	0.154	0.315	8.4892e-19
GLO1	8.38373e-23	1.25899	0.308	0.357	1.07044e-18
ZHX1	8.9736e-23	1.22974	0.154	0.205	1.14575e-18
MCTS1	9.66552e-23	0.715008	0.123	0.356	1.23409e-18
PAK1	1.04869e-22	1.03868	0.138	0.252	1.33896e-18
NUDC	1.2554e-22	1.00779	0.231	0.42	1.60289e-18
ALG5	1.49949e-22	0.915558	0.154	0.243	1.91454e-18
RBBP7	1.6409e-22	1.07922	0.231	0.383	2.0951e-18
PSMA2	1.74711e-22	1.06626	0.292	0.466	2.23071e-18
MYL6B	1.79586e-22	0.654535	0.123	0.376	2.29295e-18
HSPA9	2.18861e-22	1.27649	0.369	0.41	2.79442e-18
PDZD11	2.53138e-22	0.47362	0.046	0.292	3.23207e-18
CAST	3.29301e-22	1.63372	0.4	0.408	4.20451e-18
IGFBP2	3.48218e-22	-2.53935	0.031	0.6	4.44605e-18
SNF8	4.07608e-22	0.291925	0.077	0.415	5.20434e-18
CYSTM1	4.09634e-22	0.786323	0.138	0.302	5.23021e-18
FHL2	4.44686e-22	-2.20063	0.031	0.599	5.67776e-18
NUTF2	5.08853e-22	0.871753	0.154	0.289	6.49703e-18
BEX2	6.34989e-22	1.18131	0.231	0.318	8.10753e-18
STX4	6.39676e-22	0.745291	0.092	0.27	8.16738e-18
STAU1	6.57007e-22	0.911774	0.2	0.41	8.38867e-18
NME4	6.75312e-22	1.10332	0.292	0.391	8.62239e-18
EIF4EBP1	9.52499e-22	1.75296	0.708	0.551	1.21615e-17
SNRPD2	9.82453e-22	1.1843	0.462	0.497	1.2544e-17
MRPL41	1.13334e-21	1.07569	0.277	0.365	1.44705e-17
NQO1	1.20494e-21	1.26835	0.369	0.478	1.53847e-17
ACBD3	1.25962e-21	1.27898	0.323	0.403	1.60828e-17
XIST	1.31154e-21	-2.30324	0.077	0.657	1.67457e-17
EIF3J	1.36797e-21	1.25399	0.277	0.368	1.74663e-17
NDUFB9	1.42558e-21	0.858526	0.292	0.467	1.82018e-17
METTL5	1.48194e-21	0.757724	0.169	0.364	1.89214e-17
DYNLT3	1.50631e-21	1.04953	0.185	0.381	1.92326e-17
NUDT8	1.73658e-21	0.619187	0.031	0.077	2.21727e-17
EIF3H	1.78657e-21	1.34495	0.569	0.545	2.28109e-17
TCEA1	2.06231e-21	1.42477	0.4	0.455	2.63316e-17
CSNK1A1	2.19969e-21	1.30559	0.4	0.472	2.80857e-17
ARL2	2.46664e-21	0.982556	0.215	0.337	3.14941e-17
COG2	2.54454e-21	0.853205	0.154	0.244	3.24887e-17
SRSF5	2.57784e-21	1.32777	0.6	0.61	3.29139e-17
BST2	2.62586e-21	-2.2353	0.123	0.692	3.3527e-17
VDAC2	2.80627e-21	0.869793	0.292	0.484	3.58304e-17
ATP23	3.58672e-21	0.937847	0.062	0.106	4.57953e-17
METTL9	3.93926e-21	0.944547	0.215	0.379	5.02965e-17
SEPHS2	4.0776e-21	0.860613	0.185	0.343	5.20629e-17
TXNDC17	4.41237e-21	1.26781	0.446	0.469	5.63371e-17
SPR	4.67799e-21	0.816119	0.108	0.224	5.97286e-17
RBPMS	4.69743e-21	0.940758	0.2	0.336	5.99767e-17
SYAP1	5.16071e-21	1.11156	0.369	0.468	6.58919e-17
PLPBP	5.58272e-21	1.18378	0.354	0.465	7.12802e-17
HDHD3	5.62202e-21	0.747292	0.062	0.166	7.17819e-17
MTRNR2L12	5.82773e-21	1.00086	0.354	0.681	7.44085e-17
RACK1	5.83419e-21	1.23979	0.692	0.665	7.4491e-17
RGS5	6.30298e-21	2.78511	0.169	0.015	8.04764e-17
SON	6.44198e-21	0.983629	0.354	0.565	8.22512e-17
TCEAL9	8.3422e-21	0.847229	0.185	0.402	1.06513e-16
CNN3	9.75361e-21	1.08165	0.262	0.386	1.24534e-16
RAB7A	1.01999e-20	0.892158	0.277	0.434	1.30232e-16
UTP11	1.02353e-20	0.895591	0.138	0.24	1.30684e-16
RNF11	1.06636e-20	1.33902	0.154	0.23	1.36153e-16
JPT2	1.08036e-20	1.31811	0.262	0.276	1.37941e-16
TCEAL8	1.12458e-20	0.589363	0.108	0.366	1.43587e-16
EMC6	1.16973e-20	0.418471	0.108	0.385	1.49351e-16
EPB41L5	1.23416e-20	1.13673	0.169	0.248	1.57578e-16
EID1	1.25212e-20	1.24862	0.508	0.489	1.5987e-16
FUNDC1	1.3823e-20	0.630227	0.062	0.271	1.76493e-16
DDX1	1.47377e-20	0.827199	0.154	0.346	1.88171e-16
POLR2I	1.66378e-20	1.16949	0.308	0.428	2.12431e-16
ARHGDIB	1.69266e-20	1.34289	0.4	0.426	2.16119e-16
CMBL	1.86934e-20	1.01159	0.123	0.234	2.38678e-16
SLC39A6	2.0335e-20	1.52062	0.6	0.65	2.59637e-16
CALM2	2.25748e-20	1.26306	0.815	0.731	2.88235e-16
TSN	2.47401e-20	1.04192	0.246	0.357	3.15881e-16
DNAJC19	2.94129e-20	0.933937	0.246	0.39	3.75543e-16
RPL13A	3.09106e-20	-1.01419	0.615	0.971	3.94666e-16
PAFAH1B3	3.31953e-20	0.758405	0.169	0.392	4.23837e-16
COA5	3.52066e-20	0.610989	0.077	0.292	4.49518e-16
B3GALNT2	3.83455e-20	1.46749	0.246	0.236	4.89596e-16
MCUR1	4.10283e-20	0.420308	0.092	0.363	5.2385e-16
EBNA1BP2	4.56479e-20	0.641155	0.185	0.443	5.82833e-16
NCOA4	5.02064e-20	1.24394	0.154	0.21	6.41035e-16
HMGN3	5.2085e-20	0.716733	0.169	0.384	6.65022e-16
ATP6V1E1	5.34475e-20	0.858657	0.215	0.371	6.82417e-16
PSMC2	5.9435e-20	0.505906	0.077	0.338	7.58866e-16
BORCS7	6.08752e-20	0.625938	0.092	0.329	7.77255e-16
NIT2	6.2498e-20	0.350989	0.077	0.343	7.97974e-16
SQOR	6.39307e-20	0.830791	0.123	0.296	8.16267e-16
CBR1	6.61405e-20	0.587002	0.108	0.282	8.44482e-16
CHURC1	7.28709e-20	1.01224	0.338	0.432	9.30416e-16
MRPL3	7.62348e-20	0.818026	0.231	0.395	9.73365e-16
OSBPL8	9.6593e-20	1.33364	0.292	0.291	1.2333e-15
KPNA4	1.04915e-19	1.13334	0.231	0.31	1.33955e-15
PSMB7	1.13317e-19	1.01593	0.231	0.355	1.44683e-15
TP53TG1	1.1382e-19	0.50468	0.062	0.267	1.45325e-15
COPB1	1.1799e-19	0.936053	0.2	0.399	1.5065e-15
FLNB	1.30944e-19	-1.49102	0.015	0.524	1.6719e-15
PAIP1	1.45893e-19	0.528716	0.138	0.397	1.86277e-15
SCOC	1.59448e-19	1.08273	0.323	0.428	2.03583e-15
ZFP36L1	1.75045e-19	-1.77956	0.092	0.645	2.23497e-15
B2M	1.80581e-19	1.32903	0.908	0.853	2.30566e-15
MFF	1.88161e-19	0.618893	0.123	0.343	2.40244e-15
CTDSP2	1.91812e-19	1.03853	0.2	0.314	2.44906e-15
FOPNL	2.05084e-19	1.04259	0.2	0.193	2.61851e-15
NABP2	2.09332e-19	0.688132	0.123	0.228	2.67275e-15
C15orf48	2.32254e-19	-1.89587	0.015	0.523	2.96542e-15
HSP90B1	2.33774e-19	-1.89119	0.154	0.707	2.98483e-15
CCDC25	2.3755e-19	0.812059	0.138	0.23	3.03304e-15
TXN2	2.55706e-19	0.565174	0.138	0.382	3.26486e-15
ANAPC16	2.57601e-19	1.1692	0.431	0.49	3.28905e-15
EGLN1	2.6075e-19	0.988021	0.154	0.227	3.32926e-15
CAB39L	2.68372e-19	0.870488	0.077	0.085	3.42657e-15
VPS26A	3.01237e-19	0.956828	0.185	0.321	3.8462e-15
RIPK2	3.25764e-19	0.86861	0.169	0.265	4.15936e-15
CASC4	3.29585e-19	1.09263	0.246	0.356	4.20814e-15
MYL6	3.39658e-19	1.24674	0.985	0.895	4.33676e-15
UTP23	3.78819e-19	0.831113	0.169	0.297	4.83676e-15
NUBP1	4.00777e-19	0.952612	0.108	0.229	5.11712e-15
DNAJC21	4.1588e-19	0.664304	0.154	0.402	5.30996e-15
BEX3	4.27189e-19	0.973474	0.292	0.443	5.45434e-15
CBX3	4.76829e-19	1.2777	0.446	0.525	6.08816e-15
UQCRC2	4.95511e-19	0.867638	0.246	0.37	6.32669e-15
WDR45B	4.99075e-19	0.87617	0.231	0.437	6.37219e-15
SELENOW	5.02788e-19	1.28385	0.492	0.542	6.41959e-15
RAB9A	5.2869e-19	0.579521	0.077	0.27	6.75032e-15
FTL	5.41069e-19	1.15863	0.831	0.814	6.90837e-15
NDUFAF3	5.59662e-19	0.481854	0.138	0.405	7.14576e-15
LRIF1	5.78569e-19	0.941868	0.123	0.26	7.38716e-15
LAMTOR2	6.09993e-19	0.531941	0.185	0.456	7.7884e-15
GATA3	6.11441e-19	-1.24065	0.154	0.689	7.80688e-15
SPINT1	6.44189e-19	-1.59059	0.015	0.518	8.22501e-15
NAA38	6.91346e-19	0.971957	0.308	0.427	8.8271e-15
ILF2	6.92179e-19	0.642084	0.2	0.433	8.83774e-15
TSR3	6.96756e-19	0.650678	0.169	0.394	8.89618e-15
DHX36	7.3081e-19	0.605674	0.138	0.418	9.33098e-15
RPS15A	7.59137e-19	1.22085	0.938	0.848	9.69267e-15
MYDGF	7.63832e-19	-1.7439	0.015	0.515	9.7526e-15
MRPL21	7.7367e-19	0.851789	0.262	0.401	9.87822e-15
BSG	7.73971e-19	-1.70032	0.046	0.572	9.88206e-15
PKIG	7.86856e-19	0.713706	0.092	0.274	1.00466e-14
PPP2CA	8.1358e-19	0.796901	0.138	0.306	1.03878e-14
ST13	8.29476e-19	1.19332	0.431	0.49	1.05907e-14
BTBD6	8.53454e-19	0.626473	0.062	0.246	1.08969e-14
ZNF106	9.55757e-19	0.829962	0.138	0.315	1.22031e-14
ORMDL2	9.94714e-19	0.524991	0.123	0.374	1.27005e-14
LIMA1	1.01557e-18	0.775953	0.215	0.444	1.29668e-14
LYRM1	1.08073e-18	0.823343	0.092	0.167	1.37988e-14
TSNAX	1.11635e-18	1.10295	0.262	0.342	1.42536e-14
COA6	1.12129e-18	0.991929	0.231	0.368	1.43166e-14
EFR3A	1.14999e-18	1.08597	0.231	0.332	1.4683e-14
SLIRP	1.16027e-18	0.961259	0.338	0.465	1.48143e-14
SEC62	1.26683e-18	1.12874	0.385	0.517	1.61748e-14
FMC1	1.27281e-18	0.516471	0.046	0.233	1.62512e-14
RNF187	1.31894e-18	0.608149	0.169	0.405	1.68402e-14
RAB10	1.49473e-18	0.791336	0.185	0.432	1.90848e-14
MRPL14	1.64008e-18	0.327319	0.092	0.38	2.09405e-14
CTSA	1.66294e-18	-1.32104	0	0.456	2.12324e-14
THOC7	1.79483e-18	0.656446	0.185	0.423	2.29164e-14
SPINT1-AS1	1.91304e-18	0.251576	0.062	0.367	2.44257e-14
CFAP36	2.03006e-18	0.408784	0.108	0.377	2.59197e-14
EDF1	2.05175e-18	1.22033	0.631	0.599	2.61968e-14
TPRKB	2.15679e-18	0.268329	0.062	0.349	2.75379e-14
AIMP1	2.17197e-18	0.882562	0.246	0.432	2.77317e-14
IFT52	2.26904e-18	0.647913	0.046	0.209	2.89711e-14
LSM5	2.29754e-18	1.0668	0.262	0.441	2.9335e-14
RPL26L1	2.6136e-18	0.395254	0.108	0.42	3.33704e-14
TRAPPC2B	2.66707e-18	0.538219	0.062	0.238	3.40531e-14
ACTG1	2.71735e-18	-1.34507	0.585	0.929	3.46951e-14
ZFAND2A	2.9191e-18	0.761603	0.108	0.142	3.72711e-14
PSMC5	2.94738e-18	0.627394	0.246	0.483	3.76322e-14
SF3A2	3.02299e-18	0.795514	0.138	0.26	3.85976e-14
RAD23B	3.04284e-18	1.03897	0.215	0.355	3.8851e-14
MED4	3.05633e-18	0.892776	0.154	0.278	3.90232e-14
RNF41	3.46509e-18	1.07057	0.138	0.16	4.42423e-14
ANXA7	3.5005e-18	0.917365	0.277	0.425	4.46943e-14
SEMA3B	3.59424e-18	-1.49193	0	0.45	4.58913e-14
SERPINB1	3.6686e-18	1.03364	0.262	0.323	4.68407e-14
ZBED5-AS1	3.90742e-18	1.08959	0.108	0.105	4.98899e-14
OCIAD1	4.20867e-18	-1.32028	0.108	0.628	5.37362e-14
PSME1	4.22181e-18	1.09173	0.385	0.483	5.3904e-14
FAM49B	4.33914e-18	1.23846	0.323	0.396	5.54021e-14
CCDC6	4.34326e-18	0.954089	0.154	0.362	5.54547e-14
CETN2	4.42365e-18	0.871489	0.2	0.393	5.64812e-14
LGALS3BP	4.45708e-18	-0.988974	0.092	0.583	5.6908e-14
SLC25A4	4.49092e-18	0.677528	0.154	0.333	5.734e-14
TMEM19	4.72569e-18	1.0637	0.138	0.144	6.03377e-14
SRGAP1	5.20228e-18	-1.22807	0	0.447	6.64227e-14
RHOD	5.25598e-18	0.468585	0.123	0.355	6.71083e-14
SERINC2	5.57509e-18	-1.43894	0.015	0.498	7.11828e-14
ATP5PO	5.86329e-18	0.772606	0.231	0.422	7.48624e-14
SEMA3C	5.89403e-18	-1.45187	0.062	0.572	7.5255e-14
PRDX6	6.26869e-18	0.793967	0.323	0.492	8.00386e-14
SNHG9	6.45641e-18	1.0033	0.2	0.317	8.24354e-14
AC008771.1	6.4629e-18	0.732374	0.138	0.249	8.25184e-14
PSMB5	6.46783e-18	0.525776	0.2	0.466	8.25812e-14
CREG1	6.56346e-18	0.976865	0.123	0.184	8.38023e-14
CPE	6.83729e-18	-1.43762	0.015	0.492	8.72985e-14
MAGEF1	6.84366e-18	0.66909	0.138	0.377	8.73799e-14
BPTF	7.18354e-18	-0.494948	0.108	0.567	9.17194e-14
NBDY	7.96545e-18	0.565911	0.108	0.322	1.01703e-13
PKN1	8.04491e-18	-0.94401	0.015	0.468	1.02717e-13
PIGT	8.22904e-18	0.538498	0.138	0.397	1.05068e-13
POLE4	8.24357e-18	0.912699	0.215	0.341	1.05254e-13
TIGAR	8.61653e-18	0.674818	0.046	0.133	1.10016e-13
TMPRSS3	8.86413e-18	-1.57343	0.031	0.521	1.13177e-13
ZG16B	9.10382e-18	0.895346	0.215	0.364	1.16238e-13
WDR45	9.29729e-18	0.411584	0.077	0.289	1.18708e-13
UQCRC1	9.69338e-18	0.601388	0.138	0.371	1.23765e-13
PSMD12	9.83052e-18	0.791783	0.246	0.466	1.25516e-13
RPL37	1.00104e-17	1.18133	0.938	0.872	1.27813e-13
NDUFAB1	1.00613e-17	0.940279	0.4	0.508	1.28462e-13
PPP1CB	1.01037e-17	1.10541	0.338	0.427	1.29004e-13
OSER1	1.04856e-17	0.7927	0.169	0.3	1.33881e-13
PSMD6	1.09479e-17	0.547053	0.154	0.363	1.39783e-13
PHPT1	1.25718e-17	0.781068	0.231	0.418	1.60517e-13
DHRS4L2	1.27313e-17	0.372505	0.046	0.305	1.62553e-13
HIST1H4C	1.34639e-17	1.58756	0.431	0.429	1.71908e-13
PFDN1	1.36466e-17	0.798799	0.169	0.303	1.7424e-13
WAPL	1.41864e-17	1.16214	0.215	0.315	1.81132e-13
ITGB5	1.48479e-17	-1.32025	0	0.437	1.89578e-13
MED8	1.53911e-17	0.418578	0.092	0.303	1.96514e-13
HDLBP	1.54772e-17	0.931429	0.292	0.467	1.97613e-13
MPG	1.56623e-17	0.760067	0.231	0.395	1.99977e-13
IFITM1	1.626e-17	1.18269	0.354	0.4	2.07608e-13
REL	1.67422e-17	0.938884	0.185	0.291	2.13764e-13
IGBP1	1.68983e-17	0.837633	0.169	0.302	2.15757e-13
TM9SF3	1.74099e-17	0.869415	0.215	0.445	2.22289e-13
ANXA5	1.76754e-17	1.41224	0.477	0.458	2.2568e-13
AZGP1	1.80384e-17	-1.76579	0.015	0.486	2.30314e-13
TSG101	1.893e-17	0.670089	0.169	0.375	2.41699e-13
NAE1	2.04861e-17	0.632793	0.092	0.264	2.61566e-13
HSPA5	2.10918e-17	-1.79569	0.077	0.593	2.693e-13
TAF15	2.23636e-17	1.02454	0.246	0.306	2.85538e-13
SKP1	2.23804e-17	1.42471	0.708	0.566	2.85752e-13
ATP6V1F	2.25404e-17	0.936566	0.446	0.514	2.87796e-13
MRPL50	2.26528e-17	0.785269	0.108	0.171	2.8923e-13
YWHAH	2.32428e-17	0.708012	0.154	0.4	2.96764e-13
CYB5A	2.40855e-17	1.29356	0.646	0.613	3.07524e-13
SCP2	2.61968e-17	0.998242	0.308	0.433	3.34481e-13
COPB2	2.69061e-17	0.580587	0.185	0.412	3.43537e-13
EID2	2.77998e-17	0.602192	0.062	0.104	3.54947e-13
MRPL52	2.78298e-17	0.738475	0.231	0.411	3.55331e-13
PAWR	2.80256e-17	-0.893067	0.015	0.459	3.57831e-13
MOSMO	2.84241e-17	0.871286	0.108	0.152	3.62918e-13
PSMD10	2.86678e-17	0.605024	0.092	0.214	3.6603e-13
MPC1	2.88072e-17	0.771818	0.154	0.298	3.67811e-13
OXLD1	2.94237e-17	0.724515	0.169	0.328	3.75682e-13
DSP	3.07087e-17	-1.64843	0.185	0.709	3.92089e-13
ID2	3.09239e-17	-1.23188	0.015	0.474	3.94836e-13
VTI1B	3.93322e-17	0.755455	0.169	0.351	5.02193e-13
HIST1H2AC	3.95971e-17	1.1007	0.169	0.139	5.05576e-13
PDCD2	3.9673e-17	0.394178	0.123	0.356	5.06545e-13
GDI2	4.16755e-17	0.616157	0.215	0.472	5.32113e-13
MS4A7	4.21524e-17	-1.71035	0.015	0.486	5.38201e-13
USP33	4.28582e-17	1.00526	0.154	0.269	5.47213e-13
KCTD1	4.31443e-17	0.687288	0.077	0.114	5.50867e-13
CHMP4B	4.41692e-17	0.831485	0.2	0.38	5.63952e-13
MZT2B	4.44995e-17	-1.58324	0.185	0.708	5.6817e-13
RNF5	4.46213e-17	0.511813	0.062	0.202	5.69725e-13
C22orf39	4.48085e-17	0.618795	0.031	0.251	5.72115e-13
CD151	4.52409e-17	-1.37827	0.092	0.599	5.77636e-13
ASPH	4.58615e-17	-1.17153	0	0.428	5.8556e-13
STOML2	4.89977e-17	0.717133	0.154	0.344	6.25603e-13
RPL35A	4.93537e-17	1.09651	0.923	0.822	6.30148e-13
ICA1	5.52599e-17	0.438782	0.077	0.284	7.05559e-13
SPTSSB	5.81567e-17	-1.58412	0	0.426	7.42544e-13
ZBTB8OS	5.86378e-17	0.920999	0.169	0.284	7.48688e-13
ADK	6.23313e-17	1.1067	0.231	0.352	7.95846e-13
KDELR2	6.26925e-17	0.691545	0.277	0.492	8.00458e-13
SDF2L1	6.28792e-17	-1.45477	0.015	0.477	8.02841e-13
MALSU1	6.35433e-17	0.448415	0.123	0.335	8.11321e-13
MRPS33	6.38582e-17	0.816092	0.215	0.348	8.15342e-13
VIM	6.63242e-17	-2.00627	0.169	0.689	8.46828e-13
CD164	6.69576e-17	0.983811	0.323	0.449	8.54914e-13
CD74	6.7439e-17	1.6477	0.385	0.372	8.61061e-13
ECI1	6.84436e-17	0.726126	0.2	0.399	8.73888e-13
MRPS18B	7.03701e-17	0.709069	0.123	0.237	8.98485e-13
NDUFB4	7.08916e-17	1.1788	0.6	0.555	9.05144e-13
TPD52L1	7.2002e-17	-0.358487	0.031	0.413	9.19322e-13
GGNBP2	7.26852e-17	0.847137	0.154	0.338	9.28044e-13
TTC39A	7.3686e-17	-1.28757	0	0.423	9.40823e-13
ARPC1A	7.5558e-17	0.509982	0.231	0.457	9.64724e-13
PDCD6	7.83037e-17	0.797148	0.431	0.534	9.99782e-13
STARD3NL	8.17327e-17	0.858118	0.092	0.212	1.04356e-12
SYNGR2	8.41736e-17	-1.25829	0.046	0.523	1.07473e-12
DNAJC12	8.61099e-17	0.886298	0.138	0.197	1.09945e-12
NEDD9	8.7057e-17	1.17833	0.231	0.261	1.11154e-12
NUDT22	8.76619e-17	0.304059	0.077	0.326	1.11927e-12
FBP1	8.83233e-17	0.921009	0.154	0.283	1.12771e-12
RTL8A	9.56081e-17	0.25279	0.062	0.314	1.22072e-12
HMG20B	9.73757e-17	0.353338	0.138	0.433	1.24329e-12
MRPS30	1.01429e-16	0.521911	0.077	0.252	1.29505e-12
NANS	1.02012e-16	0.841617	0.185	0.323	1.30249e-12
PHLDA2	1.0429e-16	0.834194	0.108	0.211	1.33157e-12
ZNF652	1.05407e-16	0.413856	0.046	0.318	1.34584e-12
TCTN1	1.06142e-16	0.527396	0.077	0.253	1.35522e-12
UCHL5	1.09635e-16	0.743291	0.092	0.188	1.39982e-12
VMP1	1.12025e-16	-0.619579	0.092	0.55	1.43033e-12
RAB5B	1.12752e-16	1.06432	0.154	0.24	1.43961e-12
SERPINB6	1.19625e-16	0.635724	0.169	0.325	1.52737e-12
DLG3	1.20849e-16	0.919027	0.123	0.257	1.543e-12
CORO1B	1.259e-16	0.303654	0.108	0.407	1.60749e-12
LITAF	1.27136e-16	0.981593	0.262	0.345	1.62327e-12
SNRPC	1.28731e-16	0.651461	0.169	0.349	1.64364e-12
SNX1	1.29229e-16	0.786725	0.169	0.263	1.64999e-12
HMGN2	1.30971e-16	1.34805	0.4	0.437	1.67223e-12
GSPT1	1.36532e-16	0.956792	0.338	0.473	1.74324e-12
RAP1A	1.36983e-16	0.505786	0.092	0.306	1.749e-12
WBP2	1.3746e-16	0.829618	0.2	0.304	1.75509e-12
CAPNS1	1.42507e-16	0.597372	0.154	0.401	1.81953e-12
TAF12	1.50719e-16	0.88598	0.077	0.183	1.92438e-12
MUC1	1.53248e-16	-1.26765	0.062	0.542	1.95667e-12
CCDC167	1.56195e-16	0.480256	0.108	0.318	1.99429e-12
PSMD2	1.57844e-16	0.620662	0.231	0.445	2.01536e-12
CALCOCO2	1.62814e-16	0.76935	0.185	0.306	2.07882e-12
SNX6	1.62866e-16	0.719934	0.138	0.401	2.07947e-12
NET1	1.63314e-16	-1.51448	0.031	0.505	2.0852e-12
PPT1	1.69156e-16	-1.35686	0.092	0.59	2.15978e-12
INPP4B	1.71642e-16	-1.48178	0.031	0.505	2.19152e-12
TXNRD1	1.78874e-16	1.0451	0.169	0.209	2.28386e-12
ERP44	1.84811e-16	0.810504	0.108	0.252	2.35967e-12
TFAM	1.90932e-16	0.880978	0.154	0.29	2.43782e-12
RPL24	1.97004e-16	1.06124	0.831	0.735	2.51535e-12
TAX1BP1	2.07485e-16	0.996449	0.431	0.534	2.64916e-12
ARF4	2.07884e-16	0.938206	0.277	0.437	2.65426e-12
PON2	2.08896e-16	0.38344	0.123	0.395	2.66718e-12
SNRNP27	2.12804e-16	0.717705	0.123	0.254	2.71708e-12
MEA1	2.26266e-16	0.729685	0.138	0.278	2.88897e-12
TSR2	2.2937e-16	0.490312	0.077	0.282	2.92859e-12
KIF1BP	2.38312e-16	0.399478	0.092	0.311	3.04276e-12
TIMMDC1	2.42853e-16	0.394749	0.123	0.363	3.10075e-12
FLYWCH2	2.48795e-16	0.438571	0.138	0.367	3.17662e-12
ANXA9	2.7056e-16	0.52095	0.123	0.314	3.45451e-12
PAM	2.72173e-16	0.877508	0.092	0.079	3.47511e-12
PTPRF	2.97739e-16	-0.934285	0.031	0.475	3.80153e-12
TPBG	3.06201e-16	-1.1054	0.015	0.458	3.90957e-12
PSMF1	3.19268e-16	0.503496	0.123	0.322	4.07642e-12
RANBP1	3.22813e-16	0.540724	0.231	0.47	4.12167e-12
BEX4	3.29584e-16	0.650375	0.215	0.413	4.20813e-12
UBE2D2	3.32016e-16	0.691947	0.215	0.439	4.23918e-12
IDH2	3.32623e-16	0.338203	0.092	0.425	4.24694e-12
RABIF	3.37022e-16	0.325029	0.031	0.223	4.3031e-12
SULT2B1	3.62269e-16	0.284534	0.031	0.216	4.62545e-12
HEBP1	3.69683e-16	0.774069	0.215	0.369	4.72011e-12
RBM42	3.74295e-16	0.394582	0.062	0.25	4.779e-12
ARID4B	3.82488e-16	1.02987	0.4	0.49	4.8836e-12
TALDO1	3.85704e-16	0.644307	0.292	0.47	4.92466e-12
MBOAT7	3.95261e-16	-1.20413	0.031	0.488	5.04669e-12
VAV3	4.04471e-16	0.915744	0.169	0.283	5.16429e-12
XBP1	4.11704e-16	-1.54054	0.215	0.722	5.25664e-12
MTPN	4.13978e-16	0.852008	0.262	0.437	5.28567e-12
DUT	4.27814e-16	0.9133	0.308	0.456	5.46233e-12
UBE2V2	4.39652e-16	0.479694	0.154	0.392	5.61348e-12
ETFRF1	4.47311e-16	0.566071	0.092	0.193	5.71126e-12
PRKAR1B	4.49072e-16	0.767648	0.092	0.125	5.73376e-12
ERCC6	4.52079e-16	1.1017	0.185	0.138	5.77214e-12
GNPAT	4.52309e-16	0.894693	0.169	0.213	5.77508e-12
HDGFL2	4.7497e-16	0.443525	0.092	0.299	6.06442e-12
PSMC4	4.80299e-16	0.841731	0.154	0.362	6.13246e-12
MACC1	4.84005e-16	1.10854	0.2	0.222	6.17978e-12
LEMD3	4.86302e-16	1.05766	0.138	0.142	6.2091e-12
CAPRIN1	4.90892e-16	0.98991	0.215	0.365	6.2677e-12
AIG1	4.99026e-16	-0.87305	0.046	0.482	6.37157e-12
MTCH2	5.03667e-16	0.269905	0.108	0.377	6.43082e-12
JAGN1	5.12197e-16	0.421499	0.123	0.34	6.53973e-12
THAP7	5.2066e-16	0.266949	0.046	0.288	6.64779e-12
GFER	5.26081e-16	0.582301	0.108	0.258	6.717e-12
BANF1	5.27557e-16	0.573628	0.262	0.451	6.73585e-12
NUP107	5.28661e-16	1.4389	0.185	0.213	6.74994e-12
NINJ1	5.41006e-16	0.431942	0.154	0.389	6.90756e-12
IQCK	5.41598e-16	0.784283	0.138	0.207	6.91513e-12
PSMD4	5.42748e-16	0.870064	0.262	0.425	6.92981e-12
FIBP	5.43633e-16	0.471956	0.154	0.396	6.9411e-12
HNRNPAB	5.73454e-16	0.910036	0.215	0.42	7.32186e-12
FRG1	5.8755e-16	0.352186	0.077	0.327	7.50183e-12
DPM3	6.11526e-16	-0.279697	0.031	0.385	7.80797e-12
SMIM10L1	6.17505e-16	0.566939	0.154	0.307	7.8843e-12
RPL7A	6.44654e-16	1.0777	0.892	0.761	8.23095e-12
CMC2	6.47589e-16	0.549887	0.046	0.212	8.26841e-12
HIKESHI	6.65277e-16	0.645105	0.169	0.326	8.49425e-12
RNPS1	6.91037e-16	0.857506	0.292	0.476	8.82316e-12
NUCKS1	7.02102e-16	1.26509	0.585	0.579	8.96444e-12
RAB6A	7.05991e-16	0.981582	0.262	0.352	9.0141e-12
CCND1	7.0611e-16	-0.737923	0.231	0.711	9.01561e-12
DNAJA1	7.16961e-16	0.757447	0.292	0.484	9.15416e-12
SLC35E3	7.19032e-16	1.00979	0.2	0.223	9.1806e-12
FKBP4	7.63822e-16	0.253534	0.185	0.501	9.75249e-12
NKAP	7.79543e-16	0.515569	0.062	0.307	9.95321e-12
TBCB	7.82568e-16	0.572387	0.123	0.403	9.99183e-12
YIPF6	7.85402e-16	0.586932	0.123	0.338	1.0028e-11
STUB1	8.25048e-16	0.627262	0.292	0.507	1.05342e-11
SYNE4	8.38891e-16	0.388991	0.046	0.203	1.0711e-11
ATP6V1D	8.41556e-16	0.30875	0.123	0.388	1.0745e-11
PDLIM1	8.61253e-16	-1.23771	0	0.401	1.09965e-11
METAP2	9.10596e-16	0.589377	0.185	0.441	1.16265e-11
APOO	9.21223e-16	0.477536	0.062	0.17	1.17622e-11
PARVA	9.2147e-16	0.64644	0.077	0.186	1.17653e-11
GLOD4	9.36777e-16	0.741161	0.169	0.278	1.19608e-11
RNF181	9.55327e-16	0.699137	0.2	0.395	1.21976e-11
H1F0	9.60456e-16	-1.1448	0.108	0.594	1.22631e-11
MCRIP2	9.74562e-16	0.304809	0.092	0.369	1.24432e-11
TAF9	9.76519e-16	0.69221	0.169	0.287	1.24682e-11
CD47	9.77433e-16	-1.86548	0.108	0.601	1.24799e-11
NOP10	9.96845e-16	-0.853556	0.062	0.497	1.27277e-11
DCAF13	1.01123e-15	0.373821	0.108	0.358	1.29113e-11
DAAM1	1.03735e-15	0.329742	0.092	0.356	1.32449e-11
CNBP	1.04285e-15	1.09378	0.431	0.51	1.33151e-11
YIPF5	1.06646e-15	0.414932	0.077	0.226	1.36166e-11
GALNT6	1.18378e-15	-1.10788	0	0.398	1.51145e-11
MAPRE1	1.20422e-15	0.739172	0.138	0.275	1.53755e-11
RPF2	1.24803e-15	0.434176	0.046	0.27	1.59349e-11
PCNP	1.26796e-15	0.656858	0.2	0.399	1.61894e-11
COQ10B	1.29907e-15	0.8849	0.185	0.291	1.65865e-11
TAF7	1.3426e-15	0.781089	0.169	0.378	1.71423e-11
YIPF3	1.34652e-15	0.42263	0.138	0.391	1.71923e-11
NIT1	1.36386e-15	0.526698	0.062	0.171	1.74138e-11
MRPS35	1.37581e-15	0.735234	0.138	0.32	1.75664e-11
HES1	1.38706e-15	-1.07748	0	0.397	1.771e-11
TMEM9	1.45121e-15	-0.927852	0	0.396	1.8529e-11
HNRNPR	1.471e-15	0.566216	0.2	0.437	1.87817e-11
AK6	1.48196e-15	0.529334	0.092	0.266	1.89217e-11
UQCRQ	1.52584e-15	1.51458	0.523	0.501	1.94819e-11
EPCAM	1.6657e-15	-0.706261	0.154	0.595	2.12677e-11
BAG4	1.68244e-15	-0.78378	0.062	0.507	2.14814e-11
OAZ1	1.7736e-15	1.00855	0.738	0.754	2.26453e-11
CHMP4A	1.78312e-15	0.557183	0.138	0.371	2.27668e-11
SF3A3	1.80619e-15	0.54262	0.108	0.278	2.30615e-11
HSPE1	1.84927e-15	1.12633	0.615	0.607	2.36114e-11
GPS2	2.02723e-15	0.925388	0.2	0.286	2.58836e-11
ASH2L	2.05198e-15	0.799102	0.323	0.489	2.61996e-11
ZFAND6	2.10024e-15	0.353159	0.154	0.458	2.68159e-11
STRAP	2.24876e-15	0.559522	0.246	0.473	2.87122e-11
ENAH	2.26128e-15	-1.17605	0.062	0.525	2.88721e-11
RSL1D1	2.47994e-15	0.737308	0.215	0.412	3.16639e-11
IER3	2.49802e-15	-1.35023	0.062	0.522	3.18947e-11
MAP2K2	2.50892e-15	0.60142	0.262	0.472	3.20339e-11
OSBPL1A	2.65525e-15	0.794289	0.092	0.216	3.39023e-11
SUPT16H	2.65948e-15	0.855938	0.215	0.415	3.39562e-11
DDHD2	2.69428e-15	0.8589	0.262	0.459	3.44006e-11
HMGN1	2.69673e-15	1.02274	0.631	0.64	3.44318e-11
CTSZ	2.7384e-15	-1.07979	0.108	0.57	3.49639e-11
HDDC3	2.74982e-15	0.550758	0.077	0.151	3.51097e-11
MACF1	2.82012e-15	-0.881281	0.062	0.503	3.60073e-11
HIST2H2AA4	2.82458e-15	0.775103	0.062	0.025	3.60642e-11
C1orf198	2.93717e-15	1.09968	0.123	0.156	3.75018e-11
NEAT1	2.9886e-15	-1.99522	0.231	0.714	3.81585e-11
KRR1	3.03293e-15	0.816331	0.292	0.455	3.87244e-11
LMNA	3.05129e-15	0.907151	0.369	0.531	3.89588e-11
RGCC	3.13744e-15	1.72012	0.185	0.069	4.00589e-11
CCDC50	3.16626e-15	0.772686	0.092	0.244	4.04268e-11
HADHB	3.20507e-15	0.63028	0.2	0.368	4.09223e-11
MRPL47	3.21849e-15	0.483738	0.2	0.413	4.10937e-11
ESD	3.22034e-15	0.569889	0.138	0.306	4.11173e-11
ASAH1	3.31264e-15	0.384494	0.2	0.449	4.22958e-11
DHPS	3.37353e-15	0.280186	0.092	0.389	4.30732e-11
CNIH4	3.48832e-15	-0.742766	0.031	0.435	4.45389e-11
RPS2	3.54855e-15	1.01421	0.985	0.926	4.53079e-11
ATXN7L3B	3.58097e-15	0.709656	0.2	0.365	4.57218e-11
HIST1H2BC	3.6109e-15	0.962063	0.138	0.029	4.61039e-11
PSMB1	3.65736e-15	1.09388	0.508	0.548	4.66972e-11
CMPK1	3.67973e-15	0.995252	0.308	0.415	4.69827e-11
PHEX	3.70627e-15	0.999002	0.092	0.029	4.73216e-11
MANBAL	3.77721e-15	0.427175	0.062	0.238	4.82274e-11
SLC39A7	3.78755e-15	-0.733759	0.015	0.411	4.83595e-11
CPNE3	3.98538e-15	0.455199	0.231	0.49	5.08853e-11
DNAJC15	4.05923e-15	0.950575	0.2	0.32	5.18283e-11
CBR3	4.07171e-15	0.715659	0.077	0.093	5.19876e-11
FCGRT	4.081e-15	-1.15461	0.015	0.437	5.21062e-11
NECTIN2	4.12603e-15	-0.444097	0.031	0.404	5.26812e-11
CCS	4.20533e-15	0.418688	0.108	0.321	5.36937e-11
DSTN	4.24181e-15	1.2294	0.662	0.623	5.41594e-11
CCT8	4.43862e-15	0.679906	0.246	0.415	5.66724e-11
CAPS	4.47017e-15	-0.967235	0.031	0.465	5.70752e-11
MRPL58	4.47745e-15	0.718258	0.154	0.302	5.7168e-11
TMEM238	4.66292e-15	-1.44161	0.154	0.643	5.95361e-11
DCTN2	4.79446e-15	-0.522604	0.015	0.388	6.12156e-11
GATA3-AS1	4.87023e-15	-0.405672	0.031	0.392	6.21831e-11
BNIP3	5.02093e-15	0.642498	0.185	0.393	6.41072e-11
NAPSA	5.08392e-15	-1.6733	0	0.385	6.49115e-11
LAMP2	5.09455e-15	-0.422751	0.046	0.424	6.50472e-11
PSENEN	5.31871e-15	0.277977	0.123	0.384	6.79093e-11
EPN1	5.3293e-15	-0.511512	0.077	0.487	6.80444e-11
TOMM7	5.45314e-15	0.907468	0.554	0.605	6.96257e-11
TSPAN31	5.46793e-15	0.630869	0.108	0.253	6.98146e-11
MGLL	5.54307e-15	-1.18331	0.015	0.437	7.07739e-11
GNB2	5.55129e-15	-0.516211	0.108	0.521	7.08788e-11
SCAND1	5.59449e-15	0.740014	0.323	0.486	7.14304e-11
ATP6V0D1	5.66613e-15	0.591038	0.138	0.308	7.23451e-11
MUC20	5.67678e-15	1.41921	0.138	0.031	7.24811e-11
NDUFA2	5.75007e-15	1.08593	0.354	0.434	7.34169e-11
MYADM	5.82054e-15	-1.293	0.046	0.499	7.43167e-11
NR2F6	5.86668e-15	-0.614595	0.062	0.475	7.49058e-11
RPA3	6.00144e-15	0.75647	0.154	0.358	7.66264e-11
CYTH2	6.12853e-15	0.472488	0.108	0.303	7.8249e-11
COX7A2L	6.60929e-15	0.694729	0.231	0.49	8.43874e-11
TATDN1	6.61737e-15	0.463246	0.108	0.313	8.44906e-11
MDM1	6.65383e-15	0.938792	0.123	0.077	8.49562e-11
TP53I11	6.77884e-15	-1.04159	0	0.382	8.65522e-11
TMEM259	6.98514e-15	-1.06437	0.015	0.442	8.91863e-11
PHF11	7.11163e-15	1.34926	0.185	0.173	9.08013e-11
HACD3	7.14598e-15	0.277533	0.185	0.461	9.12399e-11
VPS29	7.21915e-15	0.265501	0.185	0.474	9.21741e-11
CYCS	7.22904e-15	0.912147	0.385	0.468	9.23004e-11
ACTR2	7.32448e-15	1.10969	0.369	0.458	9.3519e-11
FAM174A	7.35914e-15	0.556592	0.108	0.249	9.39615e-11
BAMBI	7.40451e-15	-1.03048	0	0.381	9.45408e-11
TBCA	7.47946e-15	1.04473	0.415	0.48	9.54978e-11
RALA	7.66893e-15	0.581	0.185	0.375	9.79169e-11
UNC93B1	7.73834e-15	-0.88769	0	0.381	9.88031e-11
MAD2L2	7.91724e-15	0.523345	0.031	0.202	1.01087e-10
ZDHHC16	7.94218e-15	0.28008	0.046	0.23	1.01406e-10
COX7B	8.02784e-15	0.949042	0.415	0.526	1.02499e-10
COX16	8.42058e-15	0.860168	0.262	0.375	1.07514e-10
ATP6V1G1	8.4482e-15	1.03278	0.523	0.536	1.07867e-10
PFDN2	8.49747e-15	0.295613	0.154	0.44	1.08496e-10
TRAPPC6A	8.58394e-15	0.497391	0.138	0.338	1.096e-10
DEGS2	8.63917e-15	-0.976337	0	0.379	1.10305e-10
ERGIC1	8.77011e-15	-0.560631	0.031	0.413	1.11977e-10
MRPS17	9.04343e-15	0.405392	0.077	0.3	1.15466e-10
ABT1	9.21535e-15	0.451584	0.062	0.205	1.17662e-10
IRF2BP2	9.29148e-15	0.748902	0.292	0.474	1.18634e-10
AC027644.3	9.4137e-15	0.382811	0.031	0.187	1.20194e-10
BCL7B	9.49192e-15	0.672709	0.108	0.248	1.21193e-10
CCNC	9.66615e-15	0.724575	0.185	0.344	1.23417e-10
ATP5PF	9.6716e-15	0.908532	0.354	0.492	1.23487e-10
HIST1H1D	9.67671e-15	1.2202	0.169	0.139	1.23552e-10
SDHB	9.70467e-15	0.500394	0.108	0.273	1.23909e-10
SERINC3	9.7786e-15	0.480971	0.108	0.358	1.24853e-10
NAA50	9.80099e-15	0.912967	0.246	0.328	1.25139e-10
MLF2	9.9817e-15	0.542145	0.277	0.442	1.27446e-10
DUSP22	1.02293e-14	0.677201	0.031	0.132	1.30608e-10
PPA2	1.0405e-14	0.260383	0.077	0.316	1.32851e-10
CCDC125	1.0815e-14	0.936981	0.092	0.154	1.38086e-10
ZNF580	1.09725e-14	-0.378934	0.015	0.365	1.40097e-10
XRCC5	1.10511e-14	0.62683	0.308	0.52	1.41101e-10
PSMD13	1.12336e-14	0.254085	0.123	0.41	1.4343e-10
COX17	1.14458e-14	0.876554	0.385	0.5	1.4614e-10
PIGBOS1	1.15642e-14	0.482284	0.092	0.19	1.47651e-10
PYURF	1.16657e-14	0.357653	0.123	0.373	1.48947e-10
CDC37	1.17062e-14	-0.47379	0.092	0.491	1.49464e-10
SFN	1.17262e-14	0.431331	0.062	0.264	1.4972e-10
FXYD1	1.177e-14	0.714012	0.092	0.043	1.50279e-10
KIF3A	1.18557e-14	0.579277	0.123	0.244	1.51374e-10
APEX1	1.19945e-14	0.357063	0.123	0.389	1.53146e-10
RAD17	1.23916e-14	0.652362	0.062	0.172	1.58216e-10
PDXDC1	1.25857e-14	0.901114	0.231	0.361	1.60694e-10
FTX	1.26352e-14	-0.748883	0.046	0.462	1.61327e-10
PNPLA4	1.27375e-14	0.507527	0.123	0.261	1.62632e-10
EIF5A	1.28148e-14	-0.880531	0.062	0.489	1.6362e-10
PSMD11	1.28377e-14	0.513678	0.123	0.352	1.63912e-10
TCP1	1.3106e-14	0.575427	0.246	0.449	1.67337e-10
SCIN	1.31067e-14	-1.04486	0	0.375	1.67347e-10
PSMG1	1.31567e-14	0.590725	0.123	0.237	1.67985e-10
CLDN4	1.38144e-14	-1.33372	0.138	0.616	1.76383e-10
PRR13	1.3863e-14	0.663217	0.277	0.446	1.77003e-10
EFNA1	1.39029e-14	0.296996	0.092	0.344	1.77512e-10
GRN	1.42241e-14	-0.389642	0.062	0.436	1.81614e-10
PGLS	1.44412e-14	-0.489427	0.062	0.463	1.84385e-10
TAF10	1.49659e-14	0.626626	0.277	0.427	1.91084e-10
FAM241B	1.55375e-14	0.45901	0.077	0.25	1.98383e-10
REX1BD	1.55505e-14	0.614384	0.169	0.35	1.98549e-10
PPP1R16A	1.56092e-14	-0.889211	0	0.374	1.99299e-10
BUB3	1.56107e-14	0.325267	0.154	0.438	1.99317e-10
SSH3	1.58118e-14	0.592944	0.062	0.196	2.01885e-10
FAH	1.59284e-14	0.567183	0.108	0.228	2.03374e-10
COPZ1	1.60026e-14	0.720167	0.231	0.419	2.04322e-10
LAPTM4B	1.60097e-14	-1.08155	0.031	0.457	2.04412e-10
BAG5	1.6152e-14	0.613639	0.154	0.328	2.06228e-10
TBC1D9	1.66757e-14	0.952617	0.323	0.404	2.12916e-10
PIN4	1.67212e-14	0.8518	0.185	0.355	2.13496e-10
UBQLN1	1.74886e-14	1.06774	0.138	0.226	2.23294e-10
SNRPD3	1.77473e-14	-0.556267	0.062	0.465	2.26598e-10
BOLA1	1.79002e-14	0.483644	0.046	0.165	2.2855e-10
RHEB	1.80545e-14	-0.494479	0.077	0.488	2.3052e-10
MRPL22	1.88677e-14	0.467572	0.108	0.275	2.40903e-10
THUMPD3	1.99259e-14	0.460514	0.123	0.298	2.54413e-10
RDX	2.01033e-14	0.253796	0.046	0.317	2.56679e-10
DUSP4	2.03915e-14	-1.03595	0.046	0.476	2.60358e-10
MRPL27	2.2109e-14	0.411807	0.185	0.405	2.82287e-10
DNAJC1	2.2121e-14	-0.811901	0.031	0.443	2.82442e-10
GNB1	2.21828e-14	0.56791	0.154	0.382	2.8323e-10
SLC35B1	2.25939e-14	-0.796814	0	0.37	2.88479e-10
FGD5-AS1	2.27349e-14	0.667732	0.123	0.281	2.90279e-10
TMEM208	2.32002e-14	0.26861	0.123	0.422	2.96221e-10
VBP1	2.32402e-14	0.51326	0.138	0.339	2.9673e-10
TMEM248	2.34459e-14	0.857212	0.215	0.318	2.99357e-10
SLC52A2	2.50252e-14	-1.06173	0.015	0.431	3.19522e-10
NDFIP1	2.50378e-14	0.644586	0.246	0.391	3.19682e-10
PQBP1	2.51719e-14	0.582725	0.154	0.271	3.21394e-10
PNPLA2	2.55014e-14	0.612796	0.138	0.329	3.25602e-10
TMA16	2.55383e-14	0.829046	0.108	0.228	3.26074e-10
COX20	2.56081e-14	0.499491	0.2	0.436	3.26964e-10
CASP6	2.5647e-14	0.468572	0.092	0.254	3.27461e-10
MAP1LC3A	2.58873e-14	0.975579	0.138	0.104	3.30529e-10
GSN	2.59978e-14	-0.825455	0.015	0.4	3.3194e-10
DST	2.61463e-14	-0.796067	0.015	0.4	3.33836e-10
GTF2H3	2.61846e-14	1.0246	0.108	0.197	3.34325e-10
KIF9	2.62357e-14	0.372929	0.077	0.308	3.34978e-10
RNH1	2.66084e-14	0.355245	0.185	0.458	3.39736e-10
SRA1	2.73219e-14	0.398191	0.077	0.237	3.48847e-10
SPCS3	2.83692e-14	0.435445	0.108	0.37	3.62218e-10
PCBD1	2.92717e-14	0.827623	0.323	0.453	3.73741e-10
TCEAL3	2.94144e-14	1.25693	0.415	0.48	3.75563e-10
LMCD1	2.99377e-14	-0.876148	0	0.368	3.82245e-10
MARVELD2	3.00505e-14	0.480151	0.031	0.14	3.83685e-10
C9orf16	3.03943e-14	0.753828	0.277	0.409	3.88074e-10
VPS37A	3.07852e-14	0.632799	0.108	0.152	3.93066e-10
EBAG9	3.08272e-14	0.383874	0.092	0.302	3.93601e-10
ARRB1	3.20234e-14	0.480065	0.046	0.178	4.08874e-10
RBM17	3.20459e-14	-1.05244	0.077	0.529	4.09162e-10
CD2AP	3.3151e-14	0.317066	0.077	0.322	4.23271e-10
HSPB11	3.41293e-14	0.380323	0.123	0.372	4.35763e-10
LGALS1	3.43147e-14	-1.62919	0.246	0.72	4.3813e-10
C15orf40	3.47281e-14	0.637489	0.123	0.213	4.43409e-10
MRPL34	3.48714e-14	-0.410414	0.046	0.407	4.45238e-10
APLP2	3.52154e-14	-0.512571	0.123	0.527	4.4963e-10
PRRC2C	3.57145e-14	-0.708051	0.138	0.584	4.56003e-10
ARPP19	3.57459e-14	0.733932	0.277	0.424	4.56403e-10
DPP9	3.6353e-14	-0.949866	0	0.366	4.64155e-10
MRPL54	3.65841e-14	0.776004	0.308	0.466	4.67105e-10
DPH3	3.66406e-14	0.398266	0.077	0.249	4.67828e-10
UBE2B	3.66962e-14	0.876434	0.292	0.446	4.68537e-10
LCMT1	3.71445e-14	-0.828213	0	0.365	4.74261e-10
ASL	3.85479e-14	0.5048	0.077	0.248	4.92179e-10
EIF4EBP3	4.03571e-14	0.80846	0.077	0.07	5.15279e-10
SNX3	4.12646e-14	0.35063	0.215	0.464	5.26866e-10
NDUFV3	4.12656e-14	0.569235	0.215	0.414	5.2688e-10
TMEM59	4.1533e-14	0.744417	0.385	0.566	5.30293e-10
PRCC	4.38071e-14	0.445756	0.092	0.299	5.59329e-10
CDKN2AIPNL	4.4154e-14	0.347257	0.046	0.17	5.63759e-10
NARS	4.4569e-14	0.296546	0.154	0.414	5.69057e-10
UGCG	4.51136e-14	0.464288	0.169	0.397	5.76011e-10
MAP3K8	4.51255e-14	-0.43223	0.062	0.432	5.76162e-10
ANAPC13	4.53464e-14	0.375487	0.092	0.282	5.78983e-10
SLC35F6	4.5388e-14	-0.982303	0.015	0.415	5.79513e-10
RAD21	4.55252e-14	0.74249	0.308	0.535	5.81265e-10
ACP1	4.64326e-14	0.301311	0.185	0.456	5.92852e-10
LRP10	4.6666e-14	-0.838628	0.046	0.457	5.95831e-10
SET	4.66845e-14	0.955856	0.415	0.515	5.96067e-10
NDUFS1	4.69929e-14	0.455835	0.108	0.321	6.00005e-10
SMARCA5	4.726e-14	0.58105	0.2	0.447	6.03415e-10
CSNK2B	4.72832e-14	0.466254	0.185	0.395	6.03713e-10
SMIM4	4.73486e-14	0.837656	0.169	0.209	6.04547e-10
ISCU	4.76743e-14	0.63436	0.246	0.422	6.08705e-10
MCCC2	4.90846e-14	0.666706	0.092	0.174	6.26712e-10
MPST	4.9893e-14	-0.436382	0.015	0.362	6.37034e-10
LAMP1	5.12977e-14	-1.15626	0.092	0.542	6.54969e-10
EEF1A2	5.21683e-14	1.17931	0.154	0.165	6.66085e-10
MVP	5.23529e-14	0.294999	0.123	0.385	6.68442e-10
MRFAP1	5.26148e-14	0.472169	0.246	0.472	6.71786e-10
H2AFV	5.33293e-14	0.32643	0.2	0.462	6.80909e-10
CCT7	5.37741e-14	0.680049	0.231	0.417	6.86588e-10
ARPC5L	5.57478e-14	0.515969	0.138	0.356	7.11788e-10
FAM50A	5.62777e-14	0.640459	0.169	0.397	7.18554e-10
C5orf15	5.8857e-14	0.640336	0.092	0.173	7.51486e-10
RRP36	5.94002e-14	0.378239	0.092	0.282	7.58421e-10
USP22	6.03969e-14	-0.884137	0.031	0.436	7.71148e-10
DYNC1H1	6.14225e-14	-0.954173	0.077	0.518	7.84242e-10
ARID5B	6.20405e-14	0.864017	0.215	0.358	7.92133e-10
NFIA	6.2164e-14	-1.45226	0.077	0.529	7.9371e-10
SREBF1	6.48727e-14	-0.855654	0	0.36	8.28295e-10
PRPF31	6.561e-14	-0.311251	0.062	0.417	8.37708e-10
ARL3	6.60732e-14	-1.07829	0.046	0.471	8.43623e-10
TMEM183A	6.63096e-14	0.484447	0.154	0.34	8.46641e-10
AATF	6.66063e-14	0.555141	0.138	0.245	8.5043e-10
TIPRL	6.68334e-14	0.462415	0.154	0.323	8.53329e-10
LSM7	6.68982e-14	0.828952	0.385	0.512	8.54156e-10
RTN3	6.8595e-14	-0.433751	0.092	0.481	8.75821e-10
SNAPC2	6.91635e-14	-0.895704	0	0.359	8.83079e-10
GTF2I	6.92666e-14	-0.263036	0.2	0.588	8.84396e-10
RHOB	6.94301e-14	-0.795828	0.046	0.444	8.86483e-10
NTAN1	6.95568e-14	0.302966	0.092	0.346	8.88101e-10
CCSER2	6.99205e-14	1.00158	0.169	0.258	8.92744e-10
MORF4L1	7.32539e-14	0.782719	0.415	0.57	9.35305e-10
CXCL16	7.34349e-14	0.549933	0.092	0.226	9.37616e-10
DDX18	7.37536e-14	0.605667	0.277	0.504	9.41686e-10
TRAPPC1	7.4074e-14	0.333122	0.185	0.432	9.45777e-10
TMED9	7.75874e-14	-1.34999	0.092	0.549	9.90637e-10
EIF2AK1	7.95828e-14	0.522826	0.185	0.411	1.01611e-09
SOX4	8.14083e-14	-0.945128	0.123	0.564	1.03942e-09
KRT10	8.18064e-14	0.688035	0.277	0.466	1.0445e-09
LSM14A	8.279e-14	0.444397	0.138	0.403	1.05706e-09
TOMM40	8.28232e-14	0.281805	0.077	0.307	1.05749e-09
EPHX1	8.37842e-14	-0.965721	0	0.357	1.06976e-09
AKAP9	8.46439e-14	-1.35209	0.138	0.605	1.08073e-09
ZNF622	8.53101e-14	0.351392	0.092	0.267	1.08924e-09
MYCBP2	8.5606e-14	1.0046	0.169	0.359	1.09302e-09
RSRC1	8.69398e-14	0.422132	0.123	0.366	1.11005e-09
MCFD2	8.80261e-14	0.436158	0.062	0.282	1.12392e-09
HMOX2	8.89485e-14	0.529524	0.123	0.317	1.13569e-09
FUT8	9.12226e-14	-0.946739	0	0.357	1.16473e-09
MAZ	9.13786e-14	-0.360525	0.077	0.459	1.16672e-09
STX3	9.15358e-14	0.503159	0.108	0.283	1.16873e-09
CLN5	9.20427e-14	0.47867	0.108	0.286	1.1752e-09
PPP4C	9.25792e-14	-0.75617	0.092	0.517	1.18205e-09
IMP3	9.28001e-14	0.407347	0.123	0.382	1.18487e-09
CHPT1	9.32395e-14	-0.609802	0.062	0.455	1.19048e-09
RCN2	9.58392e-14	0.557289	0.262	0.472	1.22368e-09
CYC1	9.71626e-14	0.411415	0.185	0.434	1.24057e-09
MRPS18C	9.77043e-14	0.373866	0.123	0.39	1.24749e-09
GTF2H5	9.78277e-14	0.690434	0.246	0.39	1.24906e-09
CXADR	9.93108e-14	-0.8647	0	0.356	1.268e-09
GLI4	1.00272e-13	0.708323	0.108	0.174	1.28027e-09
RPL7L1	1.01201e-13	0.350433	0.062	0.298	1.29213e-09
RPSA	1.02956e-13	-1.24294	0.385	0.817	1.31455e-09
TMEM205	1.06696e-13	-0.514596	0.108	0.499	1.36229e-09
SLC9A3R1	1.06823e-13	-1.15808	0.108	0.561	1.36392e-09
FAM234B	1.07313e-13	0.959059	0.077	0.144	1.37017e-09
HPF1	1.0785e-13	0.549151	0.108	0.298	1.37703e-09
MAPKAP1	1.09178e-13	0.699036	0.108	0.228	1.39399e-09
PPIF	1.0983e-13	0.890798	0.123	0.208	1.40231e-09
UBE2A	1.1009e-13	0.376298	0.138	0.355	1.40563e-09
EIF4EBP2	1.11961e-13	0.918002	0.123	0.268	1.42952e-09
ATP5F1C	1.12616e-13	-0.875554	0.123	0.545	1.43789e-09
TSFM	1.13137e-13	0.342655	0.062	0.313	1.44454e-09
NUDT5	1.13359e-13	-0.452831	0.062	0.447	1.44736e-09
C3orf14	1.14108e-13	0.398769	0.092	0.297	1.45693e-09
SYNJ2BP	1.14585e-13	0.600974	0.108	0.265	1.46302e-09
NUTM2B-AS1	1.14725e-13	0.335518	0.077	0.328	1.46481e-09
CPSF6	1.14746e-13	0.738041	0.138	0.301	1.46507e-09
FYTTD1	1.15374e-13	0.69196	0.169	0.303	1.4731e-09
XPA	1.15508e-13	0.762648	0.092	0.21	1.47481e-09
RPS10	1.16841e-13	-1.08186	0.123	0.573	1.49183e-09
AFDN	1.17405e-13	-0.276336	0.077	0.444	1.49903e-09
EPS8L1	1.20182e-13	-0.851803	0	0.354	1.53448e-09
NOP58	1.20287e-13	0.697822	0.123	0.344	1.53582e-09
DNAJC3	1.25089e-13	0.755013	0.123	0.261	1.59714e-09
KIFAP3	1.25192e-13	0.349018	0.062	0.225	1.59845e-09
PPCS	1.26778e-13	0.290641	0.169	0.407	1.6187e-09
GOLGA2	1.29532e-13	0.260241	0.046	0.278	1.65386e-09
DAP3	1.29554e-13	-0.446293	0.015	0.362	1.65415e-09
USP7	1.29665e-13	0.659787	0.154	0.357	1.65556e-09
LLGL2	1.29959e-13	-0.5949	0.077	0.479	1.65931e-09
NCOA7	1.32322e-13	0.985764	0.154	0.248	1.68949e-09
PSMA3	1.32323e-13	0.343987	0.169	0.415	1.6895e-09
ATXN10	1.3383e-13	-0.414651	0.077	0.447	1.70874e-09
HNRNPK	1.44208e-13	0.686364	0.4	0.572	1.84125e-09
NUBP2	1.44938e-13	0.344994	0.123	0.377	1.85057e-09
COA3	1.49456e-13	0.263572	0.108	0.347	1.90825e-09
HIGD1A	1.50069e-13	0.560059	0.123	0.296	1.91608e-09
GFPT1	1.54688e-13	0.845898	0.138	0.316	1.97505e-09
ZNF552	1.54858e-13	-0.805908	0	0.351	1.97723e-09
SAR1B	1.5539e-13	0.59474	0.185	0.32	1.98402e-09
ILK	1.56133e-13	-0.691508	0.015	0.387	1.9935e-09
DYNLRB1	1.57652e-13	0.936506	0.354	0.48	2.0129e-09
PSMB8	1.58198e-13	0.817187	0.185	0.275	2.01987e-09
CEBPZ	1.58778e-13	0.603173	0.185	0.402	2.02728e-09
WWP1	1.5923e-13	0.347057	0.246	0.55	2.03305e-09
CHID1	1.60139e-13	-0.47971	0.046	0.409	2.04466e-09
MPPE1	1.61558e-13	0.330552	0.031	0.203	2.06277e-09
PGRMC1	1.64623e-13	0.40369	0.262	0.533	2.10191e-09
PMVK	1.70139e-13	-0.256206	0.046	0.384	2.17233e-09
DDAH2	1.70715e-13	-1.00683	0.015	0.413	2.17969e-09
STK24	1.71338e-13	1.07401	0.2	0.229	2.18764e-09
MBD2	1.73632e-13	-0.689478	0.062	0.46	2.21693e-09
STAT3	1.76204e-13	0.686437	0.2	0.386	2.24977e-09
RPL10A	1.77906e-13	0.63915	0.6	0.717	2.2715e-09
IER5L	1.80549e-13	-0.883725	0.031	0.416	2.30525e-09
ZNF22	1.83749e-13	0.722938	0.077	0.192	2.34611e-09
SCRN1	1.84076e-13	0.745952	0.138	0.271	2.35028e-09
MAGT1	1.84988e-13	0.25377	0.062	0.285	2.36192e-09
TAGLN2	1.85848e-13	0.796718	0.308	0.459	2.37291e-09
CRIP1	1.87985e-13	1.35259	0.815	0.889	2.40019e-09
MAP4	1.88058e-13	-0.537823	0.077	0.473	2.40112e-09
PLA2G12A	1.8861e-13	0.690401	0.138	0.292	2.40817e-09
DGUOK	1.88786e-13	0.560928	0.215	0.428	2.41042e-09
ARPC4	1.91372e-13	-0.378877	0.046	0.406	2.44344e-09
UBE2V1	1.96481e-13	0.683605	0.185	0.374	2.50866e-09
PDXK	1.9691e-13	-0.820051	0.062	0.471	2.51415e-09
GOLM1	2.00762e-13	0.529264	0.123	0.302	2.56332e-09
MRPS5	2.02135e-13	0.394359	0.123	0.358	2.58086e-09
MMADHC	2.07004e-13	0.452327	0.138	0.337	2.64302e-09
FXR1	2.13959e-13	0.62848	0.185	0.402	2.73182e-09
UFC1	2.15537e-13	0.581594	0.277	0.461	2.75197e-09
RHOC	2.22367e-13	-0.265503	0.154	0.516	2.83918e-09
FIS1	2.24572e-13	-0.754193	0.123	0.534	2.86733e-09
SH3BGR	2.24836e-13	0.585273	0.062	0.116	2.87071e-09
RSPRY1	2.40661e-13	0.633951	0.046	0.157	3.07275e-09
UHMK1	2.41564e-13	0.577647	0.123	0.37	3.08428e-09
GADD45B	2.4326e-13	-0.329004	0.077	0.442	3.10594e-09
GNG10	2.43858e-13	0.6229	0.215	0.381	3.11358e-09
CSF3R	2.45874e-13	-1.06316	0	0.347	3.13932e-09
NFIC	2.50129e-13	0.627189	0.262	0.485	3.19364e-09
CFI	2.50865e-13	1.10433	0.108	0.013	3.20305e-09
CALU	2.55591e-13	-0.260828	0.077	0.426	3.26338e-09
PHF20L1	2.58383e-13	-0.889268	0.046	0.454	3.29904e-09
VAMP2	2.58745e-13	0.684302	0.185	0.357	3.30366e-09
PSMB3	2.62253e-13	0.862627	0.308	0.419	3.34845e-09
ACYP2	2.64047e-13	0.438051	0.077	0.188	3.37136e-09
SESTD1	2.72995e-13	-0.781062	0	0.346	3.48559e-09
NLN	2.7433e-13	0.7586	0.062	0.12	3.50264e-09
TMED4	2.7594e-13	0.547186	0.215	0.428	3.5232e-09
EPRS	2.7954e-13	-0.694676	0.031	0.412	3.56917e-09
COPS9	2.80057e-13	-1.33914	0.338	0.782	3.57577e-09
KTN1	2.83645e-13	0.708438	0.538	0.729	3.62157e-09
LIMS1	2.8619e-13	0.39885	0.138	0.365	3.65407e-09
MFSD1	2.86505e-13	0.674011	0.092	0.23	3.6581e-09
HAGH	2.87383e-13	0.273651	0.185	0.413	3.6693e-09
INO80C	2.88843e-13	0.577759	0.077	0.25	3.68795e-09
RSL24D1	2.91866e-13	0.768235	0.262	0.435	3.72655e-09
PPP3CB	2.93354e-13	0.944059	0.169	0.179	3.74555e-09
HCFC1R1	2.94046e-13	0.326317	0.169	0.419	3.75438e-09
FKBP1A	2.98689e-13	0.582089	0.246	0.412	3.81367e-09
OTUD6B-AS1	3.01225e-13	0.621035	0.185	0.382	3.84604e-09
ILF3	3.06001e-13	-0.563594	0.077	0.469	3.90702e-09
GRHPR	3.08924e-13	0.48339	0.108	0.306	3.94435e-09
TSPAN4	3.09451e-13	-0.774073	0	0.344	3.95107e-09
STMP1	3.10735e-13	-0.497015	0.062	0.427	3.96746e-09
SKIL	3.12025e-13	0.552488	0.138	0.386	3.98394e-09
EPN2	3.13934e-13	0.578609	0.077	0.265	4.00831e-09
SRSF3	3.14986e-13	0.683157	0.385	0.556	4.02174e-09
TMC5	3.1501e-13	0.934189	0.2	0.255	4.02205e-09
C7orf50	3.15529e-13	0.348164	0.123	0.359	4.02867e-09
CELSR2	3.15976e-13	-0.841476	0	0.344	4.03439e-09
TMED10	3.16592e-13	-0.302494	0.169	0.552	4.04225e-09
MORF4L2	3.169e-13	0.785843	0.446	0.59	4.04617e-09
PRDX4	3.21985e-13	-1.252	0.046	0.466	4.11111e-09
PRKAR1A	3.28223e-13	0.34872	0.169	0.432	4.19076e-09
CAPZA1	3.28522e-13	0.487061	0.123	0.373	4.19457e-09
PTPN1	3.28532e-13	0.644095	0.138	0.26	4.1947e-09
C1orf43	3.30548e-13	-0.392166	0.092	0.456	4.22044e-09
ARPC5	3.35571e-13	0.503843	0.277	0.514	4.28457e-09
SUZ12	3.46643e-13	0.574394	0.108	0.26	4.42593e-09
P4HA1	3.46986e-13	0.392109	0.062	0.254	4.43031e-09
EIF2B3	3.4844e-13	0.543935	0.077	0.195	4.44888e-09
NAGK	3.50953e-13	-0.536922	0.015	0.364	4.48097e-09
SZRD1	3.51175e-13	0.771636	0.108	0.202	4.48381e-09
ACADVL	3.51934e-13	-0.487613	0.062	0.428	4.4935e-09
KIAA1522	3.52669e-13	0.520526	0.077	0.23	4.50287e-09
HM13	3.53868e-13	-0.381349	0.092	0.468	4.51819e-09
NPHP1	3.54002e-13	0.466507	0.046	0.176	4.5199e-09
COMMD7	3.56603e-13	0.355844	0.138	0.359	4.5531e-09
ILVBL	3.58076e-13	-0.723666	0	0.343	4.57191e-09
AUP1	3.60583e-13	-0.612633	0.062	0.458	4.60392e-09
ATP2A2	3.63835e-13	-0.820408	0.015	0.393	4.64545e-09
GABARAPL1	3.64075e-13	0.742937	0.108	0.199	4.64851e-09
IDI1	3.73301e-13	-0.713354	0	0.343	4.76631e-09
PRPF40A	3.7588e-13	-0.275972	0.138	0.511	4.79923e-09
RARS	3.76491e-13	0.473204	0.077	0.284	4.80704e-09
PSMC6	3.8287e-13	-0.874	0.077	0.493	4.88849e-09
ATP5PD	3.92502e-13	0.730834	0.431	0.532	5.01146e-09
TPGS2	3.92782e-13	-0.272783	0.031	0.346	5.01503e-09
STAG2	3.96596e-13	0.744455	0.215	0.332	5.06374e-09
RBM3	4.02964e-13	0.811522	0.462	0.56	5.14504e-09
PSMC3	4.03643e-13	0.393842	0.2	0.412	5.15372e-09
DUBR	4.12508e-13	0.795085	0.031	0.065	5.2669e-09
PAM16	4.19878e-13	0.513781	0.123	0.29	5.361e-09
DYNC1I2	4.24978e-13	0.551991	0.246	0.495	5.42612e-09
SLU7	4.34724e-13	0.410434	0.108	0.31	5.55056e-09
PDHA1	4.38059e-13	0.359885	0.092	0.278	5.59313e-09
SNX4	4.39656e-13	0.362849	0.077	0.239	5.61353e-09
CHMP3	4.42435e-13	0.677248	0.277	0.428	5.64901e-09
YME1L1	4.4648e-13	-0.656705	0.062	0.455	5.70066e-09
ARMT1	4.53049e-13	-1.26669	0.031	0.436	5.78453e-09
MAP1LC3B	4.58757e-13	0.358076	0.138	0.383	5.85741e-09
NBR1	4.59732e-13	0.751724	0.077	0.167	5.86985e-09
SPIN2B	4.60771e-13	0.486719	0.046	0.101	5.88313e-09
TOB1	4.62165e-13	-0.877866	0.062	0.469	5.90092e-09
DCAF7	4.63162e-13	0.400637	0.123	0.361	5.91366e-09
PFKL	4.69167e-13	-0.768367	0	0.34	5.99032e-09
FKBP3	4.71491e-13	0.291018	0.169	0.409	6.01999e-09
HSDL2	4.7697e-13	0.61888	0.062	0.12	6.08995e-09
PPA1	4.78475e-13	0.754931	0.477	0.57	6.10917e-09
HUWE1	4.80614e-13	-0.400486	0.031	0.368	6.13648e-09
NSF	4.86268e-13	0.794242	0.092	0.206	6.20867e-09
TUBB4B	4.89565e-13	0.976164	0.354	0.513	6.25076e-09
GMPS	4.95094e-13	0.570394	0.123	0.259	6.32135e-09
NGRN	5.02356e-13	0.76882	0.292	0.407	6.41408e-09
MAGED1	5.05169e-13	0.558015	0.108	0.308	6.45e-09
MAL2	5.21352e-13	0.25501	0.215	0.503	6.65663e-09
CREM	5.29226e-13	0.263125	0.062	0.273	6.75716e-09
BIRC6	5.41551e-13	-0.436243	0.031	0.386	6.91452e-09
PLPP5	5.42323e-13	0.781566	0.523	0.681	6.92438e-09
ZNF24	5.47333e-13	0.331921	0.185	0.435	6.98835e-09
MRPL40	5.63603e-13	0.311974	0.154	0.38	7.19608e-09
SMARCC2	5.65389e-13	0.657383	0.185	0.353	7.21889e-09
MAN1A1	5.71958e-13	1.14166	0.123	0.056	7.30276e-09
C1orf122	5.74151e-13	0.404206	0.292	0.497	7.33076e-09
PRKCSH	5.79032e-13	-0.918957	0.015	0.401	7.39308e-09
PRELID3B	5.93359e-13	0.477984	0.154	0.386	7.576e-09
DNAJB12	6.00934e-13	0.481522	0.108	0.293	7.67273e-09
NT5DC1	6.02671e-13	0.251942	0.092	0.305	7.69491e-09
RPS21	6.05505e-13	-1.18018	0.785	0.974	7.73109e-09
EBPL	6.06151e-13	0.468293	0.092	0.242	7.73934e-09
SEPHS1	6.26885e-13	-0.744065	0	0.337	8.00407e-09
TPD52	6.3275e-13	0.424666	0.215	0.445	8.07896e-09
GRB2	6.3328e-13	0.271169	0.138	0.387	8.08572e-09
CARD19	6.62421e-13	0.373545	0.154	0.377	8.45779e-09
POLR1D	6.63106e-13	0.486343	0.2	0.375	8.46653e-09
NDUFA6	6.72139e-13	0.539279	0.2	0.44	8.58187e-09
FAHD1	6.76905e-13	0.585426	0.108	0.255	8.64272e-09
PTER	6.78218e-13	0.667115	0.077	0.158	8.65949e-09
TAOK3	6.90231e-13	-0.906847	0.031	0.424	8.81287e-09
LPCAT3	6.94986e-13	0.350563	0.062	0.256	8.87358e-09
ADI1	7.01714e-13	0.394814	0.123	0.317	8.95948e-09
EMD	7.19053e-13	0.43698	0.123	0.324	9.18086e-09
MAGED2	7.27973e-13	-0.75708	0.138	0.549	9.29476e-09
SAT1	7.44229e-13	-1.2145	0.154	0.598	9.50232e-09
USP3	7.63645e-13	0.663068	0.138	0.287	9.75021e-09
SUGT1	7.70364e-13	0.366661	0.138	0.389	9.83601e-09
USP1	7.72803e-13	0.299286	0.077	0.294	9.86715e-09
PSMB9	7.7657e-13	0.830273	0.123	0.175	9.91524e-09
ATF4	7.83126e-13	-1.12354	0.077	0.503	9.99895e-09
CLDN7	7.91728e-13	-0.909893	0.138	0.553	1.01088e-08
AKIP1	7.92119e-13	0.29977	0.046	0.216	1.01138e-08
MRPL20	8.06344e-13	0.648061	0.262	0.488	1.02954e-08
TMEM147	8.11612e-13	-0.584116	0.046	0.428	1.03627e-08
MIF4GD	8.18281e-13	0.457937	0.077	0.172	1.04478e-08
CTSH	8.24842e-13	0.251928	0.108	0.394	1.05316e-08
F12	8.26191e-13	0.384703	0.031	0.161	1.05488e-08
ALDH3A2	8.37021e-13	0.411369	0.077	0.322	1.06871e-08
CD9	8.4136e-13	-0.779178	0.185	0.607	1.07425e-08
KDELR1	8.45665e-13	0.432954	0.262	0.452	1.07975e-08
BRF2	8.4905e-13	-0.757401	0.015	0.376	1.08407e-08
PRPF38B	8.51179e-13	-0.947931	0.077	0.497	1.08678e-08
SLC46A3	8.52736e-13	0.497368	0.046	0.08	1.08877e-08
RCOR1	8.59094e-13	0.739831	0.062	0.183	1.09689e-08
SUSD3	8.63832e-13	-1.07205	0.031	0.429	1.10294e-08
ZNF263	8.91474e-13	0.656831	0.077	0.156	1.13823e-08
C1QBP	8.93781e-13	0.769311	0.308	0.421	1.14118e-08
MICU1	8.94705e-13	0.418919	0.077	0.244	1.14236e-08
PET100	9.02278e-13	-0.571828	0.138	0.549	1.15203e-08
MRPS15	9.10862e-13	-1.17393	0.046	0.456	1.16299e-08
MSANTD3	9.12879e-13	0.424522	0.031	0.117	1.16556e-08
MGMT	9.13832e-13	-0.682709	0.077	0.472	1.16678e-08
CCDC174	9.31018e-13	0.486943	0.077	0.214	1.18872e-08
WFDC2	9.32599e-13	-2.43038	0.108	0.546	1.19074e-08
RPL31	9.33428e-13	0.825608	0.508	0.609	1.1918e-08
KDM5B	9.42349e-13	-0.624551	0.062	0.457	1.20319e-08
CKAP4	9.60784e-13	-0.783246	0.015	0.377	1.22673e-08
MEAF6	9.79779e-13	0.367956	0.231	0.482	1.25098e-08
SELENOP	9.8209e-13	0.720366	0.2	0.338	1.25393e-08
NDUFS2	9.85427e-13	-0.324604	0.123	0.487	1.25819e-08
LCMT2	9.90642e-13	0.74192	0.062	0.054	1.26485e-08
UQCRFS1	9.91412e-13	0.486733	0.231	0.431	1.26583e-08
PSMA4	9.9927e-13	0.519545	0.277	0.479	1.27587e-08
MOB4	9.99831e-13	0.379677	0.169	0.375	1.27658e-08
TRPS1	1.03288e-12	-0.913974	0.231	0.675	1.31878e-08
AKR1A1	1.05095e-12	0.456812	0.2	0.384	1.34185e-08
CAMKK2	1.05371e-12	0.30682	0.031	0.207	1.34537e-08
PKP3	1.05407e-12	-0.324579	0.046	0.371	1.34584e-08
ZFP91	1.07223e-12	0.660261	0.169	0.314	1.36903e-08
UBA2	1.07266e-12	0.652738	0.092	0.248	1.36957e-08
PMF1	1.07792e-12	0.260406	0.077	0.3	1.37629e-08
ZDHHC3	1.08126e-12	0.281551	0.062	0.288	1.38055e-08
RPS6KB2	1.09387e-12	-0.819097	0.015	0.392	1.39666e-08
JTB	1.09948e-12	0.378355	0.292	0.521	1.40382e-08
RAB14	1.10166e-12	0.475372	0.154	0.345	1.4066e-08
RASL11A	1.11506e-12	0.348746	0.031	0.12	1.42371e-08
PGM2L1	1.1151e-12	-0.805393	0	0.331	1.42376e-08
HNRNPC	1.11959e-12	0.268464	0.308	0.554	1.4295e-08
NT5C	1.1203e-12	-0.426502	0.031	0.377	1.43039e-08
FARP1	1.12091e-12	-0.994242	0.015	0.395	1.43118e-08
FAM162A	1.12691e-12	0.523747	0.215	0.402	1.43883e-08
ATP2B1	1.13562e-12	-0.89183	0.015	0.394	1.44996e-08
ERLIN2	1.13645e-12	-0.811632	0.046	0.439	1.45102e-08
SCAMP4	1.13965e-12	-0.27157	0.015	0.322	1.45511e-08
GPAT4	1.16045e-12	-0.750945	0.046	0.428	1.48166e-08
PSMA6	1.16341e-12	0.641907	0.292	0.462	1.48545e-08
ANKLE2	1.16465e-12	0.943846	0.154	0.318	1.48702e-08
ZMYND8	1.17645e-12	-0.64676	0.046	0.415	1.50209e-08
DUS1L	1.18441e-12	-0.257662	0.077	0.423	1.51226e-08
MAPK1IP1L	1.22212e-12	0.69638	0.108	0.265	1.5604e-08
RBM22	1.23024e-12	0.416546	0.077	0.226	1.57077e-08
JMJD8	1.23105e-12	0.502622	0.108	0.283	1.57181e-08
C11orf58	1.26166e-12	0.666542	0.446	0.553	1.61089e-08
TMEM60	1.28254e-12	0.324824	0.046	0.18	1.63754e-08
THAP12	1.31164e-12	0.828174	0.138	0.213	1.67471e-08
CNOT7	1.31271e-12	0.781897	0.169	0.257	1.67607e-08
GNA12	1.31997e-12	0.515709	0.046	0.17	1.68534e-08
DUSP23	1.32073e-12	-0.319368	0.046	0.386	1.68631e-08
PRLR	1.34285e-12	-1.02041	0.015	0.393	1.71455e-08
CTNNA1	1.35582e-12	0.28636	0.108	0.369	1.73111e-08
ZFAS1	1.36738e-12	-0.568029	0.262	0.685	1.74586e-08
PERP	1.36829e-12	0.909699	0.354	0.417	1.74704e-08
UBAC1	1.37923e-12	0.474832	0.108	0.224	1.761e-08
BZW2	1.38098e-12	-0.634513	0.031	0.401	1.76323e-08
ENO1	1.39245e-12	0.263875	0.231	0.542	1.77788e-08
ZKSCAN1	1.41018e-12	-0.525215	0.062	0.43	1.80052e-08
TMEM165	1.42735e-12	-1.27505	0.077	0.501	1.82245e-08
SLC2A4RG	1.44293e-12	-0.532153	0.108	0.495	1.84233e-08
GIPC1	1.45163e-12	-1.01879	0.062	0.469	1.85344e-08
RBMS1	1.45455e-12	-0.745741	0	0.329	1.85717e-08
MRPS26	1.48105e-12	-0.398655	0.108	0.491	1.891e-08
CMYA5	1.50536e-12	-0.300471	0.062	0.403	1.92205e-08
YBX3	1.51898e-12	-1.05532	0.046	0.445	1.93943e-08
UBL5	1.51933e-12	1.12506	0.8	0.699	1.93988e-08
NDUFB2	1.52097e-12	0.644462	0.369	0.543	1.94198e-08
MRPS12	1.55214e-12	0.520993	0.185	0.356	1.98177e-08
SRI	1.56217e-12	-1.53242	0.231	0.674	1.99458e-08
RNF114	1.56475e-12	0.425434	0.092	0.265	1.99788e-08
PAXX	1.59682e-12	0.267535	0.108	0.371	2.03883e-08
ELP2	1.60354e-12	0.732405	0.215	0.344	2.0474e-08
NDUFB8	1.61655e-12	0.332131	0.246	0.496	2.06402e-08
C14orf119	1.64911e-12	0.533269	0.108	0.291	2.10559e-08
EIF3B	1.65304e-12	-0.953527	0.062	0.467	2.1106e-08
CD55	1.67403e-12	0.558652	0.138	0.369	2.1374e-08
ARL16	1.67494e-12	-0.526814	0.031	0.386	2.13857e-08
RFK	1.67625e-12	0.535963	0.092	0.209	2.14024e-08
TCAF1	1.6776e-12	-0.710347	0	0.327	2.14196e-08
PLPP2	1.70357e-12	-0.714155	0.138	0.547	2.17512e-08
GTF2A2	1.72019e-12	0.461696	0.262	0.453	2.19634e-08
UBE2D1	1.73539e-12	0.535355	0.123	0.232	2.21575e-08
SHROOM3	1.74305e-12	-0.50867	0.062	0.422	2.22552e-08
PDAP1	1.75858e-12	-0.270246	0.123	0.47	2.24535e-08
BRD7	1.76235e-12	0.308844	0.092	0.329	2.25017e-08
ZNF32	1.76283e-12	0.565066	0.108	0.25	2.25078e-08
UBXN1	1.764e-12	0.41225	0.231	0.454	2.25227e-08
RAB32	1.85724e-12	-0.905409	0	0.326	2.37132e-08
PGRMC2	1.87379e-12	-0.261544	0.031	0.337	2.39245e-08
POR	1.91707e-12	-0.57674	0.015	0.36	2.44772e-08
MFSD10	1.93399e-12	-0.796684	0.015	0.389	2.46931e-08
CIRBP	1.95557e-12	0.64835	0.323	0.515	2.49687e-08
GOLGB1	1.97169e-12	0.653222	0.338	0.548	2.51745e-08
GOLGA5	1.97367e-12	0.875667	0.169	0.166	2.51998e-08
HEATR6	1.97432e-12	0.532839	0.046	0.147	2.52081e-08
CKS2	2.00667e-12	0.413425	0.092	0.299	2.56212e-08
SSR3	2.05837e-12	-0.55609	0.108	0.506	2.62813e-08
FKBP8	2.0646e-12	-0.431961	0.092	0.464	2.63609e-08
RPL11	2.14918e-12	0.896453	0.769	0.794	2.74407e-08
TMEM254	2.15865e-12	0.695657	0.077	0.161	2.75616e-08
PIGK	2.16157e-12	0.413822	0.031	0.164	2.75989e-08
LEPROT	2.21455e-12	-0.701584	0.077	0.461	2.82754e-08
MINDY2	2.22958e-12	-0.658134	0	0.324	2.84673e-08
TOX4	2.23754e-12	0.278502	0.123	0.359	2.85689e-08
KIF22	2.25473e-12	0.448262	0.092	0.256	2.87884e-08
TM9SF2	2.27255e-12	0.359387	0.123	0.327	2.90159e-08
SAP30L	2.285e-12	0.30613	0.046	0.179	2.91749e-08
PSME2	2.30122e-12	0.642948	0.292	0.47	2.93819e-08
ISG20L2	2.31055e-12	0.342989	0.046	0.23	2.95011e-08
MVB12A	2.31467e-12	-0.251921	0.031	0.33	2.95537e-08
EAPP	2.32932e-12	0.596582	0.2	0.348	2.97407e-08
ACTR6	2.35328e-12	0.386499	0.108	0.304	3.00466e-08
S100A13	2.40878e-12	1.04007	0.538	0.575	3.07554e-08
SLC44A4	2.41783e-12	-0.655885	0	0.323	3.08708e-08
YES1	2.45836e-12	0.439642	0.123	0.285	3.13883e-08
ATP1B1	2.47854e-12	0.344864	0.169	0.449	3.1646e-08
NDUFB5	2.48212e-12	0.329384	0.154	0.384	3.16918e-08
MTA1	2.5411e-12	0.377668	0.154	0.363	3.24448e-08
HTATIP2	2.5584e-12	0.325198	0.108	0.304	3.26656e-08
MT-ND4L	2.56488e-12	-0.695266	0.169	0.606	3.27484e-08
STIP1	2.57219e-12	0.27715	0.138	0.395	3.28417e-08
NAA15	2.5765e-12	0.258454	0.077	0.305	3.28968e-08
MITD1	2.60121e-12	0.520852	0.092	0.211	3.32122e-08
NMRAL1	2.60349e-12	0.549886	0.138	0.274	3.32414e-08
ORC4	2.62129e-12	0.44937	0.108	0.275	3.34686e-08
VAMP3	2.64154e-12	0.631989	0.092	0.208	3.37271e-08
LTBR	2.64721e-12	-0.289239	0.031	0.337	3.37996e-08
AK1	2.67184e-12	0.521754	0.092	0.211	3.41141e-08
COX6B1	2.6738e-12	0.69128	0.446	0.532	3.41391e-08
NDUFB11	2.68254e-12	0.647953	0.369	0.535	3.42507e-08
DVL3	2.77664e-12	0.496553	0.108	0.292	3.54522e-08
SRP19	2.80823e-12	0.389677	0.138	0.375	3.58555e-08
SRSF11	2.81387e-12	-0.839778	0.138	0.563	3.59275e-08
LACTB	2.84252e-12	-0.638052	0	0.322	3.62933e-08
SOD1	2.84727e-12	0.968045	0.508	0.54	3.63539e-08
COX5A	2.86109e-12	0.363978	0.292	0.507	3.65304e-08
B3GAT3	2.87313e-12	-0.45689	0.046	0.393	3.66842e-08
WASHC3	2.88881e-12	-0.383482	0.015	0.331	3.68843e-08
ZNF766	2.92666e-12	0.548303	0.123	0.237	3.73676e-08
ERP29	2.95284e-12	-0.699438	0.108	0.51	3.77018e-08
CALM3	2.99556e-12	0.43454	0.123	0.313	3.82473e-08
WRAP73	3.05203e-12	0.388015	0.031	0.132	3.89683e-08
DNAJA2	3.11782e-12	0.314317	0.123	0.325	3.98083e-08
HSBP1L1	3.12976e-12	-0.62304	0.031	0.385	3.99608e-08
ALKBH7	3.14307e-12	0.431735	0.262	0.461	4.01307e-08
TMEM18	3.14444e-12	-0.61327	0	0.321	4.01482e-08
EVI5	3.17213e-12	0.67666	0.108	0.211	4.05018e-08
SLC9A3R2	3.22889e-12	0.38696	0.123	0.321	4.12265e-08
REXO4	3.24002e-12	0.706054	0.092	0.131	4.13686e-08
BASP1	3.27386e-12	-1.0266	0	0.32	4.18007e-08
VAC14	3.33088e-12	0.398763	0.031	0.149	4.25287e-08
AKIRIN1	3.34175e-12	0.541845	0.138	0.367	4.26675e-08
TRIM28	3.37799e-12	-0.65523	0.046	0.425	4.31302e-08
BCAP29	3.40219e-12	-0.451356	0.031	0.374	4.34392e-08
ASPSCR1	3.40853e-12	-0.652604	0	0.32	4.35202e-08
RPS14	3.41406e-12	0.957799	0.908	0.836	4.35907e-08
COPS7A	3.45799e-12	0.730184	0.138	0.222	4.41516e-08
TSEN34	3.48566e-12	-0.933633	0.108	0.523	4.45049e-08
MANF	3.50979e-12	-0.935078	0.077	0.474	4.4813e-08
COQ7	3.53362e-12	0.359589	0.062	0.221	4.51173e-08
PHLDA3	3.54645e-12	0.445084	0.062	0.173	4.52811e-08
SLC25A1	3.56197e-12	-0.350983	0.046	0.368	4.54793e-08
LRRC6	3.60323e-12	0.816256	0.046	0.129	4.6006e-08
MRPL4	3.62053e-12	-0.858216	0.031	0.415	4.62269e-08
ZNF704	3.62084e-12	-0.737547	0	0.319	4.62309e-08
NUDT16L1	3.62976e-12	0.36617	0.123	0.334	4.63448e-08
DHRS4-AS1	3.63419e-12	0.566412	0.077	0.228	4.64013e-08
DHX29	3.6931e-12	0.698931	0.077	0.294	4.71535e-08
PHLDA1	3.70597e-12	-0.363381	0.046	0.366	4.73179e-08
LAMA5	3.72672e-12	-1.04067	0.015	0.382	4.75828e-08
PDIA4	3.73698e-12	-0.57254	0.046	0.405	4.77137e-08
FAM32A	3.7592e-12	0.364554	0.092	0.293	4.79974e-08
DUSP10	3.7901e-12	0.505756	0.046	0.1	4.8392e-08
BLOC1S6	3.80799e-12	0.505751	0.154	0.304	4.86204e-08
PTGES2	3.80911e-12	0.319026	0.062	0.228	4.86347e-08
KNOP1	3.87309e-12	0.317004	0.108	0.402	4.94516e-08
FARSA	3.89735e-12	-0.259183	0.015	0.309	4.97614e-08
PPP1R14B	3.98187e-12	-1.16566	0.169	0.607	5.08405e-08
IFI35	3.99436e-12	0.602008	0.092	0.171	5.1e-08
RGS19	4.00237e-12	0.660507	0.046	0.126	5.11023e-08
PCID2	4.10372e-12	-0.25009	0.015	0.308	5.23964e-08
EPAS1	4.16822e-12	-0.710528	0	0.318	5.32198e-08
PSMD1	4.16824e-12	0.314949	0.169	0.408	5.32201e-08
ROGDI	4.27122e-12	0.393133	0.108	0.28	5.4535e-08
STT3B	4.42706e-12	-0.767067	0	0.317	5.65246e-08
SH3BGRL	4.46217e-12	0.989084	0.292	0.337	5.6973e-08
INSR	4.47609e-12	-0.553937	0.015	0.341	5.71508e-08
NAT14	4.48428e-12	-0.541451	0.015	0.343	5.72553e-08
FN3K	4.52425e-12	0.593354	0.077	0.162	5.77657e-08
VPS25	4.54184e-12	0.276478	0.123	0.334	5.79902e-08
MPC2	4.562e-12	0.266126	0.2	0.434	5.82477e-08
RAB25	4.58352e-12	-0.90109	0.062	0.456	5.85224e-08
TMEM128	4.64545e-12	0.341614	0.031	0.156	5.93131e-08
GAR1	4.69398e-12	0.301903	0.077	0.296	5.99328e-08
DSG2	4.69563e-12	-0.512438	0.031	0.361	5.99538e-08
TMED7	4.7341e-12	0.43397	0.092	0.222	6.0445e-08
MTA3	4.74541e-12	-0.41292	0.015	0.332	6.05895e-08
CTSF	4.79868e-12	-0.573633	0.015	0.353	6.12695e-08
DNPEP	4.81307e-12	-0.468207	0.062	0.421	6.14533e-08
SCAMP1	4.85018e-12	0.403233	0.062	0.23	6.19271e-08
AP2M1	4.86738e-12	0.683051	0.338	0.528	6.21467e-08
LAPTM4A	4.88751e-12	-0.50996	0.215	0.601	6.24037e-08
TTC37	4.89285e-12	0.861089	0.123	0.206	6.24719e-08
SCNN1A	4.89409e-12	-0.652417	0	0.316	6.24877e-08
MRPL43	4.90444e-12	-0.473101	0.062	0.424	6.26198e-08
COMT	4.91938e-12	-1.01237	0.077	0.485	6.28107e-08
PCMT1	4.94883e-12	-0.93494	0.062	0.46	6.31867e-08
SYF2	4.96666e-12	0.564008	0.185	0.36	6.34143e-08
LXN	4.99316e-12	-0.983857	0	0.316	6.37527e-08
RAB31	5.08018e-12	-0.858848	0.015	0.368	6.48637e-08
SEC31A	5.1002e-12	-0.475562	0.092	0.461	6.51194e-08
CLUAP1	5.15991e-12	0.722849	0.123	0.206	6.58817e-08
CBX6	5.19727e-12	-0.614977	0	0.315	6.63588e-08
CNDP2	5.21553e-12	0.288073	0.138	0.356	6.65918e-08
ANKRD12	5.2782e-12	-0.534856	0.154	0.543	6.73921e-08
HOOK2	5.30189e-12	-0.52374	0.046	0.407	6.76946e-08
PRR7	5.34511e-12	0.463348	0.046	0.208	6.82463e-08
WSB1	5.34642e-12	-0.692915	0.046	0.41	6.82631e-08
LHPP	5.35364e-12	0.567965	0.062	0.147	6.83552e-08
BMI1	5.3902e-12	0.568301	0.092	0.281	6.8822e-08
TANC2	5.41355e-12	-0.398319	0.062	0.402	6.91202e-08
ZBTB7A	5.42741e-12	-0.393211	0.108	0.474	6.92972e-08
PNPLA8	5.46247e-12	0.307362	0.062	0.277	6.97448e-08
SNRPB2	5.48076e-12	0.321627	0.169	0.449	6.99783e-08
ARFRP1	5.48722e-12	-0.581417	0.031	0.388	7.00609e-08
CYP51A1	5.5381e-12	-0.370577	0.031	0.338	7.07104e-08
AHSA1	5.58553e-12	0.356758	0.154	0.391	7.1316e-08
NUFIP2	5.63212e-12	-0.37826	0.062	0.415	7.19109e-08
SLC25A17	5.64026e-12	0.31075	0.031	0.173	7.20148e-08
SH3BP4	5.66038e-12	0.588215	0.108	0.245	7.22718e-08
MYO1B	5.74421e-12	-0.755551	0	0.314	7.33421e-08
GDF15	5.74421e-12	-1.38178	0	0.314	7.33421e-08
NCKAP1	5.74886e-12	-0.765762	0.015	0.368	7.34014e-08
MRPL36	5.85084e-12	0.300632	0.2	0.43	7.47035e-08
CERS6	5.93164e-12	-0.745538	0.015	0.366	7.57352e-08
AIDA	5.94541e-12	0.474863	0.108	0.316	7.5911e-08
DCTPP1	5.98294e-12	0.426587	0.169	0.388	7.63902e-08
GSTO2	6.04042e-12	-0.358155	0.015	0.321	7.71241e-08
EIF3E	6.0858e-12	0.65407	0.246	0.404	7.77035e-08
SRSF10	6.14398e-12	-0.771797	0.077	0.47	7.84463e-08
CDYL	6.17741e-12	0.601334	0.108	0.253	7.88731e-08
TIMM17B	6.18116e-12	-0.331311	0.031	0.361	7.8921e-08
DNPH1	6.37467e-12	0.522679	0.108	0.308	8.13918e-08
PFDN5	6.37576e-12	0.561228	0.538	0.667	8.14058e-08
DNASE2	6.37584e-12	-0.367173	0.031	0.345	8.14067e-08
PMM1	6.39111e-12	-0.436909	0.015	0.328	8.16017e-08
PSMA1	6.4697e-12	0.408489	0.246	0.482	8.26052e-08
MRPL12	6.50393e-12	-0.379796	0.062	0.394	8.30422e-08
PARN	6.51048e-12	0.874023	0.169	0.179	8.31258e-08
CUEDC2	6.53385e-12	-0.400062	0.031	0.366	8.34242e-08
TRAF4	6.53636e-12	-0.685468	0.031	0.395	8.34563e-08
CDC5L	6.55388e-12	0.343011	0.077	0.257	8.368e-08
TMEM132A	6.60635e-12	-0.59969	0	0.313	8.43499e-08
CKS1B	6.86131e-12	0.447873	0.092	0.282	8.76052e-08
ERGIC3	6.88664e-12	-0.553584	0.092	0.458	8.79286e-08
TRMT6	6.90011e-12	0.652731	0.092	0.138	8.81006e-08
CCDC12	7.03088e-12	-0.453698	0.046	0.393	8.97703e-08
SLC22A18	7.0846e-12	-0.421594	0.015	0.328	9.04562e-08
RRM2B	7.10024e-12	0.720766	0.062	0.129	9.06558e-08
DYRK4	7.11221e-12	0.372121	0.077	0.221	9.08087e-08
SYPL1	7.11388e-12	0.416921	0.185	0.407	9.083e-08
MRPL13	7.11578e-12	0.262688	0.2	0.46	9.08543e-08
DAXX	7.15228e-12	-0.617849	0.046	0.408	9.13203e-08
HNRNPF	7.23796e-12	0.4597	0.323	0.518	9.24143e-08
SPRTN	7.23987e-12	0.523994	0.046	0.143	9.24387e-08
PRRG2	7.38169e-12	-0.520546	0.015	0.336	9.42495e-08
C11orf1	7.44559e-12	0.502174	0.062	0.188	9.50653e-08
PRKRA	7.44592e-12	-0.533916	0	0.312	9.50695e-08
IGF1R	7.59572e-12	-0.750557	0	0.311	9.69821e-08
IGFBP4	7.90429e-12	-0.952763	0	0.311	1.00922e-07
WASL	8.05566e-12	0.250595	0.138	0.376	1.02855e-07
SHLD2	8.20554e-12	0.774142	0.169	0.218	1.04768e-07
LARP4	8.45976e-12	0.598129	0.108	0.29	1.08014e-07
ZFAND5	8.50009e-12	0.781537	0.2	0.316	1.08529e-07
USP47	8.62623e-12	0.295054	0.062	0.331	1.1014e-07
ANXA11	8.86712e-12	0.690694	0.262	0.407	1.13215e-07
TEN1	8.90603e-12	-0.607414	0	0.31	1.13712e-07
HDDC2	8.90603e-12	-0.536492	0	0.31	1.13712e-07
N4BP2L2	8.9069e-12	0.558968	0.231	0.461	1.13723e-07
UBE2D4	8.92102e-12	0.408912	0.062	0.133	1.13904e-07
SNRNP25	8.96129e-12	0.334016	0.123	0.34	1.14418e-07
NMT1	8.96259e-12	0.366524	0.062	0.207	1.14434e-07
P4HTM	9.02718e-12	-0.807827	0.031	0.405	1.15259e-07
TIMP1	9.15349e-12	-1.22678	0.246	0.68	1.16872e-07
CLN3	9.20941e-12	-1.0223	0.015	0.373	1.17586e-07
GAA	9.32406e-12	-0.278247	0.015	0.306	1.1905e-07
OGFRL1	9.39848e-12	0.484374	0.092	0.28	1.2e-07
ATG101	9.45283e-12	-0.47827	0.015	0.336	1.20694e-07
PNISR	9.5501e-12	-0.541338	0.169	0.553	1.21936e-07
FUS	9.59116e-12	-0.350886	0.215	0.617	1.2246e-07
CMSS1	9.65549e-12	0.352647	0.077	0.278	1.23281e-07
THOC6	9.85899e-12	0.415988	0.062	0.222	1.2588e-07
PLXNB2	9.88396e-12	-0.2564	0.062	0.374	1.26198e-07
MTSS1	1.001e-11	1.02394	0.138	0.094	1.27808e-07
CCDC74A	1.00326e-11	-0.756215	0	0.308	1.28097e-07
CD24	1.00495e-11	-0.672143	0.477	0.855	1.28312e-07
APH1A	1.00992e-11	-0.333055	0.092	0.43	1.28947e-07
SLC25A11	1.01499e-11	0.267377	0.077	0.268	1.29594e-07
AFF4	1.01935e-11	0.54642	0.185	0.336	1.3015e-07
TMEM176B	1.02336e-11	-1.48286	0	0.308	1.30663e-07
IL6ST	1.02388e-11	0.731472	0.292	0.46	1.30729e-07
ATN1	1.03499e-11	0.391021	0.092	0.273	1.32147e-07
SNHG7	1.051e-11	-0.44428	0.031	0.361	1.34192e-07
RRAGB	1.05194e-11	0.452012	0.062	0.146	1.34311e-07
C6orf62	1.05606e-11	0.363414	0.108	0.314	1.34838e-07
CIAPIN1	1.06097e-11	0.260724	0.015	0.17	1.35465e-07
RETREG1	1.06249e-11	0.252967	0.092	0.315	1.35659e-07
NONO	1.07097e-11	0.396501	0.185	0.411	1.36741e-07
PPP1R11	1.08021e-11	0.615673	0.138	0.207	1.37921e-07
UBE2I	1.08167e-11	0.542288	0.338	0.558	1.38108e-07
CENPX	1.08324e-11	0.310734	0.231	0.508	1.38309e-07
RBM8A	1.08495e-11	0.274367	0.292	0.545	1.38526e-07
TGOLN2	1.08788e-11	0.604419	0.231	0.442	1.38901e-07
MYOF	1.09147e-11	-0.857159	0.015	0.369	1.39359e-07
SAT2	1.09986e-11	0.579226	0.169	0.258	1.4043e-07
EIF4A2	1.10559e-11	0.264127	0.308	0.563	1.41161e-07
SETD3	1.10578e-11	0.503114	0.077	0.227	1.41186e-07
BCAP31	1.12685e-11	-0.257982	0.185	0.532	1.43876e-07
CCDC113	1.14071e-11	0.533991	0.062	0.068	1.45646e-07
MRPL51	1.15519e-11	0.36643	0.292	0.514	1.47495e-07
MYO6	1.15576e-11	0.365203	0.308	0.577	1.47567e-07
CD81	1.15995e-11	-1.0291	0.231	0.663	1.48103e-07
KIAA1217	1.1794e-11	-0.643567	0.031	0.377	1.50586e-07
ADIPOR2	1.19043e-11	0.539314	0.077	0.186	1.51994e-07
C17orf49	1.19192e-11	0.494752	0.077	0.232	1.52185e-07
RBM39	1.20561e-11	-0.58685	0.231	0.632	1.53933e-07
HIST2H2AC	1.2113e-11	0.848537	0.108	0.162	1.54659e-07
UBFD1	1.22148e-11	0.253558	0.031	0.231	1.55959e-07
VEZT	1.23989e-11	-0.267107	0.046	0.358	1.5831e-07
CEBPB	1.24162e-11	-0.53293	0.138	0.522	1.5853e-07
TRAPPC2L	1.24409e-11	0.290012	0.092	0.327	1.58846e-07
TIMP2	1.29026e-11	-0.548417	0.062	0.408	1.64741e-07
ALDH7A1	1.31364e-11	0.567986	0.077	0.189	1.67726e-07
CAMLG	1.31573e-11	0.522507	0.185	0.343	1.67993e-07
PARK7	1.31577e-11	0.747331	0.431	0.536	1.67997e-07
ACAA1	1.33263e-11	0.55492	0.154	0.295	1.7015e-07
MOB1A	1.34102e-11	0.840511	0.246	0.375	1.71222e-07
NAP1L4	1.37273e-11	0.409849	0.246	0.431	1.7527e-07
CLPP	1.37335e-11	-0.62812	0.031	0.381	1.75349e-07
HOMER2	1.38653e-11	0.504092	0.092	0.261	1.77032e-07
EXOSC6	1.39893e-11	0.845324	0.123	0.147	1.78616e-07
EIF1AX	1.41192e-11	-0.53287	0.154	0.533	1.80274e-07
NFIB	1.41266e-11	-0.621779	0.015	0.346	1.80369e-07
WBP4	1.41471e-11	0.294186	0.046	0.206	1.80631e-07
ARHGAP5	1.41835e-11	1.04923	0.169	0.204	1.81095e-07
ZNF524	1.46097e-11	-0.596026	0	0.304	1.86537e-07
PPP6R1	1.5079e-11	-0.978838	0.015	0.368	1.92529e-07
CNOT9	1.52071e-11	0.388045	0.046	0.2	1.94164e-07
CCDC137	1.52888e-11	0.43315	0.092	0.285	1.95207e-07
WASHC5	1.52992e-11	0.805802	0.138	0.204	1.9534e-07
ATP6AP1	1.55835e-11	-0.493812	0.092	0.451	1.9897e-07
ATP5IF1	1.57628e-11	0.658527	0.385	0.524	2.01259e-07
RUSC1	1.58086e-11	-0.563143	0	0.304	2.01844e-07
EXOC1	1.5829e-11	0.51453	0.077	0.23	2.02105e-07
IK	1.5993e-11	0.585378	0.169	0.364	2.04198e-07
IDS	1.6018e-11	0.410742	0.262	0.48	2.04517e-07
TNFRSF12A	1.60527e-11	0.805946	0.338	0.451	2.0496e-07
COX4I1	1.64299e-11	0.633433	0.492	0.585	2.09777e-07
CCDC85B	1.72204e-11	-0.50169	0.046	0.385	2.1987e-07
FAM133B	1.73757e-11	-0.8297	0.092	0.485	2.21853e-07
RPP38	1.77679e-11	0.281693	0.123	0.358	2.26861e-07
ALKBH5	1.78914e-11	-0.560584	0.015	0.336	2.28438e-07
SNX9	1.82099e-11	0.467128	0.108	0.284	2.32504e-07
OSGIN2	1.83286e-11	0.386461	0.077	0.235	2.3402e-07
BATF	1.85699e-11	0.470351	0.092	0.238	2.371e-07
WBP11	1.85883e-11	0.394897	0.154	0.379	2.37335e-07
C8orf76	1.85954e-11	0.440376	0.092	0.254	2.37426e-07
TTC19	1.8759e-11	-0.910129	0.046	0.427	2.39515e-07
FAM210B	1.88199e-11	0.406397	0.138	0.314	2.40292e-07
PRADC1	1.88406e-11	0.26082	0.031	0.183	2.40556e-07
DALRD3	2.00175e-11	-0.551894	0	0.301	2.55583e-07
MYNN	2.01353e-11	0.565463	0.077	0.127	2.57088e-07
NFE2L2	2.01927e-11	0.39177	0.169	0.379	2.57821e-07
AAMP	2.06008e-11	-0.630196	0.062	0.431	2.63031e-07
UTP3	2.08191e-11	-0.564378	0	0.301	2.65818e-07
CEBPZOS	2.10265e-11	0.548491	0.123	0.278	2.68466e-07
SRSF9	2.12512e-11	-0.286689	0.2	0.555	2.71335e-07
NDUFS3	2.14042e-11	-0.543382	0.062	0.411	2.73289e-07
BLCAP	2.16207e-11	-0.738398	0.015	0.35	2.76053e-07
NDUFAF8	2.16556e-11	-0.497995	0.123	0.488	2.76498e-07
MIPEP	2.19938e-11	0.432381	0.031	0.084	2.80817e-07
PHF14	2.20696e-11	-0.458255	0.077	0.43	2.81785e-07
SELENOS	2.21467e-11	-0.669474	0.138	0.527	2.82769e-07
ACSL3	2.21783e-11	-0.447619	0.031	0.356	2.83172e-07
CDK5RAP3	2.2242e-11	-0.563019	0.015	0.341	2.83986e-07
TMEM138	2.2345e-11	0.468227	0.062	0.204	2.853e-07
YWHAB	2.23586e-11	0.597133	0.508	0.634	2.85474e-07
SPP1	2.24918e-11	-1.43618	0.062	0.438	2.87176e-07
P4HB	2.26083e-11	-0.478874	0.246	0.639	2.88663e-07
RNF167	2.27158e-11	0.254326	0.077	0.267	2.90035e-07
JDP2	2.27403e-11	0.373893	0.062	0.194	2.90348e-07
USP14	2.2938e-11	0.557001	0.2	0.405	2.92872e-07
BCL7C	2.29615e-11	-0.372876	0.062	0.388	2.93172e-07
FLII	2.30188e-11	-0.494668	0.015	0.33	2.93904e-07
MAF1	2.33178e-11	0.412411	0.2	0.415	2.97721e-07
ABI2	2.34836e-11	-0.439859	0.062	0.405	2.99838e-07
EIF3A	2.37974e-11	-0.597667	0.169	0.56	3.03845e-07
CRYZL1	2.38808e-11	0.372453	0.046	0.138	3.0491e-07
ZFPL1	2.40255e-11	0.335052	0.108	0.253	3.06758e-07
LMAN2	2.43789e-11	-1.04462	0.092	0.493	3.11269e-07
SCARB1	2.48356e-11	-0.778055	0	0.299	3.17101e-07
MYLIP	2.48853e-11	-0.524754	0.092	0.451	3.17735e-07
UBXN6	2.59997e-11	0.61764	0.138	0.281	3.31964e-07
NOP53	2.60228e-11	0.587007	0.262	0.431	3.32259e-07
ZSCAN16	2.61452e-11	0.349981	0.031	0.086	3.33822e-07
COPA	2.6749e-11	0.434902	0.2	0.408	3.41531e-07
TFDP2	2.70848e-11	0.630437	0.154	0.259	3.45819e-07
YWHAQ	2.76435e-11	-0.478234	0.185	0.558	3.52952e-07
AHNAK	2.76438e-11	-0.508916	0.215	0.593	3.52956e-07
PCSK1N	2.78848e-11	-1.51008	0.077	0.473	3.56034e-07
RPL39	2.81774e-11	0.887087	0.923	0.903	3.59769e-07
CDC42	2.81822e-11	0.626331	0.354	0.507	3.5983e-07
KMT2E	2.82845e-11	-0.900277	0.046	0.42	3.61136e-07
KITLG	2.86888e-11	0.625381	0.062	0.114	3.66298e-07
LZIC	2.9024e-11	0.481716	0.077	0.186	3.70578e-07
KIF5C	2.90411e-11	-0.633256	0	0.297	3.70796e-07
ST3GAL4	2.90411e-11	-0.5578	0	0.297	3.70796e-07
SEC61B	2.90736e-11	0.415107	0.292	0.505	3.71211e-07
GLUL	2.93856e-11	0.396859	0.308	0.568	3.75195e-07
NUPR1	3.01954e-11	-0.523311	0.262	0.651	3.85535e-07
SRRM1	3.04206e-11	0.441468	0.308	0.502	3.8841e-07
HP1BP3	3.07586e-11	0.505759	0.185	0.365	3.92726e-07
CSNK2A2	3.1025e-11	0.873938	0.077	0.174	3.96127e-07
HSPD1	3.12571e-11	0.256547	0.308	0.576	3.9909e-07
MFSD3	3.13996e-11	-0.56435	0	0.296	4.0091e-07
VPS4B	3.14114e-11	0.401925	0.154	0.366	4.01061e-07
KCNQ1OT1	3.15757e-11	-1.34058	0.015	0.36	4.03158e-07
RNF115	3.17576e-11	-0.391401	0.077	0.415	4.0548e-07
RIT1	3.19008e-11	0.440395	0.062	0.213	4.07309e-07
STMN3	3.20181e-11	-0.688788	0	0.296	4.08807e-07
CACUL1	3.21584e-11	-0.868481	0.046	0.419	4.10598e-07
P4HA2	3.26486e-11	-0.503962	0	0.296	4.16857e-07
PRRC1	3.27235e-11	0.750081	0.108	0.191	4.17813e-07
TUBA1B	3.33724e-11	-0.467546	0.277	0.667	4.26099e-07
COMMD3	3.35642e-11	-0.289272	0.062	0.376	4.28547e-07
PTS	3.36973e-11	-0.486396	0.092	0.44	4.30247e-07
ZNF217	3.37516e-11	-0.762354	0.062	0.427	4.30941e-07
GSTO1	3.39572e-11	-0.703882	0.046	0.406	4.33565e-07
EMP2	3.41273e-11	-0.444716	0.246	0.621	4.35737e-07
CFAP97	3.44464e-11	0.479127	0.154	0.336	4.39812e-07
RILPL2	3.46375e-11	0.275038	0.077	0.28	4.42252e-07
RFX1	3.47823e-11	0.438037	0.062	0.165	4.44101e-07
NIPAL2	3.5202e-11	0.61923	0.062	0.103	4.49459e-07
PDCD5	3.56258e-11	0.430852	0.215	0.436	4.54871e-07
BCL3	3.60013e-11	0.660011	0.123	0.213	4.59664e-07
CUX1	3.60021e-11	-0.81901	0.031	0.389	4.59675e-07
DDX3X	3.63799e-11	0.334484	0.308	0.548	4.64499e-07
RPL22	3.659e-11	0.586344	0.646	0.739	4.67181e-07
NELFCD	3.66338e-11	-0.596815	0.077	0.445	4.6774e-07
HNRNPH1	3.70294e-11	-0.668668	0.123	0.508	4.72792e-07
URI1	3.70971e-11	0.364019	0.2	0.395	4.73656e-07
RPLP0	3.7103e-11	-0.932256	0.554	0.868	4.73731e-07
RWDD1	3.72359e-11	0.401171	0.246	0.452	4.75428e-07
COPS2	3.72712e-11	0.386514	0.138	0.309	4.75878e-07
UBXN4	3.76596e-11	-0.276187	0.2	0.555	4.80837e-07
EIF2S2	3.79209e-11	0.667046	0.308	0.497	4.84174e-07
FDPS	3.81674e-11	-0.625919	0.062	0.424	4.87322e-07
ISOC2	3.88479e-11	-0.484187	0.077	0.427	4.9601e-07
PLRG1	3.94589e-11	0.609919	0.123	0.261	5.03811e-07
OAT	3.96973e-11	-0.585912	0.123	0.496	5.06855e-07
PDGFA	3.98338e-11	0.509455	0.046	0.173	5.08598e-07
UBE2D3	3.99313e-11	0.343485	0.262	0.534	5.09843e-07
TANK	4.03512e-11	-0.288594	0.015	0.297	5.15204e-07
MPLKIP	4.05669e-11	0.397154	0.154	0.303	5.17958e-07
RBBP8	4.08912e-11	-0.414359	0.031	0.339	5.22099e-07
UBE2Q1	4.09048e-11	0.545537	0.215	0.357	5.22272e-07
CALR	4.09317e-11	-1.01263	0.2	0.618	5.22616e-07
NME1	4.10086e-11	0.281191	0.231	0.473	5.23598e-07
RBM47	4.10908e-11	-0.323409	0.031	0.339	5.24647e-07
C8orf82	4.11618e-11	-0.591729	0.015	0.346	5.25554e-07
DNAJC30	4.1197e-11	0.343031	0.092	0.222	5.26003e-07
AGTRAP	4.12248e-11	-0.680722	0.015	0.35	5.26359e-07
BCL10	4.12488e-11	0.521608	0.154	0.276	5.26665e-07
MRPS21	4.15288e-11	0.272405	0.138	0.387	5.30239e-07
PSMD8	4.17323e-11	0.451302	0.292	0.472	5.32838e-07
CDKN2A	4.18232e-11	-0.748501	0.015	0.345	5.33999e-07
MRPS36	4.18796e-11	0.275707	0.138	0.35	5.34719e-07
TINCR	4.20484e-11	-0.77893	0	0.293	5.36874e-07
ANXA6	4.21237e-11	-0.411384	0.062	0.386	5.37835e-07
LEPROTL1	4.26113e-11	0.733352	0.231	0.317	5.44061e-07
SMIM19	4.27212e-11	0.257886	0.215	0.48	5.45464e-07
KLHL42	4.27497e-11	0.52204	0.108	0.242	5.45828e-07
CFLAR	4.30022e-11	0.773317	0.215	0.36	5.49052e-07
GOLGA3	4.31395e-11	0.568791	0.169	0.34	5.50806e-07
TRMT10C	4.36446e-11	0.288371	0.123	0.382	5.57255e-07
PPIL1	4.38333e-11	0.459639	0.062	0.112	5.59663e-07
IER2	4.38821e-11	-0.529058	0.2	0.596	5.60287e-07
NPRL2	4.40907e-11	0.312956	0.031	0.17	5.6295e-07
CCDC124	4.40994e-11	-0.853306	0.046	0.418	5.63061e-07
PLEKHF2	4.50285e-11	0.347876	0.138	0.315	5.74924e-07
TAOK1	4.5229e-11	-0.474813	0.031	0.351	5.77483e-07
NEMF	4.53046e-11	-0.514984	0.062	0.4	5.78449e-07
COX7C	4.56128e-11	0.874241	0.646	0.6	5.82384e-07
JPT1	4.59839e-11	-0.759215	0.185	0.578	5.87123e-07
KIFC2	4.63347e-11	-0.993012	0	0.292	5.91601e-07
POLR2J3	4.66841e-11	-1.12176	0.031	0.387	5.96062e-07
SRRM2	4.67662e-11	0.270551	0.323	0.59	5.97111e-07
MRPL33	4.68834e-11	0.3549	0.231	0.461	5.98607e-07
SURF1	4.72079e-11	0.508568	0.154	0.271	6.02751e-07
SH3BP5	4.72422e-11	-0.610753	0	0.292	6.03188e-07
LUC7L3	4.77533e-11	-0.428014	0.138	0.496	6.09714e-07
FAM200B	4.83883e-11	0.376781	0.123	0.24	6.17822e-07
TNRC6C	4.88812e-11	0.703569	0.138	0.26	6.24115e-07
ITGB4	4.91102e-11	-0.563413	0	0.291	6.27039e-07
CAPZA2	4.94448e-11	0.30771	0.154	0.407	6.31311e-07
MTHFD2	4.96267e-11	0.358647	0.092	0.282	6.33633e-07
GPI	4.98138e-11	0.41424	0.108	0.29	6.36022e-07
OARD1	4.99862e-11	0.39896	0.062	0.194	6.38223e-07
GGH	5.00507e-11	-0.355069	0.015	0.298	6.39047e-07
DHRS7	5.03731e-11	-0.595424	0.123	0.487	6.43164e-07
MBNL2	5.07657e-11	0.741167	0.154	0.158	6.48177e-07
DDX17	5.0912e-11	-0.29305	0.215	0.573	6.50044e-07
PSMA5	5.15206e-11	0.267657	0.215	0.475	6.57815e-07
DHRS3	5.21885e-11	-0.464308	0.015	0.316	6.66343e-07
FBXO9	5.21981e-11	0.465178	0.154	0.318	6.66465e-07
COMMD10	5.23465e-11	0.483682	0.108	0.191	6.68361e-07
BAG1	5.35698e-11	0.503351	0.262	0.467	6.83979e-07
EXOC8	5.4062e-11	0.753892	0.077	0.068	6.90263e-07
NORAD	5.40874e-11	0.583793	0.338	0.514	6.90588e-07
RPS18	5.45986e-11	-0.691278	0.831	0.987	6.97115e-07
PELO	5.4888e-11	0.336772	0.046	0.131	7.0081e-07
GEMIN7	5.58284e-11	0.332486	0.031	0.12	7.12817e-07
IRF1	5.60597e-11	1.00776	0.323	0.336	7.1577e-07
UFL1	5.65009e-11	0.497262	0.138	0.317	7.21403e-07
TEX264	5.69914e-11	-0.703723	0.046	0.403	7.27667e-07
CRNDE	5.79848e-11	-0.855024	0.046	0.41	7.4035e-07
RELA	5.84598e-11	0.364288	0.123	0.288	7.46414e-07
TMEM258	5.87908e-11	0.331073	0.292	0.547	7.5064e-07
PPP1CA	5.88417e-11	-0.548945	0.108	0.479	7.5129e-07
SMIM29	5.90526e-11	0.342076	0.138	0.315	7.53984e-07
API5	5.93778e-11	0.542938	0.154	0.269	7.58136e-07
MACO1	6.04663e-11	0.501065	0.062	0.184	7.72033e-07
MED6	6.06451e-11	0.326811	0.077	0.279	7.74316e-07
ZMYM4	6.06732e-11	0.441514	0.031	0.264	7.74675e-07
FAM217B	6.07618e-11	-0.62838	0	0.289	7.75807e-07
EEF2	6.08864e-11	0.840194	0.538	0.621	7.77397e-07
PMEPA1	6.09399e-11	-0.860208	0.062	0.416	7.78081e-07
SLK	6.13934e-11	-0.320605	0.046	0.361	7.83871e-07
TMC4	6.17741e-11	-0.66963	0.031	0.372	7.88732e-07
RTF1	6.20095e-11	-0.943397	0.077	0.46	7.91737e-07
HGSNAT	6.21639e-11	-0.289782	0.031	0.328	7.93709e-07
KIN	6.28534e-11	-0.560862	0.031	0.363	8.02512e-07
MBOAT2	6.31555e-11	-0.556504	0	0.289	8.06369e-07
UXT	6.34e-11	0.332418	0.215	0.442	8.09491e-07
NAMPT	6.42548e-11	0.28354	0.138	0.343	8.20406e-07
LYST	6.44237e-11	0.764555	0.123	0.184	8.22562e-07
RCN1	6.44683e-11	-0.501043	0.046	0.373	8.23131e-07
EAF1	6.50881e-11	0.680679	0.077	0.125	8.31045e-07
TMEM11	6.531e-11	-0.259804	0.031	0.312	8.33879e-07
KATNBL1	6.56228e-11	-0.476603	0.031	0.361	8.37872e-07
PIGP	6.56381e-11	-0.304515	0.031	0.327	8.38067e-07
FBXO6	6.57484e-11	0.310443	0.031	0.123	8.39476e-07
ZMYND11	6.5803e-11	-0.292118	0.092	0.419	8.40173e-07
MED30	6.6126e-11	0.426189	0.062	0.145	8.44297e-07
NFIX	6.68176e-11	0.390895	0.046	0.111	8.53127e-07
GTF2B	6.69602e-11	0.352975	0.108	0.246	8.54948e-07
PDIA6	6.7767e-11	-1.01364	0.185	0.595	8.65249e-07
S100A16	6.82883e-11	-0.770721	0.2	0.595	8.71905e-07
TOM1L1	6.86347e-11	-0.34864	0.031	0.343	8.76328e-07
DNAL1	6.87515e-11	0.411677	0.062	0.19	8.77819e-07
PPP1R15A	6.89326e-11	0.716655	0.231	0.298	8.80131e-07
ERGIC2	6.94252e-11	0.38156	0.2	0.392	8.86421e-07
RASSF7	6.9483e-11	-0.602315	0.046	0.392	8.87158e-07
SNAPIN	6.95538e-11	-0.478732	0	0.288	8.88063e-07
RER1	6.95588e-11	0.581076	0.308	0.466	8.88127e-07
POLD4	7.00936e-11	0.381894	0.138	0.353	8.94955e-07
PNN	7.08107e-11	-0.800482	0.138	0.531	9.04111e-07
OPTN	7.11015e-11	-0.935696	0.092	0.482	9.07824e-07
HSPA14.1	7.19385e-11	-0.528549	0.015	0.328	9.18511e-07
HLA-DRB1	7.21223e-11	1.53513	0.231	0.097	9.20858e-07
NASP	7.24176e-11	-0.268308	0.046	0.373	9.24628e-07
DUSP28	7.31987e-11	0.400592	0.062	0.132	9.346e-07
COMMD1	7.48705e-11	0.270083	0.108	0.321	9.55947e-07
FRYL	7.48915e-11	-1.0421	0.046	0.413	9.56214e-07
KLF6	7.60447e-11	-0.947073	0.231	0.644	9.70939e-07
NCK1	7.61012e-11	0.586422	0.108	0.207	9.7166e-07
ZBTB43	7.66276e-11	0.981894	0.123	0.133	9.78381e-07
UQCC2	7.67889e-11	-0.838408	0.123	0.509	9.80441e-07
GPATCH2	7.72305e-11	-0.530918	0.031	0.356	9.86079e-07
UBE3A	7.73715e-11	0.415375	0.154	0.383	9.8788e-07
HINT3	7.75251e-11	0.68961	0.123	0.175	9.8984e-07
MRPS24	7.79293e-11	0.658233	0.231	0.382	9.95001e-07
PRMT5	8.01738e-11	0.285388	0.031	0.18	1.02366e-06
RNF169	8.25478e-11	0.621157	0.138	0.243	1.05397e-06
SMARCE1	8.27659e-11	0.520235	0.169	0.386	1.05676e-06
DIDO1	8.30968e-11	0.427889	0.108	0.278	1.06098e-06
PSMD9	8.3133e-11	-0.547003	0.062	0.398	1.06144e-06
RPL34	8.32081e-11	0.972103	0.877	0.86	1.0624e-06
EWSR1	8.5252e-11	-0.820778	0.046	0.406	1.0885e-06
SARNP	8.56269e-11	0.474784	0.154	0.362	1.09328e-06
AP2A1	8.56326e-11	-0.580969	0.031	0.359	1.09336e-06
PLXNB1	8.59642e-11	-0.752976	0	0.285	1.09759e-06
TMEM50B	8.59642e-11	-0.512179	0	0.285	1.09759e-06
RTN4	8.76825e-11	-0.611871	0.2	0.579	1.11953e-06
VDAC1	8.80759e-11	0.355118	0.277	0.466	1.12455e-06
STARD10	8.82652e-11	-0.65932	0.231	0.615	1.12697e-06
COX5B	8.8545e-11	0.612729	0.431	0.565	1.13054e-06
BACE2	8.87784e-11	-1.14234	0.046	0.411	1.13352e-06
SNRPD1	8.95386e-11	-0.347647	0.154	0.5	1.14323e-06
BECN1	8.99409e-11	0.306902	0.077	0.245	1.14837e-06
BPGM	9.06833e-11	0.385977	0.062	0.22	1.15784e-06
CAPN2	9.14959e-11	0.728346	0.138	0.212	1.16822e-06
SPACA9	9.15944e-11	0.446676	0.046	0.114	1.16948e-06
PAPOLA	9.16317e-11	0.44149	0.308	0.493	1.16995e-06
PPP6R3	9.18501e-11	0.318531	0.092	0.281	1.17274e-06
PRDX3	9.28507e-11	-0.454737	0.062	0.382	1.18552e-06
ARL6IP1	9.36438e-11	0.798423	0.4	0.515	1.19564e-06
ARCN1	9.39703e-11	0.615315	0.123	0.28	1.19981e-06
CCSAP	9.49318e-11	0.554928	0.046	0.078	1.21209e-06
UBE2J1	9.54063e-11	0.562484	0.138	0.292	1.21815e-06
SRSF6	9.58924e-11	0.484079	0.185	0.386	1.22435e-06
NUDT6	9.62048e-11	0.438611	0.046	0.078	1.22834e-06
SDHC	9.63361e-11	0.395788	0.215	0.413	1.23002e-06
RAB20	9.64672e-11	-0.582277	0	0.284	1.23169e-06
FXYD3	9.68043e-11	-0.270667	0.292	0.626	1.236e-06
EMC10	9.69651e-11	-0.65472	0.031	0.368	1.23805e-06
C1orf50	9.74506e-11	0.251797	0.031	0.172	1.24425e-06
LAMB2	9.8713e-11	-0.670719	0.015	0.337	1.26037e-06
NUTM2A-AS1	9.91271e-11	0.385136	0.2	0.409	1.26565e-06
GPR160	9.9142e-11	-0.391137	0.015	0.306	1.26584e-06
C2orf49	9.96736e-11	0.406977	0.077	0.232	1.27263e-06
EPS8L2	1.00153e-10	-0.660649	0.031	0.369	1.27876e-06
MAK16	1.00465e-10	0.63012	0.092	0.049	1.28273e-06
ATP6V0B	1.01757e-10	-1.01312	0.2	0.611	1.29923e-06
GCC2	1.02638e-10	0.624484	0.277	0.477	1.31049e-06
MYC	1.02949e-10	-0.712387	0.015	0.34	1.31445e-06
GSDMD	1.03638e-10	0.349158	0.154	0.355	1.32325e-06
ECHS1	1.05078e-10	-0.647631	0.108	0.475	1.34163e-06
NSMCE1	1.05497e-10	0.312974	0.108	0.317	1.34698e-06
SDC2	1.06178e-10	-0.883046	0	0.283	1.35568e-06
LAS1L	1.06249e-10	0.423723	0.062	0.192	1.35658e-06
ALDH6A1	1.06694e-10	0.299056	0.031	0.164	1.36227e-06
KIDINS220	1.06923e-10	-0.747076	0.015	0.348	1.3652e-06
SREK1	1.07585e-10	-0.332326	0.046	0.355	1.37364e-06
ANXA3	1.08059e-10	-0.801798	0.015	0.332	1.3797e-06
SMIM30	1.08233e-10	-0.556627	0	0.283	1.38192e-06
STX10	1.09e-10	-0.57931	0.015	0.345	1.39171e-06
FADS3	1.10327e-10	-0.516666	0	0.283	1.40865e-06
C12orf45	1.10379e-10	0.265923	0.031	0.173	1.40932e-06
UBB	1.11254e-10	0.831325	0.631	0.687	1.42049e-06
SLC31A1	1.11508e-10	0.636476	0.062	0.116	1.42374e-06
RETREG2	1.12111e-10	-0.293711	0.062	0.374	1.43143e-06
BARD1	1.13486e-10	0.588057	0.015	0.185	1.44899e-06
YBEY	1.13787e-10	0.357358	0.046	0.101	1.45284e-06
ASH1L	1.14429e-10	-0.904174	0.062	0.43	1.46103e-06
LARP4B	1.14518e-10	-0.879633	0.015	0.347	1.46216e-06
CPEB4	1.16592e-10	-0.7624	0.031	0.372	1.48864e-06
MTX2	1.16607e-10	-0.556443	0.015	0.342	1.48884e-06
BCCIP	1.16749e-10	0.28814	0.092	0.27	1.49065e-06
YY1AP1	1.17106e-10	0.250474	0.046	0.23	1.49521e-06
NCOR1	1.17779e-10	-0.809565	0.092	0.471	1.5038e-06
PSMD7	1.18756e-10	0.2859	0.154	0.378	1.51627e-06
AMD1	1.1938e-10	-0.582779	0.154	0.527	1.52424e-06
HSPB1	1.20819e-10	-1.15013	0.4	0.783	1.54262e-06
C9orf116	1.21954e-10	0.310263	0.046	0.22	1.55711e-06
SERGEF	1.22611e-10	0.366221	0.077	0.192	1.56549e-06
RMND1	1.23086e-10	-0.948135	0.015	0.347	1.57156e-06
RND3	1.23755e-10	-0.663546	0	0.281	1.58011e-06
RUFY1	1.26394e-10	0.390708	0.062	0.164	1.61379e-06
HYAL2	1.2858e-10	-0.487752	0	0.281	1.64171e-06
UPF2	1.2932e-10	-0.886656	0.046	0.402	1.65116e-06
GNPDA2	1.29526e-10	0.461356	0.031	0.094	1.65379e-06
ABHD2	1.3083e-10	-0.301134	0.046	0.336	1.67044e-06
TSPAN3	1.3105e-10	-0.435423	0.108	0.449	1.67325e-06
DDX6	1.32923e-10	0.569437	0.2	0.373	1.69716e-06
PIH1D1	1.32967e-10	-0.357874	0.077	0.404	1.69773e-06
BCAS2	1.33967e-10	0.268708	0.138	0.355	1.71048e-06
EIF3F	1.34773e-10	-0.793437	0.108	0.491	1.72079e-06
CYB5R3	1.35327e-10	-0.514542	0.031	0.351	1.72785e-06
WIPI2	1.38174e-10	-0.52976	0.031	0.358	1.76421e-06
DRG2	1.39019e-10	0.454433	0.077	0.22	1.775e-06
PLPP1	1.39078e-10	0.351499	0.046	0.123	1.77575e-06
TMX4	1.43925e-10	0.441004	0.062	0.182	1.83764e-06
AC004982.2	1.44824e-10	0.646435	0.062	0.058	1.84911e-06
GABARAP	1.46143e-10	0.629694	0.308	0.465	1.86596e-06
CDR2	1.46764e-10	0.932542	0.138	0.133	1.87388e-06
PPP1R12A	1.48311e-10	-0.684783	0.062	0.416	1.89364e-06
YKT6	1.48783e-10	0.424862	0.077	0.227	1.89966e-06
KIAA1211L	1.511e-10	0.384087	0.031	0.12	1.92924e-06
PABPC4	1.52151e-10	-0.556142	0.046	0.376	1.94267e-06
PTEN	1.53648e-10	-0.398481	0.031	0.345	1.96177e-06
B9D1	1.55656e-10	0.279164	0.046	0.186	1.98742e-06
MED31	1.569e-10	0.299409	0.077	0.236	2.0033e-06
USP10	1.5697e-10	0.510951	0.046	0.169	2.00419e-06
HNRNPUL1	1.57387e-10	0.680789	0.185	0.291	2.00952e-06
WTAP	1.58478e-10	0.395268	0.123	0.331	2.02345e-06
ICE2	1.59738e-10	0.644944	0.123	0.209	2.03954e-06
TERF2IP	1.60387e-10	0.256747	0.154	0.354	2.04782e-06
NCALD	1.60916e-10	0.655382	0.077	0.096	2.05457e-06
PLP2	1.61338e-10	-0.847027	0.123	0.513	2.05997e-06
TIMM44	1.61673e-10	-0.505017	0	0.278	2.06424e-06
YPEL3	1.61723e-10	-0.661986	0.138	0.518	2.06488e-06
AC025263.1	1.62282e-10	0.95004	0.077	0.008	2.07201e-06
ELF3	1.62661e-10	-0.603859	0.308	0.697	2.07685e-06
PAK2	1.63224e-10	0.582274	0.277	0.495	2.08405e-06
TNRC6B	1.63602e-10	-0.626882	0.046	0.38	2.08887e-06
RELL1	1.64464e-10	0.593927	0.092	0.13	2.09987e-06
RABL6	1.64546e-10	-0.462339	0.015	0.311	2.10093e-06
ZNF267	1.66657e-10	0.891232	0.108	0.129	2.12788e-06
RNF40	1.68332e-10	0.539576	0.092	0.19	2.14926e-06
JUP	1.70352e-10	-0.470669	0.046	0.368	2.17505e-06
DACH1	1.74647e-10	0.337758	0.046	0.187	2.22989e-06
SLC25A22	1.7609e-10	0.284411	0.031	0.158	2.24832e-06
UGDH	1.779e-10	0.433425	0.123	0.248	2.27143e-06
MED13L	1.77919e-10	-1.16378	0.138	0.535	2.27168e-06
ANAPC10	1.78185e-10	0.281162	0.062	0.209	2.27507e-06
RBM25	1.79957e-10	-0.523062	0.169	0.534	2.29769e-06
H2AFY	1.80335e-10	0.43519	0.292	0.498	2.30252e-06
LZTS2	1.81237e-10	-0.555204	0	0.277	2.31403e-06
RDH11	1.8378e-10	-0.44664	0.015	0.311	2.34651e-06
HNRNPUL2	1.8467e-10	0.587527	0.154	0.303	2.35787e-06
RNMT	1.85089e-10	-0.643864	0.062	0.411	2.36322e-06
DPCD	1.86377e-10	-0.646195	0.015	0.341	2.37967e-06
TSPAN5	1.88263e-10	-0.540118	0	0.277	2.40374e-06
BRD3	1.88276e-10	0.40619	0.062	0.212	2.40391e-06
PHF6	1.90946e-10	0.31411	0.062	0.225	2.438e-06
CYBC1	1.91008e-10	-0.410918	0.062	0.385	2.43879e-06
MDH1	1.96141e-10	-0.552065	0.092	0.439	2.50433e-06
TBCC	1.9632e-10	0.294203	0.046	0.19	2.50661e-06
TM2D1	1.96919e-10	-0.313224	0.077	0.381	2.51426e-06
HSPA1A	1.97749e-10	0.325444	0.215	0.451	2.52485e-06
TIMM17A	1.98564e-10	-0.527847	0.062	0.39	2.53526e-06
GPC1	1.99309e-10	-0.65386	0	0.276	2.54477e-06
CMC4	1.99417e-10	0.449534	0.062	0.131	2.54615e-06
MRPL23	2.01611e-10	-0.503018	0.046	0.378	2.57417e-06
PLIN3	2.02664e-10	0.471266	0.154	0.259	2.58762e-06
LEO1	2.0549e-10	-0.499958	0.031	0.348	2.6237e-06
FGFR1OP2	2.07099e-10	0.443955	0.123	0.261	2.64424e-06
TRIM44	2.08461e-10	-0.312787	0.108	0.431	2.66163e-06
CCDC22	2.08722e-10	0.254333	0.031	0.146	2.66496e-06
DYNLT1	2.10504e-10	0.310063	0.323	0.54	2.68772e-06
PRKAG2	2.10992e-10	-0.537039	0	0.275	2.69395e-06
RPL36A	2.1262e-10	0.9355	0.815	0.783	2.71473e-06
DAG1	2.12803e-10	-0.511027	0.015	0.316	2.71706e-06
CSDE1	2.13595e-10	0.270572	0.292	0.555	2.72718e-06
GPBP1	2.1458e-10	0.2961	0.169	0.411	2.73976e-06
ATP5F1D	2.14662e-10	-0.350455	0.215	0.555	2.7408e-06
GIGYF2	2.16775e-10	0.339014	0.092	0.297	2.76778e-06
CNIH3	2.17546e-10	0.46141	0.031	0.042	2.77763e-06
C12orf75	2.17848e-10	-0.653154	0.062	0.398	2.78148e-06
RPL26	2.20293e-10	0.864644	0.785	0.776	2.8127e-06
RHOQ	2.21088e-10	0.466448	0.062	0.242	2.82285e-06
DTYMK	2.21909e-10	0.280722	0.077	0.264	2.83333e-06
YTHDC1	2.22005e-10	0.291844	0.169	0.395	2.83456e-06
SH3GLB2	2.22395e-10	0.297238	0.108	0.298	2.83954e-06
ATP6AP2	2.23045e-10	-0.446579	0.154	0.503	2.84784e-06
AHI1	2.24753e-10	-0.574588	0.046	0.366	2.86965e-06
PFN2	2.26437e-10	-0.313792	0.031	0.306	2.89115e-06
TTC4	2.28745e-10	0.302463	0.015	0.146	2.92062e-06
CHMP2A	2.32779e-10	-0.389554	0.169	0.505	2.97212e-06
NOL4L	2.3317e-10	-0.264608	0.015	0.279	2.97711e-06
UBA3	2.34773e-10	0.254452	0.077	0.282	2.99758e-06
PSME4	2.36098e-10	-0.394379	0.031	0.32	3.0145e-06
ZGPAT	2.36422e-10	-0.647527	0	0.274	3.01863e-06
NHP2	2.37522e-10	-0.69694	0.123	0.5	3.03268e-06
ATP6V0C	2.40211e-10	0.420602	0.277	0.472	3.06702e-06
PKN2	2.41045e-10	-0.357923	0.062	0.379	3.07766e-06
DDR1	2.42524e-10	-0.405965	0.046	0.358	3.09655e-06
MYO5C	2.42656e-10	0.46752	0.046	0.204	3.09823e-06
SNX15	2.43618e-10	0.322354	0.031	0.149	3.11052e-06
TRADD	2.4373e-10	0.33404	0.092	0.258	3.11194e-06
EPB41L1	2.45552e-10	-0.614142	0	0.274	3.13521e-06
POP7	2.46691e-10	-0.567141	0.046	0.384	3.14975e-06
LRRC1	2.49405e-10	0.579052	0.046	0.134	3.1844e-06
SRP9	2.4945e-10	0.503513	0.385	0.565	3.18498e-06
BTG3	2.51201e-10	-1.03158	0.031	0.366	3.20733e-06
EMP1	2.51639e-10	0.402939	0.046	0.166	3.21293e-06
HECTD1	2.51871e-10	-0.384135	0.077	0.399	3.21589e-06
CCNH	2.52024e-10	0.642469	0.062	0.157	3.21784e-06
KCTD5	2.52116e-10	0.666913	0.092	0.138	3.21901e-06
DPM2	2.53816e-10	0.253523	0.077	0.256	3.24072e-06
ATP5F1B	2.57149e-10	-0.467505	0.138	0.49	3.28328e-06
ADD1	2.5945e-10	0.323187	0.062	0.259	3.31266e-06
LRRC75B	2.59902e-10	-0.567659	0	0.273	3.31843e-06
MT-ATP8	2.62457e-10	-0.586135	0.077	0.42	3.35106e-06
POLA1	2.63749e-10	0.757928	0.046	0.059	3.36755e-06
ACAP2	2.70551e-10	0.52962	0.154	0.272	3.45439e-06
DAZAP1	2.77861e-10	-0.548924	0.031	0.351	3.54773e-06
CDC34	2.81279e-10	-0.660792	0.015	0.336	3.59137e-06
COPRS	2.83565e-10	-0.570443	0.046	0.378	3.62056e-06
WDR1	2.86661e-10	-0.449577	0.062	0.387	3.66009e-06
N4BP1	2.87232e-10	0.416038	0.092	0.214	3.66738e-06
HID1	2.87634e-10	-0.581194	0.015	0.317	3.67251e-06
METTL23	2.87812e-10	0.29739	0.123	0.299	3.67478e-06
PPIB	2.92762e-10	-0.523716	0.262	0.623	3.73799e-06
ACBD6	2.99934e-10	-0.46765	0.077	0.41	3.82956e-06
PAPSS2	3.02342e-10	1.2226	0.154	0.219	3.8603e-06
NDFIP2	3.03026e-10	-0.261667	0.031	0.303	3.86903e-06
N4BP3	3.07085e-10	-0.767519	0.015	0.335	3.92086e-06
BCL2L1	3.088e-10	-0.345051	0.015	0.288	3.94276e-06
TMEM70	3.1077e-10	-0.257485	0.031	0.318	3.96791e-06
RBX1	3.1093e-10	-0.286384	0.2	0.544	3.96995e-06
IFIT5	3.13004e-10	0.513162	0.077	0.116	3.99644e-06
SIRT7	3.15689e-10	-0.709559	0.015	0.336	4.03071e-06
CALM1	3.17713e-10	0.689313	0.662	0.7	4.05656e-06
RBP1	3.1856e-10	-0.652632	0.062	0.389	4.06737e-06
HNRNPM	3.18704e-10	0.507004	0.338	0.517	4.06921e-06
TM9SF1	3.19095e-10	-0.409628	0.031	0.314	4.0742e-06
ATMIN	3.21571e-10	0.480084	0.077	0.192	4.10582e-06
SCYL2	3.24321e-10	0.441222	0.046	0.215	4.14093e-06
ANKRD13D	3.25339e-10	-0.633278	0.015	0.333	4.15392e-06
BRIX1	3.25988e-10	0.263588	0.138	0.323	4.16222e-06
AREG	3.26045e-10	-1.21994	0	0.271	4.16294e-06
ATP1A1	3.27928e-10	-0.406213	0.123	0.463	4.18699e-06
WDR34	3.29959e-10	-0.2556	0.031	0.299	4.21291e-06
ELOA	3.32056e-10	0.522598	0.062	0.153	4.23969e-06
TMEM115	3.32253e-10	-0.455701	0	0.27	4.24221e-06
NCOA3	3.32945e-10	0.370892	0.092	0.26	4.25105e-06
MRPL48	3.34185e-10	0.305312	0.092	0.222	4.26688e-06
PTPA	3.34315e-10	0.595744	0.138	0.229	4.26853e-06
HK1	3.36901e-10	-0.749223	0.015	0.335	4.30155e-06
WAC-AS1	3.43449e-10	0.255094	0.077	0.269	4.38515e-06
SFSWAP	3.46488e-10	0.314173	0.108	0.303	4.42396e-06
WDR60	3.58108e-10	-0.540972	0.046	0.371	4.57233e-06
FRMD4A	3.58271e-10	-0.676651	0	0.27	4.57441e-06
MAPK3	3.64927e-10	-0.695026	0.015	0.334	4.65938e-06
DIMT1	3.66717e-10	0.629007	0.092	0.097	4.68224e-06
NIPSNAP2	3.68058e-10	0.264651	0.123	0.323	4.69936e-06
QTRT2	3.69865e-10	0.630372	0.062	0.151	4.72244e-06
PLK2	3.7015e-10	0.527736	0.246	0.434	4.72608e-06
CCDC115	3.72023e-10	-0.461435	0	0.269	4.74999e-06
LIMCH1	3.72533e-10	-0.318443	0.015	0.281	4.7565e-06
SH3BGRL3	3.7989e-10	0.436438	0.338	0.517	4.85044e-06
DENND2D	3.80883e-10	0.304807	0.092	0.281	4.86312e-06
EGLN3	3.81075e-10	-0.546937	0.031	0.344	4.86556e-06
BAX	3.88409e-10	0.459208	0.138	0.318	4.95921e-06
RNF130	3.92701e-10	0.359748	0.108	0.223	5.01401e-06
COIL	3.92841e-10	-0.316678	0.046	0.332	5.01579e-06
RPS13	3.94374e-10	0.833718	0.846	0.818	5.03537e-06
ZCCHC10	3.97306e-10	0.365049	0.062	0.195	5.0728e-06
CDH1	3.98148e-10	-0.3248	0.077	0.379	5.08355e-06
HNRNPA1	3.9936e-10	0.434057	0.4	0.595	5.09903e-06
XRN2	4.00056e-10	0.336005	0.246	0.488	5.10792e-06
RBM4	4.00998e-10	-0.525494	0.108	0.457	5.11994e-06
SLC1A5	4.01107e-10	-0.535383	0	0.268	5.12133e-06
ZFAND3	4.0753e-10	0.382566	0.062	0.185	5.20334e-06
RRAGA	4.1089e-10	-0.374654	0.015	0.299	5.24624e-06
FTH1	4.12245e-10	0.875127	0.969	0.984	5.26355e-06
TMCO3	4.15075e-10	-0.749444	0.015	0.333	5.29967e-06
CXorf38	4.18877e-10	0.288019	0.046	0.179	5.34822e-06
SEC11A	4.20599e-10	-0.559209	0.185	0.564	5.37021e-06
PDCL3	4.22057e-10	0.274029	0.138	0.326	5.38882e-06
OGA	4.24402e-10	-0.8316	0.062	0.413	5.41876e-06
MKNK2	4.28317e-10	0.370961	0.185	0.375	5.46875e-06
MRPS7	4.31461e-10	-0.621715	0.092	0.449	5.50889e-06
REXO2	4.32491e-10	-0.492363	0.108	0.443	5.52205e-06
RSU1	4.37508e-10	-0.296652	0.015	0.276	5.58611e-06
RNF6	4.39697e-10	0.591388	0.123	0.151	5.61405e-06
TIPARP	4.42623e-10	0.317721	0.123	0.312	5.65142e-06
CEP63	4.4613e-10	0.35405	0.092	0.226	5.69619e-06
CREB1	4.49817e-10	0.293584	0.077	0.253	5.74326e-06
PYM1	4.50349e-10	0.265013	0.077	0.236	5.75006e-06
NRBP1	4.54016e-10	-0.418769	0.031	0.33	5.79687e-06
USP9X	4.5614e-10	-0.317954	0.046	0.344	5.82399e-06
GPRC5C	4.57492e-10	-0.487813	0	0.267	5.84125e-06
CDK13	4.59624e-10	-0.774882	0.046	0.387	5.86847e-06
NPEPL1	4.59913e-10	-0.684885	0.031	0.358	5.87217e-06
FBXW4	4.71534e-10	0.330767	0.077	0.233	6.02055e-06
MESD	4.75453e-10	-0.481808	0.062	0.383	6.07059e-06
RPL9	4.77908e-10	0.478552	0.631	0.762	6.10193e-06
DDT	4.7924e-10	-0.652628	0.169	0.533	6.11894e-06
PMM2	4.86367e-10	0.523564	0.108	0.267	6.20993e-06
VPS13C	4.8743e-10	0.344747	0.138	0.346	6.22351e-06
MIR4435-2HG	4.88114e-10	0.406178	0.031	0.105	6.23224e-06
ATXN2L	4.90522e-10	0.344212	0.077	0.266	6.26299e-06
WDFY1	4.93237e-10	0.410799	0.046	0.218	6.29766e-06
AHR	5.02917e-10	0.457937	0.123	0.292	6.42125e-06
KCMF1	5.06604e-10	-0.433335	0.046	0.36	6.46832e-06
EIF4B	5.0929e-10	0.390135	0.308	0.53	6.50262e-06
RIDA	5.10141e-10	0.367461	0.062	0.163	6.51348e-06
ROCK2	5.11934e-10	-0.422199	0.046	0.351	6.53637e-06
DDX55	5.11989e-10	-0.601887	0	0.266	6.53708e-06
FAM136A	5.12293e-10	-0.543516	0.015	0.324	6.54095e-06
SLC40A1	5.20055e-10	-0.428467	0.062	0.364	6.64007e-06
PEX11A	5.20852e-10	-0.374872	0.031	0.319	6.65024e-06
AP2B1	5.22646e-10	0.449388	0.262	0.429	6.67315e-06
TCEAL1	5.2368e-10	1.02293	0.246	0.327	6.68635e-06
LRPAP1	5.2437e-10	-0.27545	0.123	0.443	6.69515e-06
DYNLL2	5.26925e-10	0.650915	0.185	0.315	6.72778e-06
AZIN1	5.27538e-10	0.445631	0.154	0.349	6.7356e-06
STEAP4	5.36257e-10	0.299807	0.108	0.358	6.84693e-06
RNPEP	5.46577e-10	-0.298851	0.015	0.281	6.97869e-06
C9orf78	5.49452e-10	0.682588	0.2	0.264	7.0154e-06
ORMDL1	5.50706e-10	0.288601	0.154	0.353	7.03142e-06
IFITM10	5.60679e-10	-0.665783	0.015	0.299	7.15875e-06
NSMCE2	5.62254e-10	-0.45287	0	0.265	7.17885e-06
ITCH	5.62258e-10	0.802732	0.123	0.202	7.17891e-06
REPIN1	5.62629e-10	-0.413368	0.031	0.334	7.18365e-06
DENND1B	5.63112e-10	0.610673	0.092	0.187	7.18982e-06
UPF3A	5.64721e-10	0.602583	0.231	0.39	7.21035e-06
SAP30BP	5.69444e-10	-0.629578	0.015	0.329	7.27066e-06
AK2	5.71313e-10	0.270265	0.108	0.31	7.29453e-06
MED19	5.72022e-10	-0.337884	0.046	0.341	7.30358e-06
RNF213	5.75329e-10	-0.329681	0.246	0.609	7.3458e-06
TLE2	5.79319e-10	-0.615593	0.015	0.329	7.39674e-06
SIN3B	5.83695e-10	-0.531375	0	0.264	7.45261e-06
ST14	5.85539e-10	-0.689972	0.015	0.315	7.47616e-06
PHC2	5.86388e-10	0.423707	0.092	0.198	7.487e-06
EI24	5.87434e-10	-0.377881	0.077	0.385	7.50036e-06
TP53I13	5.9091e-10	-0.526527	0.015	0.317	7.54473e-06
SYBU	5.97524e-10	0.465106	0.062	0.187	7.62918e-06
UBE2R2	6.01837e-10	-0.305139	0.031	0.317	7.68426e-06
BRCC3	6.02121e-10	0.548964	0.092	0.166	7.68788e-06
NPDC1	6.05671e-10	-0.299179	0.154	0.477	7.73321e-06
STXBP3	6.05701e-10	0.365638	0.108	0.283	7.73359e-06
SSBP4	6.07012e-10	-0.616268	0.077	0.43	7.75033e-06
HCCS	6.10211e-10	0.327565	0.077	0.182	7.79118e-06
ZNF511	6.16633e-10	-0.467062	0.031	0.342	7.87317e-06
C12orf57	6.17682e-10	0.587544	0.415	0.514	7.88657e-06
BCL9	6.21495e-10	0.453955	0.077	0.104	7.93525e-06
HIBCH	6.23911e-10	0.323648	0.062	0.206	7.9661e-06
DAZAP2	6.28961e-10	-0.429871	0.138	0.476	8.03058e-06
CRBN	6.39966e-10	0.329081	0.123	0.298	8.17109e-06
BCL2L11	6.50877e-10	0.455351	0.031	0.113	8.3104e-06
TKT	6.5088e-10	0.374719	0.246	0.45	8.31043e-06
MSH3	6.53011e-10	0.438535	0.046	0.211	8.33764e-06
CNFN	6.55414e-10	0.554578	0.077	0.111	8.36832e-06
RNF7	6.57865e-10	0.412096	0.292	0.501	8.39961e-06
USE1	6.6528e-10	-0.395702	0	0.263	8.4943e-06
APP	6.66831e-10	-0.486624	0.108	0.458	8.5141e-06
ALG8	6.68951e-10	0.499446	0.092	0.216	8.54117e-06
COX6A1	6.74488e-10	-0.89188	0.231	0.627	8.61186e-06
TRIM8	6.74645e-10	-0.682157	0.031	0.357	8.61387e-06
UBAC2	6.77883e-10	0.709851	0.062	0.202	8.65521e-06
MTCH1	6.78304e-10	-0.438968	0.077	0.399	8.66058e-06
SNRPA1	6.79185e-10	-0.673763	0.046	0.382	8.67184e-06
TMEM159	6.84681e-10	0.46507	0.077	0.18	8.742e-06
MRPL57	6.89528e-10	0.482442	0.246	0.401	8.8039e-06
ARSD	6.90588e-10	-0.451307	0	0.262	8.81743e-06
SNHG8	6.94828e-10	0.383701	0.138	0.308	8.87156e-06
AMIGO2	7.03596e-10	-0.564489	0	0.262	8.98351e-06
RFXANK	7.05217e-10	-0.549419	0.015	0.326	9.00421e-06
RAE1	7.11102e-10	-0.256593	0.046	0.323	9.07935e-06
SMARCC1	7.14273e-10	-0.472757	0.062	0.38	9.11984e-06
RBPJ	7.20385e-10	0.266446	0.092	0.293	9.19788e-06
SORT1	7.38801e-10	-0.36334	0.015	0.284	9.43302e-06
EIF4G2	7.41275e-10	0.377044	0.431	0.679	9.4646e-06
MISP3	7.44085e-10	-0.399243	0	0.261	9.50047e-06
AC025159.1	7.44889e-10	0.473306	0.077	0.115	9.51074e-06
FAM120AOS	7.45794e-10	0.304591	0.123	0.295	9.52229e-06
EXOSC4	7.52018e-10	-0.61349	0.015	0.327	9.60177e-06
MMP24OS	7.6168e-10	-0.678163	0.092	0.441	9.72514e-06
TULP4	7.695e-10	-0.538349	0.031	0.336	9.82498e-06
DMKN	7.73194e-10	-0.404002	0.015	0.294	9.87215e-06
ARL4A	7.76593e-10	0.34082	0.108	0.26	9.91553e-06
HSP90AA1	7.78045e-10	0.985433	0.877	0.902	9.93407e-06
ISYNA1	7.86869e-10	-0.48259	0	0.261	1.00467e-05
ASF1A	7.94177e-10	0.626247	0.092	0.141	1.014e-05
RABEP2	7.97579e-10	0.272039	0.046	0.192	1.01835e-05
IGSF8	8.00244e-10	-0.304641	0.015	0.281	1.02175e-05
LAP3	8.05375e-10	0.410024	0.062	0.269	1.0283e-05
RMND5B	8.06068e-10	-0.522969	0.046	0.368	1.02919e-05
TTC8	8.13343e-10	0.685802	0.108	0.175	1.03848e-05
VHL	8.27359e-10	0.612142	0.108	0.179	1.05637e-05
ACYP1	8.32076e-10	-0.532231	0	0.26	1.06239e-05
TPRN	8.32076e-10	-0.422643	0	0.26	1.06239e-05
PSMD3	8.32249e-10	-0.317106	0.046	0.344	1.06261e-05
MAPKAPK2	8.36001e-10	0.318327	0.108	0.301	1.06741e-05
UBE2E3	8.38953e-10	-0.404503	0.077	0.391	1.07118e-05
MED29	8.43033e-10	0.497766	0.108	0.208	1.07638e-05
XAB2	8.46704e-10	-0.417462	0.015	0.29	1.08107e-05
TYMP	8.478e-10	-0.581452	0.108	0.458	1.08247e-05
CAMK2G	8.5166e-10	0.526291	0.062	0.146	1.0874e-05
EMC4	8.59936e-10	-0.366044	0.092	0.401	1.09797e-05
AKT2	8.60644e-10	0.634797	0.062	0.181	1.09887e-05
SNX27	8.63626e-10	-0.469304	0	0.26	1.10268e-05
CCDC96	8.70088e-10	0.491149	0.046	0.06	1.11093e-05
ARHGAP8	8.78669e-10	-0.654924	0.015	0.314	1.12188e-05
SGTA	8.79841e-10	-0.525426	0	0.26	1.12338e-05
[truncated: 2,215 more rows]

## Sheet: DE_Pleural_EP_LP
gene	p_val	avg_log2FC	pct.1	pct.2	p_val_adj
RPL17	2.47787e-285	3.77017	0.692	0.406	3.16375e-281
NME2	1.53382e-247	3.32031	0.692	0.313	1.95838e-243
NSD3	6.23763e-191	2.82353	0.569	0.538	7.96421e-187
MORN2	3.90795e-189	3.27342	0.477	0.506	4.98968e-185
CCT2	2.91361e-167	2.81291	0.723	0.707	3.72009e-163
RAP1B	1.34245e-164	2.83453	0.723	0.679	1.71404e-160
PLPP5	2.07043e-162	2.76255	0.523	0.59	2.64353e-158
MT-CO1	1.86522e-161	-3.43556	0.492	1	2.38152e-157
MT-CO2	2.51841e-159	-3.18022	0.477	1	3.2155e-155
MDM2	9.12306e-152	2.6663	0.369	0.247	1.16483e-147
YEATS4	2.88335e-145	2.46987	0.369	0.279	3.68146e-141
LLPH	5.3203e-141	2.43057	0.523	0.506	6.79296e-137
EIF4EBP1	5.44318e-127	2.68461	0.708	0.695	6.94985e-123
UFM1	4.89478e-125	2.17436	0.431	0.487	6.24965e-121
SRSF5	3.86706e-123	2.20997	0.6	0.702	4.93746e-119
LSM1	1.42918e-122	2.12729	0.462	0.618	1.82478e-118
RPS17	1.37197e-119	2.24545	0.692	0.74	1.75173e-115
PSMA6	4.66914e-118	2.0494	0.292	0.201	5.96155e-114
PLCG2	1.98032e-114	3.12255	0.292	0.16	2.52847e-110
PSMA2	6.10425e-114	1.92896	0.292	0.402	7.7939e-110
SOD2	6.26379e-114	2.62469	0.431	0.482	7.9976e-110
RAB21	1.98914e-113	2.08463	0.415	0.49	2.53973e-109
RNASEK	1.03396e-112	1.8256	0.308	0.148	1.32016e-108
ASH2L	2.66876e-111	2.02935	0.323	0.143	3.40748e-107
CAND1	2.87059e-109	1.9748	0.323	0.51	3.66517e-105
MT-CO3	1.16803e-104	-2.47006	0.462	1	1.49134e-100
RAB3IP	1.94068e-104	2.14596	0.246	0.299	2.47787e-100
TCEAL4	2.57224e-104	2.07873	0.615	0.857	3.28423e-100
MT-ND4	7.44516e-103	-2.70105	0.323	1	9.50598e-99
B3GALNT2	1.85154e-102	1.77285	0.246	0.223	2.36405e-98
CNOT2	2.70481e-102	1.85105	0.277	0.391	3.45351e-98
GLUD1	2.41368e-101	1.70474	0.277	0.483	3.08178e-97
RAB11FIP1	4.93355e-101	2.39947	0.677	0.792	6.29916e-97
REEP3	5.77205e-101	1.84841	0.462	0.686	7.36976e-97
EIF4A1	2.68292e-97	1.87771	0.4	0.527	3.42555e-93
PLPBP	3.55775e-97	2.01623	0.354	0.394	4.54254e-93
RPL36A	3.80476e-97	2.03627	0.815	0.891	4.85791e-93
TACC1	3.83234e-97	1.79373	0.262	0.302	4.89313e-93
GABARAP	1.31524e-96	2.09926	0.308	0.157	1.67929e-92
NUP107	1.65519e-96	1.79201	0.185	0.143	2.11334e-92
ATP6V0C	3.19175e-96	2.29004	0.277	0.068	4.07523e-92
EEF1G	6.54315e-95	2.85209	0.477	0.035	8.35429e-91
CLNS1A	4.6539e-92	1.84027	0.338	0.641	5.9421e-88
KTN1	2.09718e-91	1.88851	0.538	0.789	2.67768e-87
NGRN	1.96507e-90	1.80951	0.292	0.187	2.509e-86
DDHD2	2.30818e-90	2.07658	0.262	0.108	2.94708e-86
FRS2	2.7366e-89	1.97085	0.277	0.267	3.4941e-85
MT-ND5	1.32947e-88	-2.47825	0.231	0.996	1.69746e-84
COX16	7.05147e-87	1.55792	0.262	0.318	9.00331e-83
TCEAL1	3.57678e-86	1.74975	0.246	0.351	4.56683e-82
CNPY2	1.41981e-85	1.6954	0.354	0.714	1.81281e-81
LGALS8	2.4538e-84	1.79575	0.338	0.465	3.13301e-80
MT-ND2	1.55149e-83	-1.28312	0.308	0.998	1.98095e-79
MT-ND1	2.11567e-83	-1.73986	0.354	0.999	2.70129e-79
HIST1H4C	1.0266e-82	2.33196	0.431	0.425	1.31076e-78
OSBPL8	3.04123e-82	1.68204	0.292	0.294	3.88304e-78
GOLGB1	4.41284e-82	1.60186	0.338	0.614	5.63432e-78
CDK4	9.15595e-82	1.67074	0.292	0.532	1.16903e-77
TOMM20	4.43331e-80	1.78797	0.754	0.884	5.66044e-76
LEMD3	8.25952e-80	1.17906	0.138	0.148	1.05458e-75
MUC20	5.162e-79	1.36937	0.138	0.137	6.59084e-75
REPS2	6.24594e-78	1.73867	0.231	0.102	7.97482e-74
HDLBP	2.06496e-77	1.53169	0.292	0.528	2.63654e-73
TMBIM4	4.44695e-77	1.76054	0.708	0.814	5.67786e-73
ANKLE2	1.19915e-76	1.46958	0.154	0.213	1.53108e-72
JMJD1C	1.94565e-76	1.56664	0.323	0.56	2.48421e-72
CFB	2.10188e-76	2.0816	0.2	0.092	2.68369e-72
CD164	2.6321e-76	1.42606	0.323	0.558	3.36066e-72
CRIP1	1.27481e-75	2.67477	0.815	0.887	1.62767e-71
PTGR1	1.66535e-75	1.60521	0.215	0.563	2.12632e-71
OAZ1	1.08777e-74	1.55782	0.738	0.917	1.38887e-70
MYCBP2	1.0903e-74	1.50275	0.169	0.394	1.3921e-70
BLOC1S1	1.71114e-74	1.63101	0.431	0.714	2.18478e-70
SON	2.83584e-74	1.32022	0.354	0.728	3.6208e-70
RPL41	7.21347e-73	1.4642	1	0.997	9.21016e-69
TM9SF3	2.00647e-72	1.42011	0.215	0.507	2.56187e-68
TM2D2	2.04171e-72	1.16588	0.246	0.534	2.60685e-68
SLC39A6	2.1635e-72	2.45156	0.6	0.685	2.76236e-68
NDUFA13	2.89114e-72	1.30731	0.431	0.698	3.69141e-68
MT-ATP6	4.05582e-72	-1.16359	0.585	1	5.17847e-68
HIST1H1E	6.36848e-72	1.71463	0.262	0.182	8.13127e-68
EVL	2.71255e-70	1.85392	0.446	0.544	3.46339e-66
USP33	2.84429e-70	1.36725	0.154	0.203	3.63159e-66
JAK1	4.1233e-70	1.57649	0.308	0.359	5.26463e-66
SNHG9	5.8025e-70	1.30993	0.2	0.352	7.40863e-66
MT-CYB	8.10759e-70	-1.37266	0.477	0.999	1.03518e-65
SLC35E3	1.21945e-69	1.29189	0.2	0.135	1.55699e-65
TCEAL3	1.54807e-69	1.76359	0.415	0.686	1.97658e-65
CHURC1	1.50725e-68	1.37995	0.338	0.532	1.92445e-64
LIMA1	1.86466e-68	1.30222	0.215	0.487	2.3808e-64
PAK1	2.11535e-68	1.17702	0.138	0.312	2.70088e-64
TAX1BP3	2.58379e-68	1.77836	0.277	0.237	3.29898e-64
ELP2	4.85684e-68	1.25493	0.215	0.323	6.20122e-64
ARV1	1.25558e-67	1.05367	0.185	0.55	1.60312e-63
UQCRB	1.4326e-67	-1.75268	0.538	0.992	1.82915e-63
UQCRC2	1.52834e-67	1.21377	0.246	0.394	1.95139e-63
RNPS1	3.93787e-67	1.40425	0.292	0.545	5.02787e-63
ARID4B	8.4022e-67	1.44538	0.4	0.625	1.07279e-62
EID1	2.21495e-66	1.45382	0.508	0.722	2.82805e-62
WAPL	2.47013e-66	1.29676	0.215	0.473	3.15386e-62
NTPCR	1.21503e-65	1.24441	0.215	0.583	1.55135e-61
PPP2CB	1.57673e-65	1.39442	0.262	0.615	2.01317e-61
S100P	1.64444e-65	-3.94988	0.015	0.916	2.09962e-61
KRT19	2.32435e-65	-1.94035	0.677	0.997	2.96773e-61
SCP2	2.84405e-64	1.26164	0.308	0.604	3.63128e-60
HEBP1	3.8142e-64	1.17858	0.215	0.418	4.86997e-60
NCOA4	5.38736e-64	1.31444	0.154	0.299	6.87858e-60
CRABP2	1.48094e-63	-2.57363	0.154	0.961	1.89087e-59
DYNLT3	2.69629e-63	1.1054	0.185	0.595	3.44262e-59
RAB6A	3.56884e-63	1.36077	0.262	0.372	4.5567e-59
JPT2	4.63942e-63	1.30454	0.262	0.47	5.92362e-59
EPB41L5	5.01998e-63	1.32844	0.169	0.264	6.40951e-59
LY6E	7.28845e-63	-2.73283	0.369	0.977	9.30589e-59
C1orf131	9.2241e-63	1.16685	0.231	0.427	1.17773e-58
PPP1R7	2.58877e-62	1.0954	0.292	0.59	3.30534e-58
PA2G4	4.91106e-62	1.323	0.477	0.771	6.27044e-58
NORAD	6.16157e-62	1.52686	0.338	0.457	7.86709e-58
UGCG	6.83024e-62	1.07542	0.169	0.376	8.72085e-58
LSM7	1.43166e-61	1.26894	0.385	0.698	1.82794e-57
RNF11	1.82353e-61	1.33482	0.154	0.41	2.32828e-57
CASC4	4.76866e-61	1.26918	0.246	0.49	6.08863e-57
ADAM9	7.80479e-61	1.07224	0.169	0.311	9.96515e-57
PNRC1	1.09781e-60	1.57993	0.569	0.68	1.40169e-56
SUPT16H	2.4259e-60	1.27182	0.215	0.504	3.09739e-56
IKBKB	2.74294e-60	1.10352	0.092	0.131	3.50218e-56
MT-ND3	6.33778e-60	0.972436	0.477	0.988	8.09208e-56
BTG1	8.81184e-60	1.3343	0.262	0.55	1.1251e-55
GGPS1	1.74791e-59	1.21036	0.277	0.491	2.23173e-55
MTRNR2L12	2.11267e-59	1.09157	0.354	0.913	2.69746e-55
STAT3	3.10653e-59	1.06541	0.2	0.492	3.96642e-55
TSN	3.20797e-59	1.03864	0.246	0.561	4.09593e-55
IRF1	3.24143e-59	1.42627	0.323	0.404	4.13865e-55
RBM3	3.52185e-59	1.27648	0.462	0.736	4.4967e-55
CCND1	4.36045e-59	1.72089	0.231	0.483	5.56743e-55
ST13	4.9253e-59	1.21936	0.431	0.769	6.28862e-55
DDX6	1.29804e-58	1.0831	0.2	0.399	1.65733e-54
TAF15	1.41877e-58	1.14364	0.246	0.459	1.81149e-54
SMARCC2	1.61755e-58	1.07914	0.185	0.344	2.06529e-54
DDX3X	1.74468e-58	1.10887	0.308	0.607	2.2276e-54
HMGN1	1.76367e-58	1.44563	0.631	0.832	2.25186e-54
RGS5	3.87157e-58	2.75778	0.169	0.059	4.94322e-54
RPS2	6.9289e-58	1.57718	0.985	0.981	8.84682e-54
COPB1	8.04345e-58	0.944891	0.2	0.627	1.02699e-53
KRR1	1.13921e-57	1.26507	0.292	0.551	1.45455e-53
CFLAR	1.16541e-57	1.31313	0.215	0.31	1.48799e-53
PAM	1.21855e-57	0.838268	0.092	0.167	1.55584e-53
RPL8	3.09539e-57	-1.12142	0.923	0.998	3.95219e-53
DHX36	3.26558e-57	1.00135	0.138	0.481	4.16949e-53
PPP1R2	3.69608e-57	1.23079	0.354	0.717	4.71916e-53
YWHAE	4.74437e-57	1.04831	0.4	0.835	6.05761e-53
TGOLN2	5.48687e-57	1.1052	0.231	0.528	7.00563e-53
RPL30	6.33079e-57	-1.28854	0.846	0.998	8.08316e-53
SNRNP200	6.33341e-57	0.884095	0.185	0.421	8.0865e-53
METTL9	1.26198e-56	1.15208	0.215	0.475	1.6113e-52
STRAP	1.4622e-56	1.05276	0.246	0.582	1.86693e-52
RAB7A	2.32083e-56	1.0384	0.277	0.614	2.96323e-52
GDI2	3.78693e-56	0.832503	0.215	0.684	4.83516e-52
CAPRIN1	6.78041e-56	1.07838	0.215	0.569	8.65722e-52
AIMP1	1.15271e-55	1.05309	0.246	0.622	1.47177e-51
RPL5	1.19658e-55	1.24847	0.754	0.929	1.52779e-51
NDUFA7	1.40662e-55	1.08959	0.215	0.406	1.79597e-51
MYL6	1.75566e-55	1.53452	0.985	0.977	2.24163e-51
COPB2	1.8936e-55	0.788643	0.185	0.585	2.41775e-51
NDUFB8	2.25434e-55	1.08477	0.246	0.551	2.87834e-51
EMC6	2.78044e-55	0.525455	0.108	0.562	3.55007e-51
SAT1	4.60787e-55	-2.59444	0.154	0.942	5.88333e-51
TIMM13	4.75772e-55	0.944815	0.215	0.59	6.07466e-51
HSPB1	6.32334e-55	-2.18382	0.4	0.984	8.07364e-51
SF3A2	9.60421e-55	1.0992	0.138	0.159	1.22627e-50
LYPLA1	1.04382e-54	1.07786	0.246	0.66	1.33275e-50
N4BP2L2	1.30591e-54	1.02552	0.231	0.572	1.66738e-50
TNRC6C	1.42513e-54	1.13238	0.138	0.162	1.8196e-50
KPNA4	1.48329e-54	1.11641	0.231	0.498	1.89386e-50
TMEM19	1.63784e-54	1.13783	0.138	0.173	2.0912e-50
CCNL1	1.89215e-54	1.05637	0.169	0.41	2.41589e-50
PIGT	2.87642e-54	0.758793	0.138	0.526	3.67261e-50
AFF4	3.57697e-54	0.874445	0.185	0.41	4.56707e-50
ERCC6	3.63691e-54	1.2486	0.185	0.117	4.6436e-50
SLIRP	3.77467e-54	0.981632	0.338	0.726	4.8195e-50
CPSF6	6.13534e-54	1.00316	0.138	0.345	7.8336e-50
UBE2V1	8.62491e-54	1.20992	0.185	0.395	1.10123e-49
ERBB3	1.04035e-53	0.663574	0.092	0.531	1.32832e-49
NDUFAB1	1.46367e-53	1.00404	0.4	0.782	1.86881e-49
TMED10	1.47394e-53	0.642296	0.169	0.644	1.88192e-49
ZNF226	1.83788e-53	1.03889	0.169	0.389	2.3466e-49
YPEL5	2.22295e-53	1.05686	0.262	0.627	2.83826e-49
PATJ	2.75381e-53	0.915881	0.123	0.272	3.51606e-49
TPM1	2.81069e-53	1.54277	0.477	0.748	3.58869e-49
ACBD3	4.79639e-53	1.10616	0.323	0.692	6.12404e-49
CDK2AP1	5.74308e-53	1.07692	0.123	0.124	7.33276e-49
NUTM2A-AS1	1.17492e-52	0.879286	0.2	0.495	1.50014e-48
MAP2K2	1.36882e-52	0.890409	0.262	0.649	1.74771e-48
MAGEF1	1.76181e-52	1.00893	0.138	0.412	2.24947e-48
RNF41	1.80457e-52	1.15813	0.138	0.19	2.30408e-48
CFAP298	2.41219e-52	0.766546	0.2	0.612	3.07989e-48
PSMD2	2.47871e-52	0.765104	0.231	0.657	3.16482e-48
PTMS	2.87295e-52	1.29795	0.431	0.75	3.66818e-48
CTTN	3.04274e-52	0.521473	0.154	0.674	3.88497e-48
CTDSP2	3.22499e-52	1.14676	0.2	0.429	4.11767e-48
ATP6V1E1	4.05098e-52	0.858753	0.215	0.589	5.17229e-48
KRT7	4.27425e-52	-2.45096	0.169	0.938	5.45737e-48
CNN3	4.73787e-52	1.90838	0.262	0.079	6.04931e-48
DDX39B	4.82965e-52	0.891979	0.138	0.2	6.1665e-48
EXOSC6	5.3109e-52	0.891134	0.123	0.244	6.78096e-48
ZNF91	5.31679e-52	1.0825	0.169	0.34	6.78848e-48
SYNE2	9.81399e-52	1.14236	0.215	0.154	1.25305e-47
EIF4G2	1.31996e-51	1.26087	0.431	0.78	1.68532e-47
RANBP1	1.46055e-51	0.840359	0.231	0.66	1.86483e-47
SF3B1	1.56315e-51	0.886224	0.215	0.611	1.99583e-47
GGNBP2	1.63946e-51	0.696598	0.154	0.615	2.09326e-47
TMEM248	1.7886e-51	0.900374	0.215	0.528	2.28368e-47
CLN5	2.65575e-51	0.663677	0.108	0.357	3.39086e-47
S100A13	2.94952e-51	1.46863	0.538	0.802	3.76595e-47
MT-ND4L	3.03343e-51	-1.63726	0.169	0.937	3.87309e-47
CCNC	3.2326e-51	0.882997	0.185	0.483	4.12739e-47
GPS2	4.04327e-51	1.27179	0.2	0.168	5.16245e-47
RBBP7	4.20231e-51	0.880482	0.231	0.645	5.36551e-47
NIFK	4.93872e-51	1.09563	0.308	0.62	6.30576e-47
EPHX1	4.94441e-51	-2.67271	0	0.832	6.31303e-47
SMIM15	5.41075e-51	0.968726	0.231	0.583	6.90844e-47
MYL6B	5.88897e-51	0.990495	0.123	0.369	7.51903e-47
BNIP3	8.16394e-51	1.05464	0.185	0.508	1.04237e-46
HSPA9	8.49765e-51	0.943037	0.369	0.722	1.08498e-46
TMEM176B	8.72481e-51	-2.67005	0	0.831	1.11398e-46
PSMB5	1.05525e-50	0.300041	0.2	0.778	1.34735e-46
MPG	1.05997e-50	0.821941	0.231	0.589	1.35337e-46
RAB10	1.32001e-50	0.961686	0.185	0.611	1.68539e-46
PPP1CB	1.3563e-50	1.10667	0.338	0.666	1.73172e-46
SARNP	1.56624e-50	1.41108	0.154	0.13	1.99978e-46
EBNA1BP2	1.56709e-50	0.614215	0.185	0.689	2.00086e-46
UFL1	1.7646e-50	0.816025	0.138	0.36	2.25304e-46
AP2M1	4.815e-50	1.04598	0.338	0.747	6.14779e-46
ZNF24	5.27472e-50	1.10494	0.185	0.281	6.73477e-46
EVA1B	6.37513e-50	-2.22663	0	0.825	8.13977e-46
ARF4	8.40443e-50	0.972359	0.277	0.688	1.07308e-45
RSPRY1	1.08696e-49	0.647098	0.046	0.268	1.38783e-45
MRPL54	1.2934e-49	1.03513	0.308	0.652	1.65142e-45
MOSMO	1.44029e-49	0.963459	0.108	0.164	1.83896e-45
DDX1	1.63337e-49	0.825396	0.154	0.536	2.08549e-45
UBE2I	1.7279e-49	1.01999	0.338	0.719	2.20618e-45
MAL2	2.1711e-49	-1.45845	0.215	0.946	2.77206e-45
USP3	2.48838e-49	0.822192	0.138	0.41	3.17717e-45
RAD23B	2.9647e-49	0.897999	0.215	0.621	3.78533e-45
MORF4L2	3.36275e-49	0.769489	0.446	0.864	4.29356e-45
SMCHD1	4.54569e-49	0.834025	0.154	0.319	5.80394e-45
CMBL	5.10135e-49	0.9367	0.123	0.41	6.5134e-45
ALG5	5.10369e-49	0.662943	0.154	0.504	6.51639e-45
TXN2	5.23707e-49	0.835647	0.138	0.46	6.68669e-45
DAAM1	5.59944e-49	0.607474	0.092	0.472	7.14936e-45
ERH	6.69225e-49	0.895636	0.4	0.819	8.54466e-45
CHD2	7.07523e-49	1.00992	0.154	0.351	9.03365e-45
DLG3	9.19185e-49	1.06336	0.123	0.313	1.17362e-44
EVI5	9.22853e-49	0.957766	0.108	0.133	1.1783e-44
ZNF267	1.14743e-48	1.0586	0.108	0.105	1.46504e-44
STAU1	1.35711e-48	0.62917	0.2	0.718	1.73276e-44
EIF3E	1.40241e-48	-1.9249	0.246	0.949	1.79059e-44
POLD4	2.01525e-48	1.21869	0.138	0.074	2.57307e-44
NDUFC2	2.57184e-48	0.915777	0.462	0.835	3.28373e-44
CLTC	2.71538e-48	0.862807	0.246	0.635	3.467e-44
SNF8	2.77232e-48	0.327484	0.077	0.608	3.5397e-44
STX4	2.84142e-48	0.666951	0.092	0.44	3.62793e-44
RNF169	3.27962e-48	0.847867	0.138	0.261	4.18743e-44
ITM2B	3.91798e-48	0.91546	0.554	0.83	5.00247e-44
ALG8	4.2257e-48	0.698305	0.092	0.255	5.39537e-44
PSMD12	4.24046e-48	0.644484	0.246	0.744	5.41422e-44
RPL6	4.68916e-48	1.17263	0.738	0.932	5.98712e-44
CBX3	5.79453e-48	1.13722	0.446	0.805	7.39845e-44
MLEC	8.11226e-48	0.843721	0.246	0.639	1.03577e-43
TMEM230	8.26104e-48	0.925347	0.292	0.716	1.05477e-43
SPTSSA	1.21518e-47	0.669168	0.231	0.716	1.55155e-43
ACTR2	1.23182e-47	1.15849	0.369	0.69	1.57278e-43
HIST1H1D	1.32251e-47	1.21872	0.169	0.254	1.68859e-43
NAPA	1.53998e-47	0.655061	0.154	0.61	1.96624e-43
XRCC6	1.68155e-47	0.671666	0.169	0.623	2.147e-43
ZNF106	1.73074e-47	0.784631	0.138	0.517	2.20981e-43
TSR3	1.92933e-47	0.806128	0.169	0.531	2.46337e-43
GGCT	1.99525e-47	0.775087	0.246	0.755	2.54753e-43
MYO6	2.1073e-47	0.922052	0.308	0.711	2.69059e-43
DYNC1I2	2.4368e-47	0.915101	0.246	0.663	3.1113e-43
TCEA1	2.52318e-47	1.23769	0.4	0.737	3.2216e-43
PRKAR1B	3.0067e-47	0.759175	0.092	0.206	3.83896e-43
MZT2B	3.20189e-47	-1.59794	0.185	0.93	4.08817e-43
ILF2	4.05825e-47	0.568489	0.2	0.67	5.18158e-43
PIK3R3	4.08887e-47	0.884778	0.138	0.211	5.22066e-43
SLC25A3	4.32398e-47	0.692409	0.338	0.78	5.52086e-43
MRPL51	5.27294e-47	0.861335	0.292	0.699	6.73249e-43
LPCAT3	5.43043e-47	0.681698	0.062	0.173	6.93358e-43
NDUFB10	6.08193e-47	0.860294	0.477	0.846	7.76541e-43
MVP	6.21273e-47	0.72191	0.123	0.423	7.93242e-43
MRPS16	6.27367e-47	0.682135	0.338	0.773	8.01023e-43
HMG20B	6.62484e-47	0.649932	0.138	0.547	8.4586e-43
MFSD1	8.2401e-47	0.815168	0.092	0.289	1.0521e-42
SQOR	9.33538e-47	0.946722	0.123	0.374	1.19194e-42
PCBP2	9.33729e-47	0.92084	0.338	0.741	1.19218e-42
WRN	1.019e-46	0.985701	0.138	0.153	1.30105e-42
NAA38	1.09617e-46	0.696118	0.308	0.74	1.3996e-42
SRSF6	1.29411e-46	0.880011	0.185	0.455	1.65232e-42
NFIC	1.32578e-46	0.92018	0.262	0.677	1.69276e-42
TSNAX	1.51904e-46	0.911847	0.262	0.611	1.93951e-42
TMEM176A	1.58365e-46	-2.39994	0	0.802	2.022e-42
SMARCA5	1.64002e-46	0.786298	0.2	0.644	2.09397e-42
UPF3A	1.96131e-46	1.12269	0.231	0.402	2.50421e-42
MIDN	1.99707e-46	0.884975	0.154	0.429	2.54986e-42
LAPTM4B	2.207e-46	-1.99832	0.031	0.841	2.8179e-42
SFPQ	2.45316e-46	0.721198	0.2	0.584	3.13219e-42
SMIM19	3.50109e-46	0.970211	0.215	0.551	4.4702e-42
CCDC6	3.94942e-46	0.806181	0.154	0.632	5.04262e-42
LSM5	4.8287e-46	1.07756	0.262	0.672	6.16529e-42
NHP2	5.34351e-46	-1.78876	0.123	0.899	6.82259e-42
SMARCE1	6.16145e-46	1.05313	0.169	0.36	7.86695e-42
FN3K	6.88071e-46	0.684034	0.077	0.2	8.78529e-42
POLR2K	7.69942e-46	-1.47887	0.215	0.936	9.83062e-42
THOC7	7.86876e-46	0.671158	0.185	0.638	1.00468e-41
PKIG	8.40059e-46	0.892152	0.092	0.296	1.07259e-41
NDRG1	8.91191e-46	-2.47988	0.031	0.838	1.13787e-41
RBM8A	8.92707e-46	0.68058	0.292	0.747	1.13981e-41
CEBPZ	8.92872e-46	0.958812	0.185	0.49	1.14002e-41
DCAF7	9.26017e-46	0.809211	0.123	0.424	1.18234e-41
MLF2	9.27235e-46	0.671396	0.277	0.666	1.18389e-41
RCOR1	1.02986e-45	0.851591	0.062	0.246	1.31492e-41
DDX17	1.037e-45	0.751319	0.215	0.602	1.32404e-41
HOOK3	1.39997e-45	1.0298	0.123	0.296	1.78749e-41
EEF2	1.40995e-45	1.15209	0.538	0.836	1.80022e-41
PLK2	1.42264e-45	1.43391	0.246	0.368	1.81643e-41
VTI1B	1.6049e-45	0.839069	0.169	0.508	2.04913e-41
DNAJC21	2.01885e-45	0.705445	0.154	0.6	2.57766e-41
RPL26	2.08834e-45	1.26635	0.785	0.94	2.66639e-41
USP7	2.33043e-45	0.923639	0.154	0.459	2.9755e-41
ENY2	2.48458e-45	-1.20513	0.215	0.93	3.17232e-41
FIS1	2.55005e-45	-1.32269	0.123	0.884	3.25591e-41
CHMP4B	2.67702e-45	0.663751	0.2	0.662	3.41802e-41
SERINC3	2.91011e-45	0.608215	0.108	0.517	3.71563e-41
COPA	3.09495e-45	0.848202	0.2	0.475	3.95163e-41
BUD31	3.11035e-45	-0.644549	0.123	0.835	3.97129e-41
ITCH	3.4035e-45	1.03168	0.123	0.184	4.34559e-41
NUBP1	3.84323e-45	1.00848	0.108	0.302	4.90704e-41
GOLGA3	3.97218e-45	1.14289	0.169	0.209	5.07168e-41
VPS29	4.273e-45	0.655027	0.185	0.625	5.45577e-41
FOPNL	5.08655e-45	0.885814	0.2	0.399	6.49451e-41
MRPL21	5.1086e-45	0.771934	0.262	0.656	6.52266e-41
HNRNPM	5.43368e-45	0.970796	0.338	0.653	6.93773e-41
NRBF2	5.56772e-45	0.90462	0.138	0.494	7.10886e-41
CCDC50	6.13578e-45	0.844104	0.092	0.366	7.83416e-41
BRD2	6.61068e-45	0.721067	0.138	0.493	8.44051e-41
SHLD2	7.62553e-45	0.860277	0.169	0.339	9.73628e-41
RPN2	7.63958e-45	0.399889	0.169	0.682	9.75421e-41
NARS	8.02668e-45	0.650881	0.154	0.506	1.02485e-40
NENF	8.44628e-45	-1.56782	0.169	0.915	1.07842e-40
TMEM138	8.52949e-45	0.6052	0.062	0.243	1.08905e-40
NSF	9.45725e-45	0.752122	0.092	0.404	1.2075e-40
CLASP1	9.49504e-45	0.862634	0.108	0.117	1.21233e-40
IL32	1.01471e-44	1.61728	0.169	0.072	1.29558e-40
STK24	1.11359e-44	1.01731	0.2	0.436	1.42183e-40
PRKDC	1.11561e-44	0.669834	0.154	0.524	1.42441e-40
RPS25	1.17355e-44	0.895822	0.677	0.949	1.49839e-40
OSER1	1.19325e-44	0.750223	0.169	0.482	1.52355e-40
COG2	1.1984e-44	0.811435	0.154	0.369	1.53012e-40
NCOA7	1.27292e-44	1.39456	0.154	0.145	1.62526e-40
PAM16	1.32325e-44	0.838382	0.123	0.271	1.68952e-40
CLUAP1	1.38554e-44	0.917184	0.123	0.208	1.76906e-40
PSMC5	1.40166e-44	0.251406	0.246	0.804	1.78964e-40
EGLN1	1.40616e-44	0.700036	0.154	0.519	1.79538e-40
ORMDL2	1.67389e-44	0.271954	0.123	0.659	2.13722e-40
RHOC	2.07668e-44	-0.643404	0.154	0.861	2.6515e-40
UQCRC1	2.18246e-44	0.792643	0.138	0.466	2.78656e-40
NDUFA5	2.35546e-44	0.771438	0.4	0.81	3.00745e-40
GLO1	2.53667e-44	0.854895	0.308	0.695	3.23883e-40
C4orf48	2.68825e-44	-1.81423	0.108	0.882	3.43236e-40
NAA50	2.70155e-44	0.932992	0.246	0.527	3.44934e-40
FKBP2	2.89072e-44	-1.81464	0.031	0.825	3.69087e-40
NKTR	2.91428e-44	0.766664	0.154	0.344	3.72096e-40
EFR3A	3.25227e-44	0.601762	0.231	0.702	4.1525e-40
NDUFB9	3.30444e-44	-1.48399	0.292	0.955	4.2191e-40
PDXDC1	3.71887e-44	0.906704	0.231	0.575	4.74825e-40
TXNDC17	3.73647e-44	1.03219	0.446	0.772	4.77073e-40
DDX18	4.12665e-44	0.8022	0.277	0.692	5.2689e-40
BUB3	4.16189e-44	0.874713	0.154	0.455	5.31391e-40
SRD5A3	4.3672e-44	-2.18288	0.046	0.84	5.57604e-40
NUTF2	5.27471e-44	0.695047	0.154	0.507	6.73475e-40
SLC31A1	5.56934e-44	0.684966	0.062	0.178	7.11094e-40
MED4	5.68571e-44	0.847189	0.154	0.447	7.25951e-40
ATP23	6.0733e-44	0.909668	0.062	0.168	7.75439e-40
VPS13C	6.40486e-44	0.762009	0.138	0.421	8.17773e-40
TSR2	7.40179e-44	0.407023	0.077	0.498	9.4506e-40
NDUFS1	7.91105e-44	0.692465	0.108	0.382	1.01008e-39
HNRNPR	8.99533e-44	0.696307	0.2	0.624	1.14852e-39
KAT6A	9.20216e-44	1.04666	0.231	0.229	1.17493e-39
CLIP1	9.28379e-44	0.874265	0.169	0.353	1.18535e-39
TMEM147	1.00204e-43	-1.44749	0.046	0.832	1.2794e-39
SKIL	1.00799e-43	0.925197	0.138	0.468	1.287e-39
HNRNPUL2	1.01991e-43	1.05005	0.154	0.243	1.30221e-39
GFPT1	1.08722e-43	0.829117	0.138	0.546	1.38816e-39
VAV3	1.11074e-43	1.32637	0.169	0.133	1.41819e-39
NEDD9	1.15662e-43	1.3055	0.231	0.345	1.47678e-39
CCSER2	1.20073e-43	1.05676	0.169	0.393	1.53309e-39
C1orf198	1.20511e-43	1.05761	0.123	0.302	1.53869e-39
ZFAND6	1.23949e-43	0.502934	0.154	0.663	1.58258e-39
MSI2	1.26197e-43	0.992952	0.2	0.416	1.61129e-39
DNAJC10	1.26659e-43	0.541471	0.077	0.37	1.61718e-39
SERBP1	1.27133e-43	0.811505	0.277	0.662	1.62323e-39
RPL21	1.46323e-43	0.679609	0.569	0.947	1.86826e-39
CHMP3	1.53383e-43	0.935446	0.277	0.59	1.9584e-39
GNG10	1.62393e-43	1.78686	0.215	0.038	2.07343e-39
TRPM7	1.80769e-43	0.915276	0.154	0.151	2.30806e-39
TCEAL8	1.83295e-43	-0.388063	0.108	0.8	2.3403e-39
TIMM23B	1.94268e-43	0.810706	0.123	0.094	2.48041e-39
SCAND1	1.9645e-43	0.641303	0.323	0.768	2.50827e-39
MRPL14	1.98231e-43	-0.689351	0.092	0.814	2.53101e-39
MORF4L1	2.01106e-43	0.680547	0.415	0.856	2.56772e-39
DCXR	2.11168e-43	-1.64454	0.138	0.895	2.69619e-39
MRPL3	2.21652e-43	0.604524	0.231	0.661	2.83005e-39
ATXN7L3B	2.21749e-43	0.786789	0.2	0.523	2.83129e-39
SRSF3	2.43436e-43	0.82601	0.385	0.775	3.10819e-39
PSMD6	2.51095e-43	0.715869	0.154	0.45	3.20598e-39
CFI	2.63075e-43	1.03315	0.108	0.092	3.35894e-39
CTSZ	2.86539e-43	-1.47558	0.108	0.866	3.65853e-39
UBA52	3.15878e-43	0.681151	0.569	0.915	4.03313e-39
LRPPRC	3.20254e-43	0.547082	0.138	0.45	4.08901e-39
IL6ST	3.33593e-43	1.19552	0.292	0.551	4.25932e-39
STOML2	3.53682e-43	0.976118	0.154	0.374	4.51582e-39
TMED4	3.80806e-43	0.736193	0.215	0.591	4.86213e-39
CAP1	4.19732e-43	0.312657	0.138	0.682	5.35914e-39
GNPAT	4.55198e-43	0.877785	0.169	0.339	5.81196e-39
ZDHHC17	5.27263e-43	0.799225	0.108	0.161	6.73209e-39
BAG5	5.41571e-43	0.824681	0.154	0.387	6.91478e-39
PSMF1	5.58868e-43	0.508652	0.123	0.506	7.13563e-39
TMEM126A	5.62188e-43	0.931207	0.2	0.47	7.17801e-39
DCTN6	5.88174e-43	0.769681	0.277	0.635	7.50981e-39
PARG	6.47106e-43	0.934209	0.154	0.105	8.26225e-39
VPS4B	7.39156e-43	0.885238	0.154	0.293	9.43754e-39
NBEA	7.65503e-43	0.759991	0.046	0.084	9.77394e-39
DNAJC15	9.442e-43	0.912274	0.2	0.543	1.20555e-38
EFHD1	1.02601e-42	-1.33732	0.123	0.876	1.31001e-38
MYDGF	1.02921e-42	-1.9917	0.015	0.799	1.31409e-38
COMMD6	1.03146e-42	0.704109	0.446	0.836	1.31697e-38
LAGE3	1.08585e-42	-1.66226	0.062	0.839	1.38641e-38
REL	1.11604e-42	0.742942	0.185	0.553	1.42495e-38
GTF2H3	1.14322e-42	1.20921	0.108	0.168	1.45966e-38
EPN2	1.17349e-42	0.773707	0.077	0.297	1.49832e-38
C5orf15	1.28471e-42	0.544043	0.092	0.361	1.64032e-38
CCT4	1.40822e-42	0.364583	0.262	0.771	1.79801e-38
SRSF2	1.46405e-42	0.698515	0.246	0.669	1.8693e-38
STK25	1.55135e-42	0.568925	0.046	0.228	1.98076e-38
IGFBP4	1.55383e-42	-1.91248	0	0.771	1.98393e-38
ADK	1.7498e-42	1.12397	0.231	0.513	2.23415e-38
SEPHS2	1.7949e-42	0.314507	0.185	0.705	2.29172e-38
CALCOCO2	1.93017e-42	0.678272	0.185	0.519	2.46444e-38
HNRNPK	1.94771e-42	0.592731	0.4	0.825	2.48684e-38
RAB9A	1.99456e-42	0.373856	0.077	0.517	2.54665e-38
XRCC5	2.05298e-42	0.470518	0.308	0.797	2.62125e-38
HNRNPF	2.07959e-42	0.547255	0.323	0.76	2.65522e-38
TPR	2.12066e-42	0.921823	0.262	0.579	2.70766e-38
HACD3	2.14845e-42	0.252726	0.185	0.705	2.74314e-38
ERP44	2.35907e-42	0.371336	0.108	0.601	3.01206e-38
TCEAL9	2.40673e-42	0.300968	0.185	0.746	3.07291e-38
YIPF6	2.69199e-42	0.463628	0.123	0.576	3.43713e-38
CD55	2.94642e-42	0.939398	0.138	0.422	3.76199e-38
2024-03-06	2.95567e-42	0.55955	0.123	0.436	3.77379e-38
SEC61G	3.08399e-42	0.569756	0.431	0.863	3.93764e-38
GNB1	3.32755e-42	0.448847	0.154	0.668	4.24862e-38
NONO	3.61113e-42	0.718649	0.185	0.543	4.61069e-38
PYCARD	3.7871e-42	0.72341	0.323	0.738	4.83537e-38
ABHD11	3.80306e-42	0.354883	0.169	0.672	4.85575e-38
ZBTB43	4.475e-42	1.10491	0.123	0.132	5.71368e-38
BPTF	4.53594e-42	0.428833	0.108	0.592	5.79149e-38
AP3D1	4.55321e-42	0.855308	0.154	0.247	5.81353e-38
EIF3J	4.97961e-42	0.816982	0.277	0.698	6.35797e-38
S100A4	5.00657e-42	1.41701	0.2	0.257	6.39239e-38
ZNF652	5.28048e-42	0.711561	0.046	0.331	6.74211e-38
RSF1	5.35502e-42	0.915414	0.231	0.507	6.83729e-38
CYSTM1	5.94978e-42	-0.684329	0.138	0.834	7.59668e-38
METAP2	6.03267e-42	0.702998	0.185	0.629	7.70251e-38
CXXC5	6.36269e-42	-0.79802	0.108	0.824	8.12388e-38
ESR1	6.71867e-42	1.11382	0.277	0.5	8.5784e-38
TUBA1A	7.09871e-42	1.53834	0.415	0.549	9.06364e-38
HEATR6	7.21908e-42	0.636941	0.046	0.14	9.21733e-38
GTF2I	7.22437e-42	0.821837	0.2	0.534	9.22407e-38
CNIH4	7.64618e-42	-1.48911	0.031	0.796	9.76264e-38
ATP5F1C	7.7505e-42	-1.10887	0.123	0.851	9.89583e-38
PRPF8	7.88957e-42	0.601762	0.108	0.261	1.00734e-37
RPS29	8.03969e-42	1.04751	0.8	0.969	1.02651e-37
BCAM	9.26216e-42	0.330764	0.077	0.516	1.18259e-37
DIP2A	1.09182e-41	0.648582	0.077	0.146	1.39404e-37
PTBP1	1.15011e-41	0.657785	0.108	0.339	1.46846e-37
NQO1	1.20926e-41	0.805037	0.369	0.809	1.54398e-37
MSRB1	1.26399e-41	0.972954	0.169	0.332	1.61387e-37
GTPBP4	1.28951e-41	0.811703	0.108	0.338	1.64645e-37
TSG101	1.33078e-41	0.566292	0.169	0.614	1.69914e-37
FGD5-AS1	1.50905e-41	0.660386	0.123	0.468	1.92676e-37
SRRM2	1.51285e-41	0.656041	0.323	0.745	1.93161e-37
CHCHD2	1.5137e-41	1.20933	0.815	0.941	1.93269e-37
RALA	1.59876e-41	0.768373	0.185	0.505	2.04129e-37
ENO1	1.66782e-41	0.522496	0.231	0.761	2.12947e-37
ARHGAP5	1.69578e-41	0.956186	0.169	0.45	2.16517e-37
PAIP1	1.7056e-41	0.487255	0.138	0.598	2.17771e-37
PNISR	1.73908e-41	0.586044	0.169	0.48	2.22046e-37
ACTG1	1.8518e-41	-1.52283	0.585	0.986	2.36438e-37
PTOV1	2.19067e-41	0.529211	0.123	0.536	2.79705e-37
MRPS17	2.29397e-41	0.910684	0.077	0.119	2.92894e-37
TECR	2.33985e-41	-0.31522	0.108	0.742	2.98752e-37
RPL4	2.53922e-41	0.698916	0.462	0.883	3.24208e-37
ATP6V1D	2.66884e-41	0.639271	0.123	0.44	3.40758e-37
STUB1	2.75333e-41	0.277767	0.292	0.819	3.51545e-37
SYAP1	2.85591e-41	0.615838	0.369	0.805	3.64643e-37
GOLGA4	2.98479e-41	0.921306	0.215	0.467	3.81098e-37
MRPS24	3.0405e-41	1.79085	0.231	0.026	3.88211e-37
ARL2	3.11942e-41	0.641165	0.215	0.639	3.98287e-37
HMGB1	3.43321e-41	1.42646	0.6	0.798	4.38352e-37
EXOC1	3.69797e-41	0.699216	0.077	0.255	4.72156e-37
MTPN	3.85285e-41	0.794646	0.262	0.697	4.91932e-37
ATP6V0D1	4.16624e-41	0.741484	0.138	0.382	5.31946e-37
SSR3	4.31753e-41	-1.45873	0.108	0.863	5.51262e-37
OSBPL1A	4.77089e-41	0.895855	0.092	0.277	6.09147e-37
IFI27L2	5.03157e-41	0.923176	0.215	0.562	6.42431e-37
PSMD4	5.26317e-41	0.778531	0.262	0.687	6.72001e-37
SKAP2	5.36741e-41	0.826609	0.077	0.056	6.8531e-37
SNX1	5.51052e-41	0.802635	0.169	0.377	7.03583e-37
ARID5B	5.74537e-41	1.30998	0.215	0.304	7.33569e-37
DCTN5	6.13906e-41	0.941858	0.138	0.129	7.83835e-37
MSRB2	6.46552e-41	-0.875023	0.108	0.822	8.25518e-37
HNRNPD	6.62462e-41	0.36026	0.169	0.696	8.45832e-37
CHD4	6.70769e-41	0.80282	0.169	0.425	8.56438e-37
GIGYF2	7.987e-41	0.574308	0.092	0.412	1.01978e-36
PPP6R3	7.99005e-41	0.588823	0.092	0.326	1.02017e-36
ECI1	7.99151e-41	0.297199	0.2	0.74	1.02036e-36
ZHX1	8.39781e-41	0.504869	0.154	0.654	1.07223e-36
TMEM205	8.7656e-41	-1.34538	0.108	0.848	1.11919e-36
AHNAK	8.9568e-41	0.662697	0.215	0.611	1.1436e-36
GSPT1	9.17924e-41	0.675141	0.338	0.776	1.17201e-36
VPS26A	9.34658e-41	0.444616	0.185	0.691	1.19337e-36
CAMK2N1	9.37997e-41	-1.64383	0.123	0.871	1.19764e-36
ITPRIPL2	9.71839e-41	0.795045	0.092	0.208	1.24084e-36
EPCAM	1.04038e-40	-0.811241	0.154	0.831	1.32836e-36
TMEM59	1.04339e-40	0.608777	0.385	0.818	1.3322e-36
MALAT1	1.05805e-40	-1.28684	0.708	0.997	1.35092e-36
RNF187	1.0923e-40	0.285334	0.169	0.707	1.39464e-36
GHITM	1.10913e-40	0.786098	0.554	0.871	1.41613e-36
HIST2H2AC	1.11675e-40	1.02192	0.108	0.146	1.42586e-36
TTC37	1.19299e-40	0.85389	0.123	0.378	1.52321e-36
MFSD10	1.23996e-40	-1.97086	0.015	0.784	1.58319e-36
SSH3	1.27575e-40	0.606859	0.062	0.302	1.62888e-36
COPE	1.33579e-40	0.570492	0.308	0.747	1.70554e-36
SYNJ2BP	1.35797e-40	0.785602	0.108	0.277	1.73386e-36
NDUFB1	1.38059e-40	0.812278	0.477	0.845	1.76274e-36
CHMP4A	1.43767e-40	0.3447	0.138	0.654	1.83561e-36
BZW1	1.56122e-40	0.654853	0.354	0.804	1.99336e-36
SNX6	1.56246e-40	0.567162	0.138	0.663	1.99494e-36
MRPL52	1.6535e-40	0.359568	0.231	0.736	2.11119e-36
TAF7	1.70641e-40	0.370597	0.169	0.719	2.17874e-36
DUT	1.76543e-40	0.635607	0.308	0.745	2.2541e-36
HDHD3	1.96719e-40	0.607	0.062	0.328	2.51171e-36
EIF3A	2.11095e-40	0.720744	0.169	0.441	2.69526e-36
ZFAND5	2.4777e-40	0.867496	0.2	0.511	3.16353e-36
LIMS1	2.48043e-40	0.807607	0.138	0.354	3.16701e-36
PIK3C2A	2.55375e-40	0.865935	0.138	0.262	3.26063e-36
LRMDA	2.55893e-40	0.826463	0.077	0.189	3.26725e-36
ECH1	2.57518e-40	0.441382	0.169	0.675	3.28798e-36
ITGB1	2.62434e-40	0.435625	0.215	0.667	3.35076e-36
ARL1	2.73918e-40	0.279148	0.138	0.642	3.49739e-36
C19orf53	2.82733e-40	0.45454	0.262	0.799	3.60993e-36
GCC2	2.89181e-40	0.931781	0.277	0.646	3.69227e-36
EIF3K	2.90632e-40	0.661997	0.492	0.843	3.71079e-36
TATDN1	3.12525e-40	-1.06756	0.108	0.837	3.99032e-36
SEM1	3.28744e-40	-1.19384	0.277	0.939	4.1974e-36
VDAC3	3.46949e-40	0.41886	0.215	0.663	4.42984e-36
MFF	3.50975e-40	0.337022	0.123	0.618	4.48126e-36
PSMB7	3.60063e-40	0.486512	0.231	0.713	4.59729e-36
NOP58	3.69178e-40	0.789878	0.123	0.511	4.71367e-36
NUCKS1	3.76034e-40	1.03617	0.585	0.882	4.8012e-36
RAB13	4.8047e-40	0.430877	0.231	0.739	6.13464e-36
CCS	4.89378e-40	0.357956	0.108	0.523	6.24838e-36
MTA1	5.05088e-40	0.558087	0.154	0.536	6.44896e-36
DAP	5.17663e-40	0.768248	0.185	0.518	6.60952e-36
ARMCX3	6.03807e-40	-1.86703	0.092	0.848	7.70941e-36
IGBP1	6.32632e-40	0.768147	0.169	0.491	8.07744e-36
LMNA	6.59457e-40	0.889145	0.369	0.786	8.41995e-36
LARP4	7.05577e-40	0.673196	0.108	0.449	9.00881e-36
C1QBP	7.45008e-40	0.765676	0.308	0.664	9.51226e-36
CHD1	7.49008e-40	0.915519	0.138	0.28	9.56333e-36
CIRBP	7.50698e-40	0.70343	0.323	0.745	9.58492e-36
MRPL13	7.88823e-40	-1.31802	0.2	0.906	1.00717e-35
TFAM	7.97413e-40	0.92243	0.154	0.409	1.01814e-35
IRF2BP2	8.09889e-40	0.64552	0.292	0.744	1.03407e-35
FGFR1	8.36457e-40	0.922895	0.123	0.143	1.06799e-35
AZGP1	8.40126e-40	-2.65464	0.015	0.777	1.07267e-35
NLN	8.61558e-40	0.817475	0.062	0.147	1.10004e-35
RCN2	8.7995e-40	0.458726	0.262	0.735	1.12352e-35
MAGT1	8.84908e-40	0.252342	0.062	0.479	1.12985e-35
WDR45B	9.03222e-40	0.437406	0.231	0.753	1.15323e-35
NOP10	9.06121e-40	-0.863231	0.062	0.773	1.15693e-35
BORCS7	9.25233e-40	0.735251	0.092	0.393	1.18134e-35
STAG2	9.64741e-40	0.763624	0.215	0.526	1.23178e-35
FOS	9.82265e-40	-0.948611	0.046	0.767	1.25416e-35
SF1	9.88448e-40	0.818321	0.185	0.59	1.26205e-35
FLYWCH2	1.09418e-39	0.314286	0.138	0.611	1.39705e-35
TMEM14A	1.10837e-39	0.462121	0.108	0.492	1.41517e-35
CSNK1A1	1.17853e-39	0.568348	0.4	0.847	1.50475e-35
EIF4B	1.19168e-39	0.826404	0.308	0.677	1.52153e-35
ZBED5-AS1	1.25223e-39	1.11563	0.108	0.131	1.59885e-35
DNM1L	1.37508e-39	0.836762	0.169	0.222	1.75571e-35
SHARPIN	1.41193e-39	-0.882426	0.062	0.777	1.80276e-35
HNRNPUL1	1.43204e-39	0.928285	0.185	0.344	1.82842e-35
TTC3	1.5202e-39	0.795167	0.246	0.625	1.94099e-35
MRPS30	1.52512e-39	0.500905	0.077	0.391	1.94727e-35
MAPK1IP1L	1.58019e-39	0.779742	0.108	0.389	2.01759e-35
PIGK	1.58502e-39	0.550856	0.031	0.136	2.02375e-35
TRIP11	1.69073e-39	0.452475	0.062	0.438	2.15872e-35
PPP1R15A	1.79695e-39	0.898675	0.231	0.386	2.29434e-35
TAX1BP1	1.80706e-39	0.614569	0.431	0.848	2.30726e-35
GNB2	1.90558e-39	-0.519433	0.108	0.787	2.43304e-35
STARD3NL	1.90664e-39	0.601046	0.092	0.478	2.43439e-35
ACTN4	1.92461e-39	-0.614631	0.077	0.756	2.45734e-35
PCMT1	1.99859e-39	-1.5755	0.062	0.821	2.55179e-35
HDGFL2	2.10629e-39	0.461766	0.092	0.438	2.68931e-35
POLR2J	2.13399e-39	-0.4879	0.169	0.842	2.72468e-35
TMEM87A	2.2235e-39	0.269879	0.108	0.57	2.83897e-35
OCIAD1	2.24497e-39	-0.551758	0.108	0.771	2.86638e-35
AC008771.1	2.37087e-39	0.673491	0.138	0.401	3.02713e-35
NAE1	2.39108e-39	0.676532	0.092	0.35	3.05294e-35
LCMT2	2.41429e-39	0.770909	0.062	0.054	3.08256e-35
UBR5	2.45482e-39	0.408026	0.123	0.527	3.13432e-35
MRPL27	2.51195e-39	0.510915	0.185	0.582	3.20725e-35
DUSP23	2.5417e-39	-1.25729	0.046	0.795	3.24524e-35
C18orf32	2.81056e-39	1.14319	0.2	0.254	3.58853e-35
APEX1	2.8148e-39	0.346712	0.123	0.607	3.59393e-35
C19orf33	2.96512e-39	1.26293	0.231	0.259	3.78587e-35
PAFAH1B3	2.98054e-39	0.422748	0.169	0.682	3.80556e-35
NOP53	3.02106e-39	0.670893	0.262	0.662	3.85729e-35
CFAP36	3.07556e-39	-0.307213	0.108	0.755	3.92688e-35
XRN2	3.21346e-39	0.753445	0.246	0.621	4.10294e-35
LMAN1	3.23269e-39	0.407005	0.185	0.647	4.1275e-35
NAP1L4	3.2805e-39	0.404898	0.246	0.684	4.18854e-35
SFT2D1	3.31791e-39	-0.644541	0.092	0.77	4.23631e-35
SELENBP1	3.38493e-39	0.730348	0.154	0.393	4.32188e-35
RPL18A	3.43194e-39	0.890054	0.708	0.95	4.38191e-35
CD2AP	3.48659e-39	0.504943	0.077	0.434	4.45168e-35
PHB	3.58825e-39	-0.32823	0.154	0.792	4.58148e-35
SMAD2	3.64689e-39	0.787754	0.062	0.251	4.65636e-35
RAB25	3.67216e-39	-1.52827	0.062	0.817	4.68862e-35
HADHB	3.68532e-39	0.722106	0.2	0.51	4.70542e-35
MTDH	4.44835e-39	-1.34677	0.215	0.909	5.67966e-35
AC005261.1	4.53992e-39	0.598968	0.077	0.193	5.79657e-35
CORO1B	4.82939e-39	0.454552	0.108	0.55	6.16616e-35
EMC2	5.07997e-39	-1.37263	0.077	0.822	6.4861e-35
MRPL47	5.28604e-39	0.470648	0.2	0.633	6.74921e-35
NDUFA1	6.00872e-39	-1.32907	0.308	0.944	7.67194e-35
COQ10B	6.44899e-39	0.564897	0.185	0.593	8.23407e-35
PTER	6.46106e-39	0.754837	0.077	0.192	8.24948e-35
EIF5A	6.66166e-39	-0.997836	0.062	0.788	8.5056e-35
TXNRD1	6.97351e-39	1.10739	0.169	0.263	8.90378e-35
PSMD1	7.10093e-39	0.36418	0.169	0.632	9.06646e-35
JMJD8	7.68331e-39	0.707946	0.108	0.323	9.81005e-35
SLC25A4	8.0203e-39	0.562513	0.154	0.536	1.02403e-34
CHCHD1	8.11328e-39	-0.50521	0.169	0.827	1.0359e-34
RRAS	8.13159e-39	0.382583	0.123	0.597	1.03824e-34
MRFAP1	8.15514e-39	-0.564393	0.246	0.887	1.04125e-34
UHMK1	8.36158e-39	0.795832	0.123	0.513	1.06761e-34
SNRPE	8.71892e-39	-0.461583	0.231	0.882	1.11323e-34
CRNDE	8.98651e-39	-1.52712	0.046	0.802	1.1474e-34
GLUL	9.59422e-39	0.885581	0.308	0.731	1.22499e-34
RPL13A	9.61778e-39	0.617064	0.615	0.963	1.228e-34
BCL10	9.74497e-39	0.780566	0.154	0.282	1.24424e-34
YWHAH	1.00842e-38	0.493686	0.154	0.666	1.28754e-34
PFDN2	1.04558e-38	-0.597119	0.154	0.833	1.33499e-34
PPP2CA	1.09833e-38	0.537619	0.138	0.579	1.40235e-34
ARPC1A	1.10533e-38	-0.773112	0.231	0.892	1.41128e-34
ZNF263	1.11617e-38	0.764162	0.077	0.152	1.42513e-34
SEC62	1.13669e-38	0.616955	0.385	0.817	1.45133e-34
SNRPD2	1.16128e-38	0.555474	0.462	0.859	1.48273e-34
RPL23A	1.16593e-38	0.901047	0.692	0.922	1.48866e-34
FAM234B	1.21283e-38	1.17297	0.077	0.035	1.54854e-34
RAB11A	1.22549e-38	-0.32676	0.185	0.837	1.56471e-34
TMED2	1.25241e-38	0.505528	0.246	0.684	1.59907e-34
REXO4	1.25946e-38	0.651528	0.092	0.265	1.60808e-34
TMED9	1.27347e-38	-2.01258	0.092	0.839	1.62597e-34
IRF3	1.31974e-38	0.28818	0.077	0.507	1.68504e-34
NIPBL	1.36351e-38	0.718821	0.108	0.346	1.74093e-34
TMA16	1.36793e-38	0.627263	0.108	0.489	1.74657e-34
PLXNB2	1.3977e-38	0.522323	0.062	0.267	1.78459e-34
ATP6V0B	1.41677e-38	-1.73072	0.2	0.901	1.80894e-34
HDGF	1.4905e-38	0.45555	0.123	0.595	1.90307e-34
FIBP	1.52469e-38	0.479944	0.154	0.597	1.94672e-34
TCTN1	1.57146e-38	0.713107	0.077	0.197	2.00644e-34
H2AFV	1.58443e-38	0.689767	0.2	0.578	2.023e-34
UCHL5	1.61877e-38	0.514409	0.092	0.438	2.06684e-34
FXR1	1.694e-38	0.519911	0.185	0.668	2.1629e-34
TCF7	1.69971e-38	0.5275	0.108	0.152	2.17019e-34
GTF3A	1.71547e-38	0.528027	0.169	0.589	2.19031e-34
ACTN1	1.74474e-38	0.863188	0.138	0.206	2.22769e-34
ATP5MF	1.76893e-38	-1.3885	0.338	0.951	2.25857e-34
EIF2AK1	1.83283e-38	0.614114	0.185	0.604	2.34015e-34
COPS6	1.84946e-38	-0.597426	0.138	0.804	2.36139e-34
LYST	1.93019e-38	0.969522	0.123	0.143	2.46446e-34
TMF1	2.00797e-38	0.628718	0.123	0.419	2.56377e-34
LAMP2	2.10862e-38	-0.830129	0.046	0.729	2.69229e-34
CCT6A	2.1098e-38	0.674938	0.246	0.645	2.6938e-34
DRG2	2.21255e-38	0.691493	0.077	0.165	2.82498e-34
BCLAF1	2.22666e-38	0.816932	0.277	0.491	2.843e-34
CAPZA1	2.63285e-38	0.435708	0.123	0.624	3.36163e-34
RHEB	2.78248e-38	-0.58305	0.077	0.779	3.55267e-34
ATP5ME	2.81994e-38	-1.41667	0.4	0.958	3.60049e-34
FAHD2B	2.85027e-38	0.921713	0.154	0.266	3.63922e-34
POLR2F	3.2467e-38	0.290923	0.077	0.532	4.14538e-34
TP53TG1	3.51526e-38	-0.381141	0.062	0.702	4.48828e-34
ATP6V1F	3.59754e-38	0.547657	0.446	0.852	4.59334e-34
ADAR	3.61357e-38	0.772214	0.185	0.497	4.61381e-34
GBA	3.71629e-38	0.404765	0.031	0.163	4.74496e-34
RHOD	3.93377e-38	0.635872	0.123	0.426	5.02264e-34
RPL3	4.06315e-38	1.14817	0.831	0.968	5.18783e-34
DNAJC19	4.15e-38	0.342327	0.246	0.749	5.29872e-34
BTG2	4.1608e-38	1.18725	0.2	0.338	5.31251e-34
LSM14A	4.21803e-38	0.773783	0.138	0.478	5.38559e-34
RPL9	4.57718e-38	0.51169	0.631	0.957	5.84414e-34
API5	4.7446e-38	0.614682	0.154	0.419	6.0579e-34
SYNGR2	4.77357e-38	-1.12946	0.046	0.774	6.0949e-34
TMTC4	4.91256e-38	0.506455	0.031	0.133	6.27236e-34
PRKAR1A	5.11415e-38	0.333755	0.169	0.681	6.52975e-34
WWP1	5.44155e-38	0.576609	0.246	0.746	6.94777e-34
IQCK	5.70783e-38	0.676686	0.138	0.375	7.28775e-34
MED8	5.92784e-38	0.315371	0.092	0.503	7.56867e-34
DNAJA1	6.10899e-38	0.328025	0.292	0.808	7.79995e-34
C1orf43	6.31946e-38	-0.765797	0.092	0.792	8.06869e-34
RAN	6.56067e-38	0.433081	0.323	0.813	8.37666e-34
ARL6IP1	6.70377e-38	1.03396	0.4	0.734	8.55938e-34
KIF1BP	6.77958e-38	0.304421	0.092	0.515	8.65617e-34
BRD3	6.84498e-38	0.609734	0.062	0.244	8.73967e-34
GLOD4	6.94674e-38	0.758506	0.169	0.4	8.86959e-34
SERINC2	7.05685e-38	-1.40629	0.015	0.753	9.01019e-34
DERL1	7.08363e-38	-1.07163	0.092	0.799	9.04437e-34
NBDY	7.48547e-38	-0.276594	0.108	0.746	9.55744e-34
TIMMDC1	7.51583e-38	0.264844	0.123	0.595	9.59622e-34
RBPMS	7.56033e-38	0.487372	0.2	0.657	9.65303e-34
RSRC1	7.57654e-38	0.724751	0.123	0.424	9.67373e-34
TARDBP	8.25028e-38	0.61861	0.123	0.318	1.0534e-33
BCAP31	8.62477e-38	-1.50289	0.185	0.89	1.10121e-33
PJA2	8.70865e-38	0.679694	0.185	0.499	1.11192e-33
YTHDC1	8.74284e-38	0.666412	0.169	0.47	1.11629e-33
YWHAQ	9.01556e-38	-0.692216	0.185	0.859	1.15111e-33
ZFP91	9.23623e-38	1.06204	0.169	0.225	1.17928e-33
MRPL32	9.3404e-38	0.489552	0.123	0.429	1.19258e-33
TCEA3	9.69956e-38	0.636422	0.169	0.523	1.23844e-33
SNRNP27	9.87602e-38	0.517515	0.123	0.489	1.26097e-33
TNFRSF1A	1.0079e-37	0.456192	0.031	0.31	1.28689e-33
AP2S1	1.00915e-37	-0.745851	0.108	0.806	1.28848e-33
PARVA	1.07479e-37	0.685189	0.077	0.238	1.3723e-33
SCAF11	1.21177e-37	0.333352	0.138	0.607	1.54719e-33
THAP12	1.21214e-37	1.03843	0.138	0.197	1.54766e-33
SCRN1	1.32117e-37	0.804712	0.138	0.408	1.68687e-33
PRELID1	1.39162e-37	-1.07641	0.246	0.912	1.77682e-33
SNRPD3	1.40037e-37	-0.789337	0.062	0.762	1.78799e-33
COA3	1.41241e-37	-0.719435	0.108	0.797	1.80336e-33
EIF1AX	1.42408e-37	-0.932386	0.154	0.852	1.81827e-33
TRPS1	1.43672e-37	0.877426	0.231	0.594	1.83441e-33
MEAF6	1.44253e-37	0.271396	0.231	0.75	1.84182e-33
TSTA3	1.50223e-37	-0.867312	0.138	0.838	1.91804e-33
TMSB10	1.50286e-37	-1.09265	0.738	0.998	1.91885e-33
MTCH2	1.52966e-37	0.286581	0.108	0.559	1.95307e-33
USP14	1.66842e-37	0.717941	0.2	0.565	2.13024e-33
SGMS1	1.75957e-37	0.799488	0.108	0.135	2.24662e-33
CPNE3	1.80261e-37	-0.308085	0.231	0.847	2.30157e-33
RNF181	1.8085e-37	-0.291317	0.2	0.829	2.30909e-33
EIF3G	2.07566e-37	-0.266296	0.154	0.793	2.65021e-33
RTRAF	2.16675e-37	-0.428103	0.215	0.843	2.7665e-33
C4orf3	2.19354e-37	-0.609397	0.215	0.872	2.80072e-33
SUZ12	2.23139e-37	0.721011	0.108	0.327	2.84904e-33
ELOC	2.24496e-37	-1.33279	0.262	0.923	2.86637e-33
NUTM2B-AS1	2.32529e-37	0.457671	0.077	0.456	2.96893e-33
NDUFS8	2.34156e-37	-0.491562	0.2	0.848	2.98971e-33
GALNT1	2.34674e-37	0.736242	0.108	0.322	2.99632e-33
RHOA	2.44718e-37	0.583789	0.308	0.732	3.12456e-33
SLC9A3R1	2.58165e-37	-1.27721	0.108	0.837	3.29624e-33
ZFC3H1	2.6043e-37	0.776344	0.123	0.208	3.32517e-33
FAM204A	2.75277e-37	0.720519	0.123	0.431	3.51474e-33
ZYG11B	2.81039e-37	0.663252	0.062	0.102	3.5883e-33
HP1BP3	2.81754e-37	0.544525	0.185	0.576	3.59743e-33
MRPS5	2.86295e-37	0.429745	0.123	0.541	3.65541e-33
KIF3A	2.87175e-37	0.543649	0.123	0.394	3.66665e-33
THAP7	2.87724e-37	0.409533	0.046	0.341	3.67366e-33
ARPP19	2.9976e-37	0.59413	0.277	0.693	3.82734e-33
C22orf39	3.06975e-37	0.781352	0.031	0.267	3.91946e-33
MRPL50	3.12651e-37	0.332946	0.108	0.525	3.99193e-33
SF3A3	3.13004e-37	0.550207	0.108	0.413	3.99644e-33
RPS3	3.16369e-37	1.11447	0.877	0.978	4.0394e-33
ZNHIT1	3.26686e-37	-0.932122	0.185	0.873	4.17113e-33
SLC25A6	3.54116e-37	0.805132	0.446	0.794	4.52136e-33
TRAPPC1	3.69844e-37	0.341365	0.185	0.671	4.72217e-33
WASHC5	3.79813e-37	0.588376	0.138	0.497	4.84945e-33
ASL	3.86124e-37	0.554317	0.077	0.346	4.93003e-33
PLPP2	3.92257e-37	0.417456	0.138	0.568	5.00834e-33
UTP11	3.95693e-37	0.706069	0.138	0.44	5.05221e-33
RSRC2	4.05783e-37	0.5629	0.092	0.558	5.18103e-33
SUMO3	4.19417e-37	-1.45509	0.046	0.79	5.35512e-33
SCOC	4.23364e-37	0.493856	0.323	0.793	5.40551e-33
AATF	4.29943e-37	0.422672	0.138	0.464	5.48952e-33
UBE2H	4.61712e-37	0.57771	0.154	0.582	5.89514e-33
PPP3CB	4.87877e-37	0.815872	0.169	0.391	6.22922e-33
CA12	4.98688e-37	-1.4488	0.062	0.788	6.36724e-33
MDM1	5.19456e-37	0.98068	0.123	0.079	6.63241e-33
RAB5B	5.20152e-37	1.18459	0.154	0.255	6.6413e-33
BTBD6	5.42608e-37	0.444531	0.062	0.453	6.92802e-33
GNA11	5.52842e-37	0.348533	0.092	0.461	7.05869e-33
UBE2L3	5.5903e-37	0.595317	0.2	0.624	7.1377e-33
HEXB	6.1087e-37	0.256632	0.077	0.474	7.79959e-33
FBP1	6.23444e-37	0.308393	0.154	0.674	7.96013e-33
PHF11	6.23585e-37	1.40815	0.185	0.219	7.96193e-33
KIAA1211L	6.26803e-37	0.446211	0.031	0.124	8.00302e-33
MAPRE1	6.59167e-37	0.580557	0.138	0.499	8.41625e-33
DNAJC1	6.79526e-37	-1.4565	0.031	0.766	8.67619e-33
PRDX6	6.85328e-37	-0.251868	0.323	0.895	8.75027e-33
RAB2A	6.96162e-37	-0.71602	0.262	0.898	8.8886e-33
HOMER2	6.97944e-37	0.637772	0.092	0.361	8.91135e-33
HIST1H1C	7.14206e-37	1.5877	0.338	0.56	9.11898e-33
VCP	7.25188e-37	0.536342	0.108	0.485	9.2592e-33
COPZ1	7.55556e-37	0.47886	0.231	0.724	9.64693e-33
FRG1	7.79252e-37	0.268535	0.077	0.528	9.94949e-33
COPS5	7.96499e-37	-0.511225	0.138	0.796	1.01697e-32
TSPAN13	8.30951e-37	-0.621647	0.231	0.884	1.06096e-32
PPP2R1A	8.49032e-37	0.369721	0.108	0.552	1.08404e-32
TXN	8.99886e-37	0.959432	0.662	0.935	1.14897e-32
U2SURP	9.0932e-37	0.345005	0.169	0.644	1.16102e-32
RFX1	9.73518e-37	0.514968	0.062	0.195	1.24299e-32
CNNM4	9.83494e-37	0.52458	0.046	0.193	1.25572e-32
CD2BP2	1.02973e-36	0.258233	0.108	0.537	1.31475e-32
GRB2	1.03819e-36	0.254579	0.138	0.617	1.32556e-32
RPS10	1.15956e-36	-0.798844	0.123	0.812	1.48053e-32
TRAPPC2B	1.16816e-36	0.256975	0.062	0.496	1.49151e-32
EXOC8	1.17568e-36	0.741459	0.077	0.127	1.50111e-32
GNA12	1.20643e-36	0.611648	0.046	0.194	1.54037e-32
SNX9	1.3135e-36	0.64567	0.108	0.353	1.67708e-32
TRAM1	1.3296e-36	-0.573702	0.169	0.826	1.69763e-32
PCNP	1.37543e-36	0.437511	0.2	0.672	1.75615e-32
FYTTD1	1.45037e-36	0.478456	0.169	0.584	1.85183e-32
MAPKAP1	1.52942e-36	0.825641	0.108	0.269	1.95276e-32
PFDN5	1.54443e-36	0.327706	0.538	0.926	1.97193e-32
MIF	1.55057e-36	1.04643	0.754	0.923	1.97977e-32
CNBP	1.58328e-36	0.701539	0.431	0.835	2.02153e-32
HPRT1	1.68184e-36	-0.835215	0.046	0.746	2.14738e-32
POLR2I	1.69829e-36	0.326795	0.308	0.834	2.16837e-32
POLA1	1.73779e-36	0.792234	0.046	0.073	2.21881e-32
NOL7	1.8963e-36	-0.416245	0.154	0.798	2.42119e-32
SMIM10L1	1.99032e-36	0.754555	0.154	0.304	2.54124e-32
PRPF6	2.05259e-36	0.520709	0.246	0.735	2.62075e-32
SUPT4H1	2.05269e-36	0.290083	0.169	0.666	2.62087e-32
PHB2	2.06052e-36	0.312946	0.123	0.514	2.63088e-32
VDAC2	2.21328e-36	-0.537132	0.292	0.903	2.82592e-32
SYTL2	2.25257e-36	0.863106	0.123	0.213	2.87609e-32
CISD3	2.2534e-36	-0.691644	0.031	0.696	2.87714e-32
TNFAIP3	2.5012e-36	1.1306	0.108	0.027	3.19353e-32
ARPC4	2.5014e-36	-0.699932	0.046	0.724	3.19379e-32
SERPINB6	2.78461e-36	0.344745	0.169	0.599	3.55539e-32
CAMTA1	2.96847e-36	-1.27066	0.077	0.808	3.79014e-32
CREBBP	3.07217e-36	0.728135	0.092	0.211	3.92254e-32
PAPOLA	3.2735e-36	0.453798	0.308	0.756	4.1796e-32
CMC2	3.29738e-36	0.333148	0.046	0.443	4.2101e-32
NDUFB7	3.37273e-36	0.418377	0.308	0.775	4.3063e-32
FLOT1	3.38894e-36	-0.537627	0.123	0.785	4.327e-32
HSPB11	3.521e-36	0.349231	0.123	0.587	4.49561e-32
SPCS2	3.53832e-36	0.842302	0.523	0.831	4.51773e-32
C17orf49	3.64657e-36	0.874751	0.077	0.061	4.65594e-32
CAST	3.87445e-36	0.742131	0.4	0.824	4.9469e-32
CEBPB	3.90814e-36	-0.92534	0.138	0.836	4.98991e-32
PHF20L1	3.92483e-36	-1.28916	0.046	0.773	5.01122e-32
C12orf57	3.95931e-36	0.719441	0.415	0.769	5.05525e-32
RAB5IF	4.00028e-36	0.597875	0.169	0.567	5.10756e-32
HSDL2	4.02909e-36	0.648012	0.062	0.161	5.14435e-32
YES1	4.31334e-36	0.621071	0.123	0.333	5.50727e-32
BLOC1S6	4.44781e-36	0.654098	0.154	0.406	5.67896e-32
EP300	4.4508e-36	0.648851	0.077	0.179	5.68279e-32
ARPIN	4.84095e-36	0.75498	0.108	0.162	6.18093e-32
ZNF593	5.02092e-36	-0.32683	0.062	0.672	6.41071e-32
UBE3A	5.34224e-36	0.759256	0.154	0.447	6.82098e-32
CAPZB	5.45409e-36	-0.675333	0.123	0.792	6.96378e-32
PRMT2	5.54875e-36	0.631657	0.169	0.483	7.08464e-32
SMIM14	5.60268e-36	0.339961	0.123	0.612	7.15351e-32
C3orf14	5.85043e-36	0.421678	0.092	0.484	7.46983e-32
BRWD1	5.89771e-36	0.580153	0.092	0.247	7.5302e-32
TUBA1C	5.98774e-36	-0.356393	0.123	0.773	7.64515e-32
SCCPDH	6.05535e-36	-0.953503	0.123	0.818	7.73147e-32
AIG1	6.17646e-36	-0.657259	0.046	0.698	7.8861e-32
MARCKSL1	6.35232e-36	-0.985576	0.215	0.886	8.11064e-32
RDX	6.50936e-36	0.501812	0.046	0.418	8.31115e-32
CLDN7	6.82173e-36	-1.46743	0.138	0.843	8.70998e-32
TOX4	6.99332e-36	0.365164	0.123	0.531	8.92907e-32
ERGIC2	7.47656e-36	0.554973	0.2	0.541	9.54607e-32
MAGED1	8.11851e-36	0.815838	0.108	0.336	1.03657e-31
ARL6IP5	8.12743e-36	0.573243	0.231	0.592	1.03771e-31
NME4	8.32756e-36	0.437318	0.292	0.76	1.06326e-31
BDP1	8.52268e-36	0.715098	0.123	0.368	1.08818e-31
ARMCX6	8.53937e-36	-1.3418	0.108	0.822	1.09031e-31
VHL	9.02338e-36	0.772251	0.108	0.175	1.15211e-31
HSBP1	9.40806e-36	-0.451287	0.215	0.842	1.20122e-31
RPA3	9.41739e-36	-0.475088	0.154	0.824	1.20241e-31
C15orf40	9.49374e-36	0.584334	0.123	0.353	1.21216e-31
ATP5PF	9.75834e-36	-0.260507	0.354	0.917	1.24594e-31
FAHD1	9.78664e-36	0.758962	0.108	0.277	1.24956e-31
UBXN1	9.92869e-36	0.373669	0.231	0.698	1.26769e-31
FUNDC1	9.96645e-36	0.415309	0.062	0.483	1.27252e-31
PPP2R5E	1.01486e-35	0.753797	0.123	0.311	1.29577e-31
ARPC5	1.02174e-35	0.467972	0.277	0.77	1.30455e-31
TBC1D15	1.03847e-35	0.855647	0.185	0.29	1.32591e-31
VEGFB	1.04121e-35	-0.389284	0.046	0.663	1.32942e-31
CTDSPL2	1.05061e-35	0.891045	0.092	0.198	1.34142e-31
TMED3	1.07484e-35	-0.604963	0.138	0.812	1.37235e-31
TNRC6A	1.12937e-35	0.752021	0.108	0.126	1.44197e-31
TMEM9	1.12998e-35	-1.24058	0	0.706	1.44276e-31
RTN3	1.19809e-35	-0.57084	0.092	0.748	1.52972e-31
MFSD14C	1.22074e-35	0.438214	0.046	0.22	1.55864e-31
TPD52	1.22243e-35	0.51301	0.215	0.653	1.5608e-31
RETREG1	1.24134e-35	0.650053	0.092	0.242	1.58494e-31
STX3	1.24362e-35	0.528518	0.108	0.429	1.58785e-31
JAGN1	1.26862e-35	0.318096	0.123	0.545	1.61977e-31
NT5DC1	1.27078e-35	0.510273	0.092	0.304	1.62253e-31
KMT2A	1.31796e-35	0.728453	0.123	0.313	1.68277e-31
RPS27L	1.3314e-35	0.561036	0.385	0.832	1.69993e-31
KCTD5	1.43276e-35	0.794678	0.092	0.142	1.82935e-31
ARHGEF11	1.45084e-35	0.527711	0.046	0.105	1.85243e-31
DNTTIP2	1.46832e-35	0.609588	0.062	0.348	1.87475e-31
VPS28	1.49041e-35	-0.858345	0.231	0.883	1.90296e-31
UBE4A	1.61532e-35	0.497405	0.077	0.194	2.06244e-31
FUS	1.69715e-35	0.37313	0.215	0.74	2.16692e-31
CSDE1	1.69729e-35	0.389605	0.292	0.797	2.1671e-31
LAS1L	1.73994e-35	0.553468	0.062	0.24	2.22155e-31
CHCHD10	1.7568e-35	-0.427772	0.123	0.763	2.24308e-31
MRPS35	1.77816e-35	0.845736	0.138	0.404	2.27036e-31
RAB18	1.7885e-35	0.416974	0.154	0.573	2.28355e-31
IFT57	2.00924e-35	0.570114	0.154	0.551	2.5654e-31
RAD17	2.06298e-35	0.684114	0.062	0.241	2.63401e-31
FNBP1L	2.11704e-35	0.667768	0.046	0.349	2.70304e-31
VAPB	2.14885e-35	0.34437	0.092	0.515	2.74366e-31
PNKD	2.17518e-35	-1.48465	0.138	0.849	2.77728e-31
GRN	2.28311e-35	-0.466934	0.062	0.687	2.91507e-31
RTL8A	2.33967e-35	-0.294001	0.062	0.666	2.98729e-31
RNF170	2.37917e-35	0.589187	0.123	0.281	3.03772e-31
STAG1	2.42647e-35	0.478298	0.092	0.266	3.09811e-31
ADRM1	2.61973e-35	-0.353301	0.185	0.803	3.34487e-31
NSMCE2	2.76503e-35	-1.23839	0	0.702	3.53039e-31
BOLA1	2.79676e-35	0.53312	0.046	0.187	3.57091e-31
MCFD2	2.80185e-35	0.362086	0.062	0.484	3.5774e-31
PPP2R5A	3.00549e-35	0.293205	0.046	0.434	3.83741e-31
TRIM13	3.24514e-35	0.453278	0.046	0.16	4.14339e-31
UQCR11	3.30307e-35	0.64234	0.415	0.844	4.21736e-31
FKBP14	3.37279e-35	0.506922	0.062	0.229	4.30637e-31
TAF12	3.40219e-35	0.482931	0.077	0.518	4.34391e-31
MIEN1	3.41524e-35	-0.507617	0.108	0.761	4.36058e-31
PDZD11	3.57871e-35	0.263715	0.046	0.494	4.5693e-31
DYNLL1	3.61142e-35	-0.510934	0.338	0.934	4.61107e-31
MKNK2	3.79858e-35	0.76777	0.185	0.38	4.85003e-31
MRPS33	3.98692e-35	0.552579	0.215	0.622	5.0905e-31
TRA2B	4.1024e-35	0.609227	0.2	0.504	5.23794e-31
CHMP2A	4.10423e-35	-0.509927	0.169	0.809	5.24029e-31
AUP1	4.30752e-35	-1.01981	0.062	0.769	5.49984e-31
SNRPG	4.43046e-35	-0.546531	0.277	0.9	5.65681e-31
NUBP2	4.4482e-35	0.606448	0.123	0.444	5.67946e-31
MCRIP2	4.53478e-35	0.305905	0.092	0.551	5.79e-31
ARID1A	4.55391e-35	0.456894	0.046	0.308	5.81443e-31
MBNL1	4.55568e-35	0.896767	0.2	0.237	5.8167e-31
CCDC125	4.59942e-35	0.993099	0.092	0.19	5.87253e-31
ATP1B1	4.82983e-35	-0.587563	0.169	0.833	6.16673e-31
RBM25	5.38663e-35	0.538801	0.169	0.492	6.87765e-31
ZNF766	5.49172e-35	0.641787	0.123	0.311	7.01183e-31
SERPINB1	5.97515e-35	1.00325	0.262	0.44	7.62908e-31
EEF1A2	6.03398e-35	-0.468365	0.154	0.808	7.70419e-31
TMEM141	6.30372e-35	-1.46161	0.092	0.811	8.04859e-31
MT-ND6	6.43534e-35	-1.27835	0.138	0.843	8.21664e-31
DENND1B	6.44484e-35	0.426944	0.092	0.476	8.22877e-31
MRPS6	6.47301e-35	-0.447858	0.062	0.683	8.26474e-31
CYC1	6.56802e-35	-0.663964	0.185	0.845	8.38604e-31
PSMC3	6.69228e-35	0.289749	0.2	0.666	8.5447e-31
CREG1	6.90503e-35	0.376556	0.123	0.602	8.81634e-31
LSG1	6.92311e-35	0.726775	0.123	0.258	8.83943e-31
PSMA4	7.31044e-35	0.263648	0.277	0.778	9.33397e-31
CDR2	7.39521e-35	1.10716	0.138	0.103	9.4422e-31
LITAF	7.45339e-35	0.466051	0.262	0.713	9.51649e-31
DPM3	7.8505e-35	-0.44407	0.031	0.641	1.00235e-30
TSPAN31	7.85983e-35	0.431035	0.108	0.489	1.00354e-30
AK1	8.0017e-35	0.820787	0.092	0.095	1.02166e-30
SZRD1	8.02273e-35	0.591166	0.108	0.443	1.02434e-30
NDUFA6	8.33536e-35	0.331855	0.2	0.739	1.06426e-30
DVL3	8.50379e-35	0.78353	0.108	0.278	1.08576e-30
ARCN1	8.74133e-35	0.852584	0.123	0.315	1.11609e-30
AHSA1	8.99102e-35	0.407008	0.154	0.609	1.14797e-30
KAT6B	9.00714e-35	0.593999	0.123	0.362	1.15003e-30
RTN4	9.00861e-35	-1.32373	0.2	0.88	1.15022e-30
TRAPPC5	9.50578e-35	1.05343	0.138	0.091	1.2137e-30
CNOT7	9.7641e-35	0.671476	0.169	0.476	1.24668e-30
PSMA7	9.95664e-35	-1.21173	0.477	0.97	1.27126e-30
NDUFS5	1.00022e-34	-1.10135	0.4	0.956	1.27708e-30
REX1BD	1.04444e-34	0.262094	0.169	0.657	1.33355e-30
CYTH1	1.06875e-34	0.734794	0.092	0.195	1.36458e-30
TP53	1.06996e-34	0.639735	0.046	0.122	1.36613e-30
ACP1	1.10337e-34	0.308535	0.185	0.681	1.40878e-30
GUK1	1.15466e-34	-1.09452	0.415	0.962	1.47426e-30
TPD52L1	1.1548e-34	-0.552975	0.031	0.666	1.47445e-30
DICER1	1.1603e-34	0.658544	0.123	0.3	1.48147e-30
PHPT1	1.1714e-34	-0.50752	0.231	0.855	1.49564e-30
NRDC	1.17261e-34	0.634052	0.154	0.329	1.49719e-30
STX16	1.17481e-34	0.587444	0.138	0.425	1.5e-30
FMC1	1.17526e-34	0.505768	0.046	0.318	1.50057e-30
FUNDC2	1.28573e-34	-0.876038	0.092	0.784	1.64162e-30
PPA2	1.36114e-34	-0.359071	0.077	0.689	1.7379e-30
PDAP1	1.36237e-34	-0.402676	0.123	0.752	1.73947e-30
PNKP	1.37941e-34	0.327658	0.092	0.411	1.76123e-30
CCDC167	1.40297e-34	0.455877	0.108	0.471	1.79131e-30
CD151	1.43052e-34	-0.890018	0.092	0.769	1.82649e-30
PGRMC2	1.43921e-34	-0.767994	0.031	0.693	1.83759e-30
DYNLL2	1.45791e-34	0.767536	0.185	0.485	1.86145e-30
GOLM1	1.47028e-34	0.396759	0.123	0.534	1.87725e-30
DNAJB6	1.47065e-34	-0.335755	0.185	0.808	1.87773e-30
ZFP36L2	1.56549e-34	1.08032	0.169	0.255	1.99882e-30
ATP5F1B	1.58323e-34	-0.868884	0.138	0.823	2.02146e-30
PPCS	1.58588e-34	-0.356881	0.169	0.784	2.02485e-30
SPTBN1	1.64931e-34	0.640551	0.138	0.396	2.10584e-30
ATP5MC3	1.66768e-34	-0.732898	0.262	0.898	2.12929e-30
LAPTM4A	1.71725e-34	-1.58428	0.215	0.889	2.19258e-30
TUBB4B	1.7287e-34	0.859145	0.354	0.767	2.2072e-30
SERINC1	1.82971e-34	0.556297	0.154	0.474	2.33618e-30
NECTIN2	1.83864e-34	-0.743548	0.031	0.682	2.34758e-30
CD9	1.84483e-34	-0.47445	0.185	0.8	2.35548e-30
SH3YL1	1.87676e-34	-0.296942	0.092	0.712	2.39625e-30
PSMB2	1.8905e-34	-0.906304	0.108	0.785	2.4138e-30
BRK1	1.95164e-34	-0.602354	0.246	0.878	2.49185e-30
SF3B2	1.9797e-34	0.284518	0.215	0.678	2.52768e-30
EIF4EBP2	1.98148e-34	0.469925	0.123	0.628	2.52995e-30
HSD17B10	1.98295e-34	0.386081	0.185	0.623	2.53183e-30
CDC37	2.00117e-34	-0.304563	0.092	0.693	2.5551e-30
SPINT2	2.01922e-34	-1.66913	0.246	0.899	2.57814e-30
BRI3	2.06171e-34	-1.17174	0.246	0.902	2.63239e-30
ZNF292	2.10952e-34	0.690305	0.138	0.461	2.69343e-30
COA6	2.12916e-34	0.537895	0.231	0.692	2.71851e-30
SAR1A	2.14445e-34	-0.961203	0.062	0.749	2.73804e-30
CAB39L	2.1696e-34	0.827285	0.077	0.141	2.77015e-30
RAD21	2.17976e-34	0.269602	0.308	0.844	2.78312e-30
COMMD4	2.20606e-34	0.505033	0.123	0.511	2.8167e-30
MEA1	2.28194e-34	0.344748	0.138	0.599	2.91358e-30
EAPP	2.51166e-34	0.432732	0.2	0.619	3.20689e-30
ALDH5A1	2.52771e-34	0.565423	0.046	0.084	3.22738e-30
PRRC1	2.58428e-34	0.755093	0.108	0.322	3.29962e-30
CNDP2	2.60939e-34	0.325719	0.138	0.544	3.33167e-30
SCYL2	2.61233e-34	0.744293	0.046	0.178	3.33542e-30
PPP1R14B	2.62843e-34	-0.969192	0.169	0.847	3.35598e-30
LGALS3BP	2.64214e-34	-1.27712	0.092	0.779	3.37349e-30
COX4I1	2.95977e-34	0.396136	0.492	0.877	3.77903e-30
C7orf50	3.01062e-34	-0.448397	0.123	0.766	3.84396e-30
ORC4	3.0283e-34	0.43052	0.108	0.433	3.86654e-30
SUGT1	3.06581e-34	0.515096	0.138	0.539	3.91442e-30
SLC52A2	3.17245e-34	-1.43907	0.015	0.728	4.05058e-30
GLYR1	3.26507e-34	0.680371	0.154	0.347	4.16885e-30
NMRAL1	3.31457e-34	0.615811	0.138	0.39	4.23204e-30
RHOB	3.3631e-34	-1.16256	0.046	0.743	4.29401e-30
SNX4	3.37181e-34	0.369747	0.077	0.361	4.30512e-30
SH3BP4	3.43754e-34	0.612837	0.108	0.391	4.38905e-30
P4HA1	3.73962e-34	-0.493569	0.062	0.695	4.77475e-30
C11orf58	3.85591e-34	0.40819	0.446	0.846	4.92323e-30
THOC6	4.09411e-34	0.588025	0.062	0.219	5.22736e-30
CAMKK2	4.19941e-34	0.53435	0.031	0.116	5.36181e-30
TSTD1	4.31067e-34	-0.990198	0.338	0.936	5.50386e-30
TM4SF1	4.31732e-34	-1.7941	0.031	0.743	5.51235e-30
BNIP3L	4.57795e-34	-1.10436	0.046	0.747	5.84513e-30
NDUFA9	4.78692e-34	0.32897	0.092	0.378	6.11194e-30
DUSP22	4.92585e-34	0.551962	0.031	0.293	6.28933e-30
TRIP12	4.96481e-34	0.435004	0.123	0.461	6.33907e-30
TFDP2	5.00666e-34	0.660332	0.154	0.403	6.39251e-30
COX5A	5.01857e-34	-0.352206	0.292	0.872	6.40771e-30
BEX2	5.25156e-34	0.739528	0.231	0.622	6.70519e-30
UBQLN1	5.43083e-34	0.856301	0.138	0.472	6.93409e-30
ICE2	5.61427e-34	0.820624	0.123	0.207	7.1683e-30
ZBTB8OS	5.64505e-34	0.403726	0.169	0.644	7.2076e-30
AKAP11	5.89775e-34	0.668302	0.062	0.165	7.53024e-30
ATP5MC1	5.90811e-34	-0.380218	0.2	0.811	7.54348e-30
RABAC1	6.09165e-34	-0.757307	0.2	0.85	7.77781e-30
DIDO1	6.33671e-34	0.3988	0.108	0.481	8.09072e-30
ATN1	6.36771e-34	0.723269	0.092	0.183	8.13029e-30
AGPAT2	6.55416e-34	-1.04635	0.015	0.702	8.36835e-30
PAIP2	6.6021e-34	0.293457	0.415	0.872	8.42957e-30
PRPF4B	6.63481e-34	0.776396	0.169	0.448	8.47132e-30
MPPE1	6.70336e-34	0.307279	0.031	0.319	8.55884e-30
OSTC	6.73189e-34	-0.371806	0.154	0.771	8.59528e-30
TUT4	6.73523e-34	0.85219	0.154	0.151	8.59955e-30
KDM2A	6.79066e-34	0.749211	0.123	0.271	8.67031e-30
DCAF13	7.02287e-34	-0.685607	0.108	0.772	8.9668e-30
RWDD1	7.6813e-34	0.595906	0.246	0.639	9.80749e-30
DPY30	7.7992e-34	-0.353472	0.123	0.75	9.95802e-30
NR2F6	7.84943e-34	-0.528772	0.062	0.7	1.00222e-29
RIDA	7.88691e-34	-0.842366	0.062	0.741	1.007e-29
OXLD1	8.12499e-34	0.298936	0.169	0.639	1.0374e-29
TBC1D9	8.48832e-34	0.667174	0.323	0.699	1.08379e-29
HSPD1	8.86402e-34	-0.970675	0.308	0.924	1.13176e-29
WBP11	9.00656e-34	0.877444	0.154	0.319	1.14996e-29
TMEM131	9.37428e-34	0.502507	0.092	0.207	1.19691e-29
NBR1	9.66779e-34	0.621492	0.077	0.365	1.23438e-29
NCK1	1.01979e-33	0.5031	0.108	0.391	1.30207e-29
ERGIC1	1.0594e-33	-0.512889	0.031	0.655	1.35264e-29
MOB4	1.06321e-33	0.379198	0.169	0.574	1.35751e-29
UBE2G2	1.21244e-33	0.349323	0.062	0.345	1.54804e-29
NCOA3	1.21708e-33	0.64452	0.092	0.241	1.55396e-29
AURKAIP1	1.26922e-33	-0.260112	0.262	0.842	1.62054e-29
RPRD1B	1.27233e-33	0.603152	0.108	0.179	1.62451e-29
CISD2	1.27527e-33	-0.364336	0.108	0.714	1.62826e-29
FXYD3	1.28169e-33	-0.734782	0.292	0.901	1.63647e-29
COX6A1	1.30616e-33	-0.788308	0.231	0.873	1.66771e-29
MGST2	1.30728e-33	-0.878054	0.077	0.747	1.66914e-29
RPS6	1.35504e-33	0.546845	0.615	0.957	1.73011e-29
SDCBP	1.37262e-33	0.461488	0.2	0.665	1.75256e-29
PLEKHJ1	1.45028e-33	0.526517	0.138	0.435	1.85172e-29
RNASET2	1.50528e-33	-1.63794	0.169	0.856	1.92195e-29
SRI	1.52178e-33	-1.31597	0.231	0.891	1.94301e-29
ATP5MD	1.53861e-33	-0.461608	0.277	0.887	1.9645e-29
DYNLT1	1.54807e-33	-0.453292	0.323	0.9	1.97657e-29
RNF19A	1.55355e-33	0.384457	0.108	0.57	1.98358e-29
NIT1	1.57903e-33	0.29909	0.062	0.396	2.01611e-29
CLTB	1.5934e-33	-0.482932	0.169	0.796	2.03445e-29
SEC11A	1.59403e-33	-0.777098	0.185	0.848	2.03526e-29
GFER	1.62251e-33	0.583696	0.108	0.357	2.07162e-29
WDR45	1.65476e-33	0.548541	0.077	0.293	2.1128e-29
YWHAB	1.65751e-33	0.547786	0.508	0.872	2.11631e-29
ALDH3A2	1.69631e-33	0.937175	0.077	0.174	2.16585e-29
TUBA1B	1.7609e-33	-0.598698	0.277	0.895	2.24831e-29
UQCC2	1.76228e-33	-0.793664	0.123	0.792	2.25008e-29
PSMC4	1.78924e-33	0.654638	0.154	0.594	2.2845e-29
BMPR1A	1.79509e-33	0.562507	0.046	0.169	2.29197e-29
KLHL42	1.81836e-33	0.842008	0.108	0.122	2.32168e-29
RAD50	2.00085e-33	1.08404	0.108	0.087	2.55468e-29
RIPK2	2.10998e-33	0.458706	0.169	0.571	2.69402e-29
COPS7A	2.11881e-33	0.911278	0.138	0.207	2.7053e-29
KDELR2	2.22616e-33	-0.280657	0.277	0.852	2.84236e-29
ARPC2	2.32387e-33	-1.22685	0.292	0.918	2.96712e-29
WDR83OS	2.35025e-33	-1.26464	0.185	0.864	3.0008e-29
AP1S1	2.41992e-33	-0.479812	0.154	0.787	3.08976e-29
EAF1	2.48526e-33	0.657964	0.077	0.227	3.17318e-29
TAF1	2.49809e-33	0.571644	0.062	0.141	3.18956e-29
CTSH	2.51878e-33	-0.41389	0.108	0.75	3.21598e-29
GATA3	2.59064e-33	0.499178	0.154	0.587	3.30773e-29
MRPL55	2.69078e-33	-0.795122	0.092	0.772	3.43559e-29
ATOX1	2.77404e-33	-1.05731	0.185	0.857	3.54189e-29
MRPL18	2.78081e-33	-0.862635	0.123	0.795	3.55054e-29
HNRNPU	2.80623e-33	0.353747	0.277	0.739	3.583e-29
UQCRH	2.80967e-33	-0.653412	0.323	0.922	3.58739e-29
CDV3	2.81887e-33	0.387876	0.231	0.686	3.59913e-29
ISCU	2.82867e-33	0.54072	0.246	0.667	3.61164e-29
EBAG9	2.90673e-33	-0.494519	0.092	0.729	3.71132e-29
CCNH	2.93553e-33	0.387043	0.062	0.446	3.74809e-29
CCDC137	2.97685e-33	0.582186	0.092	0.372	3.80084e-29
EGFL7	3.05365e-33	-0.792867	0.031	0.673	3.8989e-29
RRM2B	3.13285e-33	0.331542	0.062	0.475	4.00002e-29
MRPL40	3.30003e-33	0.437727	0.154	0.522	4.21348e-29
PCM1	3.42083e-33	0.596057	0.154	0.334	4.36772e-29
MGAT4A	3.42378e-33	0.796213	0.138	0.35	4.37148e-29
MPC2	3.619e-33	-0.56672	0.2	0.828	4.62074e-29
RAB1A	3.69527e-33	-0.576603	0.092	0.745	4.71812e-29
CYTH2	3.9906e-33	0.382851	0.108	0.482	5.09519e-29
UBE2B	4.08844e-33	0.301755	0.292	0.807	5.22012e-29
LSM4	4.15161e-33	0.263579	0.2	0.675	5.30078e-29
SSU72	4.26303e-33	-1.09524	0.169	0.846	5.44304e-29
PEBP1	4.46507e-33	0.432268	0.462	0.857	5.701e-29
A1BG	4.46561e-33	-0.69881	0.123	0.786	5.70169e-29
SOD1	4.71107e-33	-1.01259	0.508	0.972	6.0151e-29
CBR1	4.91487e-33	0.620332	0.108	0.331	6.2753e-29
IDS	5.04382e-33	0.569206	0.262	0.674	6.43995e-29
DDOST	5.15309e-33	-0.352536	0.077	0.658	6.57947e-29
AKT2	5.39095e-33	0.697864	0.062	0.267	6.88317e-29
AKR1A1	5.40273e-33	0.4462	0.2	0.583	6.8982e-29
POLR2E	5.46284e-33	0.494657	0.108	0.458	6.97495e-29
ZMAT2	5.56173e-33	-0.650222	0.077	0.741	7.10122e-29
RHOT2	5.75632e-33	0.460959	0.077	0.27	7.34967e-29
NUDT16L1	5.7663e-33	0.325771	0.123	0.539	7.36242e-29
SLC2A4RG	6.2914e-33	-0.719927	0.108	0.766	8.03286e-29
PREPL	6.37081e-33	0.701608	0.123	0.301	8.13425e-29
TALDO1	6.39944e-33	-0.417173	0.292	0.87	8.1708e-29
TRAF3IP1	6.72008e-33	0.839216	0.123	0.274	8.58019e-29
PIK3IP1	6.85829e-33	0.684809	0.123	0.12	8.75667e-29
STIP1	7.26563e-33	-0.291355	0.138	0.748	9.27675e-29
ZRANB2	7.28535e-33	0.532866	0.169	0.503	9.30194e-29
EIF3D	7.41333e-33	0.398575	0.108	0.492	9.46534e-29
UBXN6	7.64822e-33	0.614319	0.138	0.467	9.76524e-29
EPN1	7.83404e-33	0.275918	0.077	0.487	1.00025e-28
GMPS	7.83616e-33	0.325046	0.123	0.532	1.00052e-28
WDTC1	7.93381e-33	0.517834	0.031	0.156	1.01299e-28
CMPK1	8.01001e-33	0.439504	0.308	0.774	1.02272e-28
USP47	8.22977e-33	0.764821	0.062	0.317	1.05078e-28
GID8	8.31261e-33	-0.991218	0.108	0.794	1.06135e-28
ALCAM	8.38367e-33	0.346027	0.077	0.5	1.07043e-28
BMI1	8.40812e-33	0.906494	0.092	0.247	1.07355e-28
GOLGA7	8.51704e-33	0.592862	0.185	0.491	1.08746e-28
JPX	8.78359e-33	0.613172	0.185	0.555	1.12149e-28
EDF1	8.86593e-33	0.649133	0.631	0.903	1.132e-28
TAF10	9.36023e-33	0.286354	0.277	0.736	1.19511e-28
PLEKHF2	9.39532e-33	0.303877	0.138	0.535	1.1996e-28
PRRC2B	9.41905e-33	0.442266	0.092	0.407	1.20262e-28
MRPS26	1.0261e-32	-0.37379	0.108	0.736	1.31012e-28
ATRX	1.04621e-32	0.602578	0.2	0.569	1.3358e-28
RPL29	1.0486e-32	0.742425	0.738	0.948	1.33885e-28
COX20	1.09601e-32	-0.438908	0.2	0.827	1.39938e-28
PAK2	1.09645e-32	0.503932	0.277	0.752	1.39994e-28
MRPL58	1.10389e-32	0.339464	0.154	0.621	1.40944e-28
USP1	1.12086e-32	0.657514	0.077	0.226	1.43111e-28
BTF3L4	1.13783e-32	0.361456	0.154	0.574	1.45278e-28
HMOX2	1.13842e-32	0.569818	0.123	0.446	1.45354e-28
HRAS	1.16168e-32	-0.464446	0.138	0.773	1.48323e-28
MARVELD2	1.1764e-32	0.431423	0.031	0.242	1.50203e-28
SEC61B	1.24264e-32	-0.701873	0.292	0.903	1.5866e-28
POLR1D	1.31687e-32	0.327756	0.2	0.634	1.68138e-28
VAMP2	1.32564e-32	0.260644	0.185	0.695	1.69257e-28
DAPK3	1.35657e-32	0.327518	0.062	0.375	1.73207e-28
TANC2	1.42599e-32	0.367793	0.062	0.339	1.82071e-28
MDH1	1.51655e-32	-1.18295	0.092	0.784	1.93633e-28
ARF1	1.53846e-32	-0.57396	0.308	0.898	1.9643e-28
ZFAS1	1.56371e-32	-0.501197	0.262	0.875	1.99655e-28
MRPL12	1.61301e-32	-0.792077	0.062	0.723	2.05949e-28
TOMM5	1.62899e-32	0.684977	0.185	0.451	2.07989e-28
MAN1A2	1.6483e-32	0.472365	0.092	0.368	2.10455e-28
NRIP1	1.6588e-32	0.67872	0.108	0.495	2.11796e-28
SLPI	1.82122e-32	-1.66602	0.046	0.742	2.32533e-28
TOR1B	1.83819e-32	0.435877	0.046	0.176	2.347e-28
RABEP2	1.86538e-32	0.453917	0.046	0.165	2.38172e-28
IMPAD1	1.91615e-32	0.350006	0.092	0.412	2.44654e-28
NSUN5	1.95052e-32	0.426187	0.062	0.328	2.49043e-28
NDUFA10	1.98541e-32	-0.36779	0.123	0.734	2.53497e-28
PPP4C	2.20724e-32	-0.359913	0.092	0.703	2.81821e-28
GOLGA5	2.25741e-32	0.839412	0.169	0.288	2.88226e-28
FXYD5	2.42782e-32	-0.675854	0.2	0.826	3.09984e-28
TMEM165	2.46142e-32	-1.63308	0.077	0.778	3.14274e-28
NDUFA2	2.48471e-32	-0.477124	0.354	0.918	3.17248e-28
AP2B1	2.50208e-32	0.402198	0.262	0.686	3.19466e-28
NPLOC4	2.5055e-32	0.624806	0.138	0.402	3.19902e-28
SAMD12	2.53265e-32	-1.1052	0.092	0.782	3.23368e-28
COQ7	2.68515e-32	0.50086	0.062	0.23	3.4284e-28
MYNN	2.76364e-32	0.585763	0.077	0.172	3.52862e-28
ITGB1BP1	2.80776e-32	-0.382247	0.062	0.679	3.58494e-28
HSD17B4	2.80832e-32	0.561141	0.123	0.466	3.58566e-28
PTPN1	2.81933e-32	0.5075	0.138	0.476	3.59972e-28
IMPDH1	2.8353e-32	0.423211	0.092	0.434	3.62011e-28
ARPC5L	2.84063e-32	-0.283524	0.138	0.752	3.62692e-28
HM13	2.8505e-32	-0.530478	0.092	0.717	3.63951e-28
LAMTOR5	2.92925e-32	-0.705984	0.262	0.883	3.74007e-28
TSFM	3.0084e-32	0.476926	0.062	0.386	3.84112e-28
DCAF6	3.01546e-32	0.389831	0.046	0.336	3.85014e-28
NAA10	3.03117e-32	-0.354546	0.154	0.763	3.8702e-28
FNDC3A	3.04025e-32	0.927684	0.123	0.233	3.88179e-28
ENSA	3.22546e-32	0.338374	0.262	0.728	4.11826e-28
MRPS18B	3.26779e-32	0.42672	0.123	0.495	4.17232e-28
MSH3	3.29416e-32	0.665118	0.046	0.184	4.20598e-28
ANAPC11	3.50186e-32	-0.852981	0.338	0.926	4.47118e-28
RTF2	3.53157e-32	-0.611802	0.092	0.751	4.50911e-28
MGST3	3.55327e-32	-1.27754	0.215	0.875	4.53681e-28
UQCC3	3.57534e-32	-0.625581	0.077	0.712	4.565e-28
ATP5F1A	3.68288e-32	0.427994	0.185	0.617	4.7023e-28
ATRAID	3.72133e-32	-0.399235	0.138	0.746	4.7514e-28
TSPYL1	3.84276e-32	0.450783	0.138	0.486	4.90643e-28
MARCKS	3.88471e-32	0.296978	0.2	0.675	4.96e-28
SCAF1	3.9751e-32	0.353523	0.046	0.296	5.07541e-28
HEBP2	4.00979e-32	-0.708125	0.292	0.901	5.11969e-28
CHP1	4.02873e-32	-0.392025	0.046	0.638	5.14389e-28
SVIP	4.03538e-32	-0.778908	0.123	0.789	5.15238e-28
SIVA1	4.05243e-32	-0.620099	0.231	0.854	5.17415e-28
TSEN34	4.1506e-32	-0.496087	0.108	0.738	5.29948e-28
BAG1	4.45069e-32	0.492731	0.262	0.706	5.68265e-28
NDUFAF8	4.94551e-32	-0.878534	0.123	0.789	6.31442e-28
EIF2B3	5.03767e-32	0.543498	0.077	0.282	6.4321e-28
ADIPOR1	5.06098e-32	-0.269749	0.092	0.694	6.46186e-28
MYO5C	5.26275e-32	0.729167	0.046	0.177	6.71948e-28
C8orf76	5.55817e-32	-0.579107	0.092	0.742	7.09667e-28
PPP3R1	5.76239e-32	0.791855	0.108	0.277	7.35741e-28
MR1	5.79669e-32	0.713703	0.077	0.134	7.40122e-28
SNW1	5.80744e-32	0.445422	0.123	0.432	7.41494e-28
BNIP2	5.89077e-32	0.603786	0.138	0.406	7.52133e-28
ZFAND1	6.46954e-32	-0.627893	0.046	0.684	8.26031e-28
SLC25A39	6.82205e-32	-0.691635	0.046	0.693	8.71039e-28
ATMIN	6.92513e-32	0.59723	0.077	0.233	8.842e-28
BCAS4	6.92858e-32	-1.03079	0.046	0.734	8.84641e-28
SRFBP1	7.41244e-32	0.400327	0.092	0.405	9.46421e-28
HSF2	7.94549e-32	0.673109	0.077	0.1	1.01448e-27
RPF2	8.02329e-32	0.48825	0.046	0.369	1.02441e-27
CUTA	8.28485e-32	-0.611543	0.262	0.873	1.05781e-27
ZCRB1	8.55122e-32	-0.55975	0.123	0.758	1.09182e-27
PCBD1	8.61189e-32	-0.919314	0.323	0.923	1.09957e-27
ARMC10	8.70767e-32	-0.922814	0.092	0.766	1.11179e-27
PFDN4	8.8958e-32	-1.09618	0.062	0.752	1.13582e-27
NSA2	9.02328e-32	-0.598322	0.246	0.865	1.15209e-27
ZNF706	9.06664e-32	-0.684284	0.323	0.913	1.15763e-27
PIN4	9.07831e-32	0.625808	0.185	0.611	1.15912e-27
TRAPPC6A	9.2666e-32	-0.325537	0.138	0.742	1.18316e-27
HPF1	9.29803e-32	0.332424	0.108	0.554	1.18717e-27
PPIB	9.76085e-32	-0.27099	0.262	0.82	1.24626e-27
SF3B3	9.77226e-32	0.528162	0.062	0.189	1.24772e-27
ATXN2	9.92211e-32	0.561547	0.077	0.263	1.26686e-27
RNF114	1.02724e-31	-0.400886	0.092	0.704	1.31158e-27
RPP38	1.06341e-31	0.50639	0.123	0.454	1.35776e-27
LAMTOR4	1.08433e-31	-0.472698	0.246	0.848	1.38447e-27
ARFGEF1	1.12044e-31	0.30802	0.154	0.571	1.43057e-27
STARD10	1.14354e-31	-0.358855	0.231	0.822	1.46007e-27
MAD2L2	1.22909e-31	0.313635	0.031	0.427	1.5693e-27
UBE2A	1.27695e-31	-0.403834	0.138	0.751	1.63041e-27
RSBN1L	1.31038e-31	0.265905	0.138	0.548	1.67309e-27
GLRX2	1.31146e-31	-0.681161	0.046	0.688	1.67448e-27
THUMPD3	1.32967e-31	0.510528	0.123	0.393	1.69773e-27
RCC2	1.33072e-31	0.432389	0.077	0.294	1.69906e-27
AP3M2	1.33369e-31	0.547835	0.092	0.18	1.70285e-27
SELENOK	1.34689e-31	0.257787	0.215	0.715	1.71971e-27
DYNC1LI2	1.40975e-31	0.36364	0.123	0.411	1.79997e-27
ZNF622	1.43765e-31	0.322071	0.092	0.397	1.83559e-27
AGR2	1.54982e-31	-1.20784	0.062	0.731	1.97881e-27
SMDT1	1.59585e-31	0.313636	0.154	0.596	2.03759e-27
VDAC1	1.5975e-31	-0.760501	0.277	0.884	2.03969e-27
CCDC174	1.61835e-31	0.408563	0.077	0.371	2.06631e-27
PSMD7	1.645e-31	0.33116	0.154	0.588	2.10034e-27
SNHG8	1.67562e-31	-0.970026	0.138	0.804	2.13943e-27
GK5	1.69274e-31	0.560268	0.108	0.26	2.16129e-27
DNM2	1.75371e-31	0.544755	0.077	0.305	2.23914e-27
TSSC4	1.81517e-31	0.252404	0.108	0.523	2.31761e-27
SNRNP70	1.86842e-31	0.382429	0.185	0.539	2.38559e-27
EIF4A2	1.86865e-31	-0.357752	0.308	0.875	2.38589e-27
DTNBP1	1.89969e-31	0.327391	0.062	0.394	2.42553e-27
SCAF8	2.07684e-31	0.490804	0.077	0.244	2.65171e-27
EXOSC4	2.08581e-31	-1.15118	0.015	0.698	2.66317e-27
BAIAP2	2.08824e-31	0.538867	0.108	0.319	2.66626e-27
PRCC	2.09187e-31	0.618905	0.092	0.324	2.6709e-27
SAP18	2.09671e-31	-0.697025	0.323	0.906	2.67708e-27
XPA	2.10202e-31	0.664068	0.092	0.375	2.68385e-27
SNRPD1	2.1433e-31	-0.664747	0.154	0.796	2.73657e-27
LYRM1	2.1817e-31	0.357142	0.092	0.508	2.7856e-27
MANBAL	2.24878e-31	0.531115	0.062	0.262	2.87125e-27
OSGIN2	2.27389e-31	0.395375	0.077	0.366	2.9033e-27
DUSP4	2.32823e-31	-1.03392	0.046	0.717	2.97268e-27
CASP6	2.35285e-31	0.306119	0.092	0.461	3.00412e-27
ANK3	2.35607e-31	0.735975	0.138	0.353	3.00823e-27
DDX27	2.40775e-31	0.36371	0.108	0.496	3.07421e-27
RGS19	2.4619e-31	0.528538	0.046	0.304	3.14335e-27
TBL1XR1	2.47829e-31	0.341756	0.154	0.568	3.16427e-27
CD14	2.48575e-31	0.554761	0.046	0.122	3.1738e-27
SAPCD2	2.4961e-31	0.743111	0.031	0.053	3.18702e-27
NBL1	2.50674e-31	-1.09621	0	0.656	3.20061e-27
SELENOT	2.50775e-31	-0.311951	0.154	0.728	3.2019e-27
IFT52	2.50934e-31	0.703403	0.046	0.226	3.20393e-27
LAP3	2.5574e-31	-0.501804	0.062	0.714	3.26529e-27
TMCC1	2.58773e-31	0.653546	0.092	0.153	3.30401e-27
AKIRIN1	2.61187e-31	0.580014	0.138	0.538	3.33483e-27
VAMP3	2.65878e-31	0.31127	0.092	0.511	3.39473e-27
FAH	2.6836e-31	0.477296	0.108	0.391	3.42641e-27
TRMT13	2.7049e-31	1.06628	0.077	0.123	3.45361e-27
MACC1	2.7617e-31	0.515945	0.2	0.595	3.52614e-27
SPCS1	2.76385e-31	-0.432921	0.246	0.846	3.52888e-27
MPHOSPH10	2.80559e-31	0.60372	0.231	0.526	3.58217e-27
SPRTN	2.82733e-31	0.526823	0.046	0.219	3.60993e-27
PSMG1	2.84059e-31	0.496998	0.123	0.4	3.62687e-27
PDCD6	2.89869e-31	0.299403	0.431	0.854	3.70105e-27
CHID1	2.90503e-31	-0.407116	0.046	0.613	3.70914e-27
JPT1	2.97424e-31	-0.332797	0.185	0.782	3.79751e-27
ACTR3	2.97509e-31	0.453588	0.277	0.674	3.79859e-27
ARF6	3.05911e-31	0.323001	0.215	0.667	3.90588e-27
LRRC6	3.10944e-31	0.483989	0.046	0.417	3.97013e-27
MRPL22	3.11125e-31	-0.414565	0.108	0.72	3.97244e-27
THAP2	3.27923e-31	0.536783	0.046	0.183	4.18692e-27
PQBP1	3.34589e-31	0.357382	0.154	0.52	4.27203e-27
AGTRAP	3.46278e-31	-1.12259	0.015	0.689	4.42127e-27
CEBPZOS	3.52515e-31	0.271399	0.123	0.577	4.50091e-27
AL445524.1	3.62441e-31	0.608139	0.092	0.493	4.62765e-27
LSM3	3.64229e-31	-0.613231	0.215	0.841	4.65047e-27
NNT	3.71666e-31	0.814417	0.138	0.118	4.74543e-27
GPAA1	3.75301e-31	0.314337	0.154	0.555	4.79184e-27
FUBP1	3.80939e-31	0.504783	0.154	0.308	4.86383e-27
ESD	3.84969e-31	0.454172	0.138	0.49	4.91528e-27
KNOP1	3.86092e-31	0.280659	0.108	0.63	4.92962e-27
SDF2	3.86599e-31	0.258751	0.108	0.486	4.9361e-27
GPR160	3.9089e-31	-1.07122	0.015	0.677	4.99089e-27
MTCH1	3.91488e-31	-1.12459	0.077	0.757	4.99852e-27
BSG	3.99817e-31	-0.8994	0.046	0.71	5.10486e-27
PLA2G12A	4.1086e-31	0.879098	0.138	0.309	5.24586e-27
BCL7B	4.19703e-31	0.516348	0.108	0.449	5.35876e-27
ATP6AP1	4.21667e-31	-0.902598	0.092	0.749	5.38384e-27
HIKESHI	4.22059e-31	0.532617	0.169	0.503	5.38885e-27
GABPB1-AS1	4.25682e-31	0.464375	0.077	0.269	5.43511e-27
UBE2M	4.35792e-31	-0.42043	0.154	0.763	5.5642e-27
AC118549.1	4.42552e-31	0.866386	0.108	0.092	5.6505e-27
CERS2	4.43254e-31	-0.591552	0.092	0.732	5.65947e-27
NTHL1	4.59042e-31	0.42316	0.077	0.337	5.86105e-27
ABRACL	4.59956e-31	-0.533444	0.138	0.771	5.87272e-27
PPIF	4.68418e-31	0.579535	0.123	0.492	5.98076e-27
ACAP2	4.73035e-31	0.50464	0.154	0.451	6.03971e-27
SET	4.7601e-31	0.299151	0.415	0.864	6.0777e-27
ANXA9	5.1246e-31	-0.276758	0.123	0.7	6.54309e-27
RBBP6	5.17219e-31	0.935043	0.169	0.258	6.60386e-27
SPINT1	5.28154e-31	-1.24423	0.015	0.693	6.74347e-27
SNU13	5.40747e-31	0.312666	0.246	0.717	6.90426e-27
HAX1	5.45166e-31	-0.291975	0.138	0.736	6.96068e-27
ARPC1B	5.49316e-31	-1.33804	0.262	0.892	7.01367e-27
PPP4R3B	5.55072e-31	0.57614	0.169	0.46	7.08716e-27
SPAG9	5.63284e-31	0.546735	0.108	0.384	7.192e-27
GSE1	5.67347e-31	0.663403	0.077	0.21	7.24389e-27
DDX21	5.71308e-31	-0.453949	0.138	0.757	7.29446e-27
RSBN1	5.83392e-31	0.536962	0.108	0.229	7.44874e-27
C6orf62	5.97439e-31	0.266921	0.108	0.545	7.6281e-27
MAN1A1	6.03959e-31	1.21095	0.123	0.04	7.71135e-27
ARF5	6.11149e-31	-0.293683	0.185	0.763	7.80315e-27
FASN	6.16056e-31	-0.526266	0.062	0.668	7.86581e-27
TMEM50A	6.19041e-31	-0.864851	0.169	0.816	7.90392e-27
CCNQ	6.19672e-31	-0.643351	0.015	0.627	7.91197e-27
IQGAP1	6.57122e-31	0.535595	0.169	0.538	8.39014e-27
EFNA1	6.58507e-31	0.616674	0.092	0.331	8.40782e-27
PIGP	6.6504e-31	-0.873692	0.031	0.684	8.49123e-27
IER2	6.67231e-31	0.510241	0.2	0.616	8.51921e-27
SRP9	6.80788e-31	-0.272317	0.385	0.919	8.6923e-27
KIAA1522	7.25801e-31	0.344204	0.077	0.458	9.26703e-27
SHTN1	7.3607e-31	0.591173	0.108	0.409	9.39815e-27
GLI4	7.37341e-31	0.498427	0.108	0.395	9.41437e-27
TTC8	7.37688e-31	0.732162	0.108	0.256	9.4188e-27
S100A11	7.4728e-31	-0.873767	0.692	0.993	9.54128e-27
GGA1	7.51083e-31	0.377671	0.031	0.148	9.58982e-27
TOB1	7.52046e-31	-0.981915	0.062	0.728	9.60213e-27
PRPSAP1	7.55923e-31	0.314403	0.123	0.483	9.65163e-27
YIF1A	7.61248e-31	-0.465572	0.123	0.751	9.71962e-27
TUBGCP2	7.64613e-31	0.559616	0.108	0.307	9.76258e-27
ARHGDIA	7.98843e-31	-0.319293	0.185	0.79	1.01996e-26
KDM5A	8.13905e-31	0.793996	0.108	0.188	1.03919e-26
PHF3	8.14432e-31	0.352701	0.138	0.493	1.03987e-26
TBC1D24	8.21713e-31	0.635446	0.077	0.135	1.04916e-26
RPL7	8.27617e-31	-0.98154	0.692	0.993	1.0567e-26
SEC63	8.30351e-31	0.422744	0.092	0.391	1.06019e-26
UXT	8.32231e-31	0.312862	0.215	0.68	1.06259e-26
DUS1L	8.69725e-31	-0.314332	0.077	0.661	1.11046e-26
UBA2	9.23784e-31	0.464831	0.092	0.484	1.17949e-26
PPT1	9.41621e-31	-0.329642	0.092	0.666	1.20226e-26
POLD2	9.53825e-31	0.352935	0.062	0.334	1.21784e-26
GSTK1	9.59726e-31	-1.09936	0.169	0.83	1.22538e-26
UNC93B1	9.86071e-31	-1.1262	0	0.649	1.25902e-26
MACF1	9.94017e-31	0.294026	0.062	0.351	1.26916e-26
TEFM	1.01579e-30	0.386825	0.031	0.106	1.29697e-26
RSL24D1	1.04741e-30	0.295532	0.262	0.769	1.33734e-26
ZDHHC12	1.09057e-30	-0.540652	0.031	0.626	1.39245e-26
COPS9	1.14411e-30	-0.43005	0.338	0.895	1.4608e-26
HSPA1B	1.15525e-30	-0.75489	0.046	0.684	1.47503e-26
GSN	1.17359e-30	-0.767538	0.015	0.638	1.49844e-26
NAA15	1.17541e-30	0.350425	0.077	0.421	1.50076e-26
HSF1	1.19993e-30	-0.503585	0.031	0.628	1.53208e-26
TNKS	1.21371e-30	0.694083	0.077	0.104	1.54967e-26
EIF3I	1.23553e-30	-0.397754	0.123	0.738	1.57752e-26
SLTM	1.25765e-30	0.440455	0.154	0.509	1.60577e-26
CACYBP	1.26687e-30	-0.982438	0.154	0.812	1.61754e-26
FBXL3	1.35749e-30	0.711042	0.138	0.248	1.73325e-26
SERINC5	1.3894e-30	0.470867	0.092	0.299	1.77399e-26
PTP4A2	1.39544e-30	-0.929562	0.262	0.88	1.7817e-26
NANS	1.41507e-30	-0.303077	0.185	0.786	1.80676e-26
PSD3	1.45661e-30	0.948066	0.092	0.112	1.85981e-26
MDK	1.47751e-30	-0.561722	0.292	0.881	1.88648e-26
GUSB	1.49247e-30	0.391577	0.077	0.312	1.90559e-26
METRNL	1.60412e-30	-1.31414	0.031	0.709	2.04814e-26
WDYHV1	1.6549e-30	-1.14165	0.015	0.688	2.11298e-26
MED30	1.67977e-30	-0.623391	0.062	0.691	2.14473e-26
MOB1A	1.7124e-30	0.526245	0.246	0.687	2.18639e-26
RPL23	1.75229e-30	-0.746275	0.431	0.953	2.23732e-26
RPL37	1.75886e-30	1.0546	0.938	0.984	2.24571e-26
DGAT1	1.77719e-30	-1.12682	0.015	0.687	2.26911e-26
TRMT112	1.79335e-30	-0.580443	0.338	0.905	2.28974e-26
FAF2	1.79387e-30	0.264941	0.062	0.466	2.29041e-26
RBCK1	1.79774e-30	0.288627	0.231	0.697	2.29535e-26
RAB3D	1.80462e-30	0.441624	0.062	0.344	2.30415e-26
NAT10	1.84579e-30	0.466465	0.062	0.227	2.3567e-26
SLC25A5	1.91707e-30	-1.09768	0.323	0.917	2.44771e-26
SELENOH	1.93058e-30	-0.551781	0.292	0.874	2.46496e-26
RRM1	1.9761e-30	0.809009	0.138	0.258	2.52309e-26
ELAVL1	1.99327e-30	0.334503	0.108	0.487	2.54501e-26
MCCC2	1.99417e-30	0.252338	0.092	0.507	2.54616e-26
TMED7	2.02388e-30	0.285961	0.092	0.432	2.58409e-26
RNF149	2.04569e-30	0.357724	0.077	0.387	2.61194e-26
SLC25A22	2.0478e-30	0.341339	0.031	0.2	2.61463e-26
MBOAT7	2.0787e-30	-1.02638	0.031	0.686	2.65408e-26
TDG	2.15352e-30	0.604096	0.046	0.222	2.74961e-26
AIDA	2.42877e-30	0.473402	0.108	0.497	3.10106e-26
TNFRSF12A	2.44721e-30	0.967564	0.338	0.617	3.12459e-26
CDYL	2.51214e-30	0.662116	0.108	0.337	3.20749e-26
NDUFV2	2.55504e-30	-0.754563	0.277	0.884	3.26228e-26
TNKS1BP1	2.57537e-30	0.273811	0.031	0.233	3.28823e-26
PSMG2	2.579e-30	-0.465599	0.062	0.664	3.29286e-26
SETD3	2.58174e-30	0.475793	0.077	0.381	3.29636e-26
SMARCB1	2.70254e-30	0.519403	0.092	0.32	3.4506e-26
ERGIC3	2.71014e-30	-0.388143	0.092	0.681	3.46031e-26
OTUD6B-AS1	2.71263e-30	-0.316239	0.185	0.79	3.46349e-26
PRDX4	2.82899e-30	-1.23149	0.046	0.722	3.61206e-26
IDH2	2.84098e-30	0.414394	0.092	0.569	3.62736e-26
PCSK1N	2.99788e-30	-1.43363	0.077	0.753	3.82769e-26
CSTB	3.06651e-30	-0.314304	0.338	0.884	3.91532e-26
RIT1	3.06702e-30	0.269568	0.062	0.447	3.91597e-26
WRAP73	3.10714e-30	0.359554	0.031	0.216	3.96719e-26
WDR13	3.11998e-30	0.409355	0.077	0.307	3.98359e-26
CCNI	3.15629e-30	-0.492981	0.308	0.887	4.02995e-26
NDUFB5	3.20187e-30	-0.398853	0.154	0.759	4.08814e-26
CTSD	3.30938e-30	-2.03481	0.246	0.877	4.22541e-26
ARIH1	3.4931e-30	0.453772	0.108	0.36	4.45999e-26
DNAL1	3.52642e-30	0.574704	0.062	0.153	4.50253e-26
MED6	3.5748e-30	0.634255	0.077	0.229	4.56431e-26
MAP3K11	3.59071e-30	0.459277	0.077	0.27	4.58462e-26
NPDC1	3.6534e-30	-1.02226	0.154	0.807	4.66466e-26
TMEM70	3.67516e-30	-0.730828	0.031	0.672	4.69245e-26
DPM1	3.76647e-30	-0.387563	0.062	0.644	4.80903e-26
ATXN2L	3.79787e-30	0.641103	0.077	0.249	4.84912e-26
SELENOS	3.82002e-30	-0.549545	0.138	0.755	4.8774e-26
NDUFA12	3.95693e-30	-0.45679	0.169	0.773	5.0522e-26
TPP2	4.05066e-30	0.579345	0.077	0.189	5.17188e-26
WDR73	4.06876e-30	0.339953	0.046	0.271	5.19499e-26
ZNF431	4.07593e-30	0.66433	0.062	0.124	5.20415e-26
WASL	4.08112e-30	0.494416	0.138	0.468	5.21078e-26
FAM111A	4.09854e-30	0.747673	0.092	0.224	5.23301e-26
ATP6V1G1	4.1686e-30	0.429414	0.523	0.884	5.32247e-26
DDX51	4.27695e-30	0.420454	0.031	0.09	5.46081e-26
COX8A	4.39625e-30	-0.482488	0.4	0.934	5.61313e-26
CD59	4.42139e-30	0.472798	0.354	0.803	5.64523e-26
ARID1B	4.48935e-30	0.333495	0.154	0.491	5.73201e-26
APH1A	4.50701e-30	-0.257915	0.092	0.653	5.75455e-26
POLR2L	4.78994e-30	0.784242	0.631	0.903	6.11579e-26
TMEM254	4.84391e-30	0.426081	0.077	0.431	6.1847e-26
EDEM3	5.05495e-30	0.523327	0.062	0.189	6.45415e-26
CISD1	5.13865e-30	-0.726486	0.046	0.681	6.56102e-26
DHRS3	5.16573e-30	-0.909589	0.015	0.651	6.59561e-26
PHAX	5.19263e-30	0.258505	0.092	0.479	6.62995e-26
EIF4E2	5.27805e-30	-0.336948	0.092	0.681	6.73901e-26
COA4	5.45348e-30	-0.34892	0.154	0.728	6.963e-26
CNOT9	5.79449e-30	0.305714	0.046	0.377	7.39841e-26
TSPAN3	5.81801e-30	-0.559287	0.108	0.728	7.42844e-26
COPRS	5.93657e-30	-1.0057	0.046	0.711	7.57981e-26
PCCA	6.30704e-30	0.571643	0.077	0.148	8.05282e-26
NEDD8	6.58457e-30	-0.711474	0.277	0.878	8.40718e-26
CD44	6.59073e-30	1.49298	0.292	0.06	8.41504e-26
SEC23IP	6.67747e-30	0.846686	0.138	0.123	8.5258e-26
DAD1	7.03023e-30	-0.335794	0.292	0.841	8.97619e-26
MAGOHB	7.20395e-30	0.363782	0.077	0.345	9.198e-26
TPI1	7.30754e-30	0.291063	0.477	0.876	9.33026e-26
ZFR	7.5718e-30	0.505702	0.123	0.408	9.66768e-26
RNF216	7.91661e-30	0.422364	0.108	0.324	1.01079e-25
SQLE	7.94073e-30	-0.972755	0.092	0.746	1.01387e-25
AP1AR	8.15976e-30	0.457998	0.092	0.352	1.04184e-25
ADIPOR2	8.33161e-30	0.69203	0.077	0.172	1.06378e-25
COMMD5	8.62503e-30	-0.39674	0.062	0.622	1.10124e-25
ZFYVE21	8.76051e-30	-0.359194	0.062	0.635	1.11854e-25
RRBP1	9.08541e-30	-0.460407	0.092	0.684	1.16003e-25
BOLA3	9.16393e-30	-0.792933	0.077	0.727	1.17005e-25
ATF7IP	9.57052e-30	0.900522	0.138	0.158	1.22196e-25
CAPS	9.59384e-30	-0.893436	0.031	0.681	1.22494e-25
BUD23	9.73622e-30	-0.445648	0.154	0.743	1.24312e-25
TKT	9.76109e-30	0.452465	0.246	0.663	1.2463e-25
RAB4A	1.04957e-29	-0.480855	0.138	0.746	1.34009e-25
MRPS36	1.06487e-29	-0.272835	0.138	0.719	1.35962e-25
RBPJ	1.1014e-29	0.58949	0.092	0.274	1.40627e-25
ANAPC15	1.19302e-29	0.458896	0.092	0.37	1.52325e-25
ACADVL	1.22165e-29	-0.357747	0.062	0.612	1.5598e-25
RBM4	1.23209e-29	0.446838	0.108	0.277	1.57314e-25
RNF6	1.24415e-29	0.644669	0.123	0.195	1.58854e-25
UBAC2	1.26485e-29	0.517773	0.062	0.453	1.61497e-25
FCGRT	1.27444e-29	-1.01998	0.015	0.656	1.6272e-25
CAMK2G	1.27595e-29	0.468526	0.062	0.285	1.62913e-25
PRKRA	1.3009e-29	-0.994973	0	0.635	1.66099e-25
LUC7L2	1.32829e-29	0.399782	0.092	0.377	1.69596e-25
PIN1	1.35626e-29	-0.457893	0.108	0.716	1.73167e-25
NFATC2IP	1.36142e-29	0.518107	0.077	0.223	1.73826e-25
RERE	1.36731e-29	0.290429	0.077	0.419	1.74578e-25
GABARAPL1	1.4287e-29	0.682647	0.108	0.332	1.82416e-25
LMAN2	1.5057e-29	-1.13216	0.092	0.758	1.92248e-25
PTPRA	1.51364e-29	0.291778	0.138	0.573	1.93262e-25
YTHDF2	1.51667e-29	-0.32047	0.062	0.643	1.93649e-25
GTF2B	1.55874e-29	0.341505	0.108	0.383	1.9902e-25
ANKRD49	1.564e-29	0.42024	0.077	0.295	1.99692e-25
PIGBOS1	1.57006e-29	0.332059	0.092	0.371	2.00465e-25
KLF6	1.58669e-29	0.804326	0.231	0.51	2.02588e-25
TMEM14C	1.6257e-29	0.494577	0.277	0.7	2.0757e-25
ROGDI	1.63614e-29	0.361836	0.108	0.432	2.08902e-25
LINC00909	1.65186e-29	0.419938	0.046	0.081	2.1091e-25
SLC35D1	1.65701e-29	0.556732	0.062	0.063	2.11567e-25
MACROD1	1.68306e-29	-0.416431	0.031	0.596	2.14893e-25
NDUFB3	1.73588e-29	-0.402007	0.215	0.799	2.21637e-25
ZNF326	1.74508e-29	0.752262	0.108	0.236	2.22811e-25
HINT3	1.76117e-29	0.777153	0.123	0.216	2.24866e-25
EMC7	1.79645e-29	-1.01561	0.077	0.743	2.29371e-25
CD81	1.80059e-29	-1.13008	0.231	0.864	2.29899e-25
HMGXB4	1.83832e-29	0.625078	0.123	0.299	2.34717e-25
VPS37A	1.87248e-29	0.586821	0.108	0.243	2.39078e-25
ITPR2	1.90732e-29	0.850249	0.108	0.058	2.43527e-25
SF3B5	1.91369e-29	-0.281971	0.2	0.797	2.4434e-25
SRA1	1.91661e-29	-0.366275	0.077	0.653	2.44713e-25
SRRT	1.92883e-29	0.322777	0.062	0.275	2.46273e-25
TTC1	1.99775e-29	-0.477915	0.062	0.654	2.55073e-25
SWI5	2.03321e-29	-0.325581	0.062	0.623	2.59601e-25
NPHP1	2.09087e-29	0.572871	0.046	0.152	2.66962e-25
SRM	2.12105e-29	-0.717504	0.031	0.66	2.70816e-25
PTRHD1	2.19544e-29	0.444932	0.092	0.334	2.80314e-25
C9orf16	2.28353e-29	-0.767686	0.277	0.881	2.91561e-25
TPBG	2.30033e-29	-0.899651	0.015	0.643	2.93707e-25
ZDHHC24	2.32502e-29	0.343019	0.077	0.348	2.96858e-25
PHEX	2.39168e-29	0.969358	0.092	0.062	3.0537e-25
SSR4	2.3973e-29	-1.23105	0.385	0.93	3.06088e-25
USP34	2.42865e-29	0.442304	0.138	0.329	3.10091e-25
SAMHD1	2.43625e-29	1.19703	0.138	0.073	3.1106e-25
DAP3	2.48607e-29	-0.655354	0.015	0.614	3.17421e-25
CGAS	2.50073e-29	0.605087	0.046	0.119	3.19293e-25
NDUFS4	2.5501e-29	-0.52052	0.031	0.611	3.25597e-25
SPATS2L	2.5555e-29	-0.364103	0.123	0.707	3.26286e-25
ARRB1	2.57402e-29	0.518055	0.046	0.217	3.28651e-25
SENP6	2.61329e-29	0.546827	0.092	0.34	3.33665e-25
BIRC3	2.62614e-29	1.32472	0.262	0.12	3.35305e-25
CLTA	2.64234e-29	-0.840857	0.138	0.788	3.37373e-25
CAPN2	2.8482e-29	0.371373	0.138	0.539	3.63658e-25
SLC25A17	2.89021e-29	0.38387	0.031	0.19	3.69022e-25
CLDN4	2.89706e-29	-0.942782	0.138	0.778	3.69897e-25
AAMDC	2.98993e-29	0.509025	0.185	0.536	3.81755e-25
PPIA	3.29945e-29	0.628391	0.6	0.922	4.21274e-25
GRHPR	3.37547e-29	0.41447	0.108	0.484	4.3098e-25
NUCB2	3.47693e-29	-0.831005	0.185	0.819	4.43935e-25
AAMP	3.51042e-29	-0.770714	0.062	0.706	4.48211e-25
DDT	3.51644e-29	-0.361385	0.169	0.746	4.48979e-25
ROMO1	3.72699e-29	-0.71448	0.354	0.919	4.75862e-25
CYP51A1	3.75674e-29	0.310279	0.031	0.168	4.7966e-25
HNRNPDL	3.86747e-29	0.44961	0.292	0.747	4.93798e-25
DDX5	3.90794e-29	0.73182	0.631	0.877	4.98966e-25
NCALD	4.01663e-29	0.663218	0.077	0.154	5.12844e-25
CSNK2A2	4.0949e-29	0.864943	0.077	0.27	5.22837e-25
UBE2J1	4.1367e-29	0.600249	0.138	0.439	5.28173e-25
PSMD8	4.14962e-29	-0.462434	0.292	0.861	5.29824e-25
CYHR1	4.15799e-29	-0.87594	0.138	0.776	5.30892e-25
YBX1	4.1669e-29	0.291195	0.492	0.905	5.3203e-25
ABT1	4.19404e-29	0.310077	0.062	0.378	5.35495e-25
RANBP17	4.24869e-29	0.33232	0.015	0.195	5.42473e-25
MRPS28	4.32201e-29	0.434521	0.077	0.311	5.51834e-25
SBNO1	4.35344e-29	0.499263	0.077	0.219	5.55847e-25
FBXO9	4.53572e-29	0.520918	0.154	0.438	5.79121e-25
PTGES3	4.78861e-29	-0.467309	0.369	0.917	6.1141e-25
GTSF1	4.90872e-29	-0.962054	0	0.627	6.26745e-25
RNF130	5.09573e-29	-0.53962	0.108	0.709	6.50623e-25
IER3	5.27022e-29	-1.48986	0.062	0.719	6.72901e-25
MON1B	5.3568e-29	0.503543	0.046	0.107	6.83957e-25
PHLDA2	5.43611e-29	-0.402827	0.108	0.692	6.94082e-25
TMEM9B	5.67203e-29	-0.312736	0.138	0.712	7.24205e-25
FBXW4	5.71753e-29	0.526036	0.077	0.211	7.30014e-25
TIPRL	5.73629e-29	0.268412	0.154	0.555	7.32409e-25
ATP11B	5.97737e-29	0.682271	0.108	0.135	7.63191e-25
SLC38A1	6.07112e-29	0.53893	0.185	0.581	7.7516e-25
B3GAT3	6.13201e-29	-0.486706	0.046	0.625	7.82936e-25
KIAA1109	6.33158e-29	0.46415	0.092	0.324	8.08416e-25
CLIC1	6.4114e-29	-0.729489	0.338	0.909	8.18607e-25
MXD4	6.53011e-29	-0.359924	0.108	0.691	8.33764e-25
CSE1L	6.56722e-29	0.738514	0.092	0.262	8.38502e-25
BSCL2	6.61203e-29	0.788659	0.092	0.055	8.44224e-25
LRIF1	6.62238e-29	0.787154	0.123	0.418	8.45545e-25
PDIA6	6.66897e-29	-1.06138	0.185	0.822	8.51494e-25
VEZF1	6.71264e-29	0.767752	0.154	0.39	8.57069e-25
IAH1	6.77499e-29	-0.298673	0.108	0.683	8.65031e-25
LUC7L	6.85555e-29	0.362839	0.077	0.285	8.75317e-25
FIP1L1	6.95019e-29	0.280865	0.077	0.387	8.874e-25
UFD1	7.12692e-29	0.41217	0.123	0.466	9.09966e-25
BCAP29	7.23729e-29	-0.743932	0.031	0.652	9.24057e-25
PRPF3	7.34008e-29	0.392644	0.077	0.237	9.37182e-25
FNTA	7.75666e-29	0.4369	0.154	0.491	9.90371e-25
PARN	7.77871e-29	0.848591	0.169	0.297	9.93186e-25
PRDM2	8.11345e-29	0.572133	0.108	0.323	1.03593e-24
NIPAL2	8.35896e-29	0.469601	0.062	0.279	1.06727e-24
UBE2Q1	8.99613e-29	0.421195	0.215	0.591	1.14863e-24
STK17A	9.04301e-29	0.625219	0.123	0.132	1.15461e-24
MTSS1	9.18958e-29	0.409126	0.138	0.536	1.17333e-24
IER5L	9.21078e-29	-1.0929	0.031	0.663	1.17603e-24
WDR1	9.50633e-29	-0.678948	0.062	0.69	1.21377e-24
HNRNPH3	9.7095e-29	-0.63066	0.169	0.778	1.23971e-24
ZNF148	1.00986e-28	0.411073	0.108	0.404	1.28939e-24
FAM32A	1.02464e-28	0.524981	0.092	0.339	1.30826e-24
YIPF1	1.09575e-28	0.51088	0.015	0.143	1.39906e-24
TRMT6	1.13359e-28	0.574915	0.092	0.269	1.44737e-24
ZBTB37	1.14744e-28	0.702184	0.046	0.064	1.46505e-24
COX5B	1.15626e-28	-0.655078	0.431	0.947	1.47631e-24
TAF9	1.17484e-28	0.320382	0.169	0.578	1.50003e-24
XBP1	1.21043e-28	-1.06088	0.215	0.837	1.54547e-24
CD24	1.26453e-28	0.801123	0.477	0.835	1.61455e-24
NUDCD2	1.28525e-28	-0.436985	0.077	0.65	1.64101e-24
RPS9	1.2891e-28	0.502425	0.692	0.964	1.64592e-24
GALNT7	1.36643e-28	0.374861	0.062	0.267	1.74466e-24
ZNF451	1.39455e-28	0.475926	0.077	0.274	1.78056e-24
ATF5	1.40663e-28	0.585795	0.108	0.334	1.79599e-24
WDFY1	1.47043e-28	0.572601	0.046	0.261	1.87744e-24
SUDS3	1.50565e-28	0.551337	0.123	0.352	1.92241e-24
MITD1	1.53248e-28	0.407033	0.092	0.385	1.95667e-24
PPDPF	1.53326e-28	-0.651068	0.938	0.994	1.95767e-24
PITHD1	1.55974e-28	-0.490369	0.062	0.654	1.99148e-24
BBX	1.67999e-28	0.447146	0.185	0.56	2.14501e-24
DHX29	1.69357e-28	0.591353	0.077	0.5	2.16235e-24
STMN1	1.71171e-28	-0.887601	0.046	0.675	2.18551e-24
LYRM2	1.77284e-28	-0.471006	0.123	0.719	2.26356e-24
H1FX	1.78212e-28	0.61817	0.354	0.755	2.27541e-24
P4HB	1.8022e-28	-0.630659	0.246	0.843	2.30106e-24
ARHGAP12	1.81856e-28	0.2914	0.031	0.293	2.32194e-24
LRP10	1.93149e-28	-0.528742	0.046	0.627	2.46612e-24
CCT3	1.95182e-28	-0.443964	0.277	0.848	2.49209e-24
2024-03-09	1.96743e-28	0.386675	0.092	0.301	2.51201e-24
ASF1A	1.97019e-28	0.595923	0.092	0.25	2.51554e-24
ELF1	1.98381e-28	0.419258	0.138	0.344	2.53293e-24
QTRT2	2.00459e-28	0.709819	0.062	0.181	2.55946e-24
MPP5	2.01838e-28	0.49895	0.046	0.151	2.57707e-24
CHPT1	2.05565e-28	0.451322	0.062	0.199	2.62465e-24
MTMR12	2.14926e-28	0.790009	0.108	0.162	2.74417e-24
TBC1D19	2.258e-28	0.978502	0.046	0.037	2.88302e-24
MDH2	2.3901e-28	-0.671543	0.185	0.795	3.05167e-24
DPP7	2.4784e-28	-0.459887	0.123	0.685	3.16442e-24
PKM	2.68789e-28	-0.437316	0.354	0.898	3.4319e-24
ZKSCAN1	2.7725e-28	-0.281994	0.062	0.607	3.53993e-24
OGFRL1	2.81479e-28	0.784649	0.092	0.252	3.59392e-24
SLBP	2.83942e-28	-0.659809	0.031	0.641	3.62537e-24
PTPA	2.85075e-28	0.428933	0.138	0.469	3.63984e-24
PSMC6	2.92321e-28	-0.548733	0.077	0.669	3.73235e-24
IFT43	3.05917e-28	0.259243	0.062	0.413	3.90595e-24
PEX2	3.15659e-28	-0.581404	0.046	0.644	4.03033e-24
EIF3M	3.23195e-28	-0.690039	0.215	0.829	4.12655e-24
CARD19	3.3142e-28	0.398766	0.154	0.529	4.23158e-24
TRMT10C	3.42e-28	0.443456	0.123	0.506	4.36666e-24
SYPL1	3.42809e-28	-0.736792	0.185	0.804	4.37699e-24
TTC30A	3.44837e-28	0.549267	0.046	0.12	4.40287e-24
AHR	3.60017e-28	0.714715	0.123	0.303	4.5967e-24
IARS2	3.65143e-28	0.365047	0.154	0.568	4.66215e-24
MRPL11	3.80314e-28	-0.325433	0.062	0.609	4.85585e-24
TLK1	3.82347e-28	0.296859	0.062	0.39	4.88181e-24
AGO3	3.8483e-28	0.414533	0.062	0.209	4.91351e-24
TRADD	3.84947e-28	0.430942	0.092	0.329	4.915e-24
NUDT8	3.89023e-28	0.452588	0.031	0.228	4.96704e-24
ZC3H7A	4.08638e-28	0.515985	0.123	0.281	5.21749e-24
GCSH	4.11528e-28	-1.01913	0.031	0.674	5.25439e-24
FAM8A1	4.12236e-28	0.666433	0.077	0.118	5.26343e-24
SWAP70	4.51735e-28	0.593698	0.092	0.279	5.76776e-24
ATP6V0E1	4.72001e-28	-0.715484	0.354	0.911	6.02651e-24
UNC45A	4.85291e-28	0.4351	0.077	0.33	6.19619e-24
NEU1	4.92518e-28	-0.343885	0.046	0.572	6.28847e-24
AKAP13	4.9659e-28	0.444291	0.108	0.351	6.34047e-24
FBXO21	4.97343e-28	0.460755	0.046	0.209	6.35007e-24
SMIM4	5.08874e-28	0.653044	0.169	0.412	6.4973e-24
SINHCAF	5.12615e-28	0.474426	0.092	0.321	6.54507e-24
DHRSX	5.17645e-28	-0.341593	0.031	0.557	6.60929e-24
NELFE	5.26413e-28	-0.252255	0.046	0.559	6.72124e-24
ANXA4	5.42244e-28	-0.287378	0.092	0.653	6.92337e-24
TIMM17B	5.47481e-28	-0.594563	0.031	0.635	6.99024e-24
CNKSR1	5.6152e-28	0.254648	0.031	0.237	7.16949e-24
ETV3	5.7149e-28	0.706643	0.077	0.17	7.29679e-24
HSPA5	5.87151e-28	-1.62647	0.077	0.735	7.49674e-24
ZMYM4	6.10068e-28	0.678882	0.031	0.299	7.78935e-24
PDLIM1	6.2358e-28	-1.12767	0	0.612	7.96187e-24
MACO1	6.36035e-28	0.328744	0.062	0.397	8.12089e-24
TBCA	6.41927e-28	-0.499939	0.415	0.931	8.19612e-24
SARAF	6.46555e-28	0.723724	0.677	0.915	8.25522e-24
COX7A2	6.46609e-28	-0.895156	0.554	0.973	8.2559e-24
NPRL2	6.79598e-28	0.460287	0.031	0.129	8.6771e-24
SLC44A4	6.94918e-28	-0.990664	0	0.611	8.87272e-24
AUTS2	7.01212e-28	0.606312	0.108	0.22	8.95307e-24
PSMB9	7.05096e-28	0.569271	0.123	0.406	9.00266e-24
LCMT1	7.20439e-28	-0.891174	0	0.611	9.19856e-24
LIG3	7.71165e-28	0.605422	0.046	0.183	9.84624e-24
ZDHHC3	7.901e-28	0.558951	0.062	0.256	1.0088e-23
PLEKHA2	7.92131e-28	0.789448	0.108	0.129	1.01139e-23
DNPEP	7.93212e-28	-0.493343	0.062	0.647	1.01277e-23
FAM114A1	7.93988e-28	0.289636	0.077	0.419	1.01376e-23
CXCL16	7.94744e-28	0.454441	0.092	0.368	1.01473e-23
CTNNBL1	8.19097e-28	0.271374	0.077	0.45	1.04582e-23
JUN	8.26558e-28	0.644797	0.308	0.657	1.05535e-23
SLU7	8.38061e-28	0.301928	0.108	0.505	1.07004e-23
LRPAP1	8.38641e-28	-1.29124	0.123	0.774	1.07078e-23
EIF3F	8.63586e-28	-0.760573	0.108	0.741	1.10263e-23
H2AFZ	8.70213e-28	-0.58836	0.292	0.87	1.11109e-23
PSMB1	8.85987e-28	0.390696	0.508	0.883	1.13123e-23
MRPL9	9.02441e-28	0.287412	0.062	0.393	1.15224e-23
CLPP	9.24407e-28	-0.794304	0.031	0.653	1.18028e-23
SFSWAP	9.59136e-28	0.656219	0.108	0.216	1.22462e-23
EIF4EBP3	9.67754e-28	0.788502	0.077	0.108	1.23563e-23
CHMP5	9.98689e-28	-0.487073	0.077	0.675	1.27513e-23
CREBZF	1.00047e-27	0.3734	0.062	0.288	1.2774e-23
EPRS	1.00125e-27	-0.616713	0.031	0.627	1.27839e-23
DDB1	1.07824e-27	0.308715	0.077	0.425	1.37669e-23
GSR	1.07892e-27	0.546812	0.123	0.348	1.37757e-23
CELF1	1.21132e-27	0.326357	0.092	0.364	1.54661e-23
BATF	1.22067e-27	0.619127	0.092	0.246	1.55855e-23
SARS	1.22402e-27	-0.293934	0.077	0.649	1.56282e-23
SLC22A18	1.26334e-27	-0.537303	0.015	0.572	1.61304e-23
COX14	1.26714e-27	-0.681986	0.277	0.868	1.61788e-23
MCCC1	1.2767e-27	0.601986	0.046	0.144	1.6301e-23
BARD1	1.31549e-27	0.800726	0.015	0.184	1.67962e-23
IGSF8	1.34807e-27	-0.830002	0.015	0.622	1.72122e-23
UBTF	1.38125e-27	0.398389	0.077	0.378	1.76358e-23
BCL2	1.43945e-27	0.896868	0.108	0.075	1.83788e-23
CENPB	1.47678e-27	0.26451	0.092	0.415	1.88556e-23
TPD52L2	1.49516e-27	-0.36566	0.092	0.672	1.90902e-23
ECHDC1	1.50162e-27	0.400337	0.077	0.382	1.91726e-23
PTBP3	1.58023e-27	0.680745	0.108	0.281	2.01764e-23
TERF2IP	1.59431e-27	0.26563	0.154	0.528	2.03561e-23
VAMP8	1.67172e-27	-0.912153	0.431	0.944	2.13445e-23
PURA	1.68977e-27	-0.478897	0.062	0.646	2.1575e-23
LZIC	1.76466e-27	0.26468	0.077	0.424	2.25311e-23
HIST1H1B	1.76608e-27	1.31659	0.077	0.04	2.25494e-23
BLVRB	1.80609e-27	-0.367901	0.385	0.898	2.30601e-23
GTF2F1	1.81008e-27	0.317914	0.092	0.427	2.3111e-23
WASHC4	1.81463e-27	0.6786	0.046	0.123	2.31692e-23
CD46	1.84248e-27	-0.396228	0.169	0.746	2.35248e-23
NDUFB6	1.85599e-27	-0.509966	0.077	0.654	2.36973e-23
POP7	1.88628e-27	-0.906384	0.046	0.683	2.40841e-23
FAM3C	1.8926e-27	-1.03861	0.015	0.65	2.41647e-23
SSR2	1.93134e-27	-0.464551	0.185	0.778	2.46593e-23
DENR	2.0317e-27	0.489851	0.108	0.368	2.59407e-23
YPEL3	2.0585e-27	-0.531269	0.138	0.742	2.6283e-23
BTN2A2	2.11021e-27	0.409206	0.031	0.138	2.69432e-23
BRMS1	2.14835e-27	0.328165	0.077	0.41	2.74302e-23
DTWD1	2.15187e-27	0.26751	0.077	0.332	2.7475e-23
VAC14	2.17722e-27	0.527234	0.031	0.093	2.77987e-23
SHOC2	2.24802e-27	0.336088	0.062	0.321	2.87027e-23
CALM2	2.28009e-27	0.930755	0.815	0.955	2.91122e-23
SACM1L	2.29328e-27	0.642164	0.123	0.142	2.92805e-23
BAX	2.31251e-27	0.51768	0.138	0.442	2.95262e-23
NT5C	2.33734e-27	-0.483043	0.031	0.6	2.98431e-23
TMEM50B	2.34275e-27	-0.8825	0	0.604	2.99122e-23
PSME2	2.36053e-27	-0.559058	0.292	0.866	3.01393e-23
PHIP	2.46822e-27	0.634077	0.138	0.401	3.15142e-23
ZNF22	2.50395e-27	0.650978	0.077	0.322	3.19704e-23
PNPLA4	2.5239e-27	0.422746	0.123	0.403	3.22252e-23
SLC9A3R2	2.61042e-27	0.329332	0.123	0.487	3.33299e-23
COX6B1	2.67234e-27	-0.695505	0.446	0.945	3.41205e-23
DNAJB11	2.83685e-27	0.402178	0.108	0.393	3.62209e-23
MRPS7	2.93438e-27	-0.677151	0.092	0.712	3.74661e-23
ALDH7A1	3.07211e-27	0.495282	0.077	0.33	3.92247e-23
ATP5PD	3.12236e-27	-0.272317	0.431	0.916	3.98662e-23
CRBN	3.12284e-27	0.351288	0.123	0.447	3.98724e-23
ABHD17A	3.27122e-27	0.460522	0.138	0.372	4.1767e-23
ARL16	3.27272e-27	-0.525318	0.031	0.6	4.17861e-23
HNRNPH2	3.31373e-27	1.91757	0.231	0.002	4.23097e-23
CHCHD5	3.33152e-27	0.467966	0.123	0.475	4.25368e-23
RBBP5	3.42895e-27	0.312228	0.046	0.252	4.37808e-23
SYS1	3.43796e-27	0.348585	0.077	0.359	4.38959e-23
TRIR	3.49907e-27	-0.688377	0.277	0.863	4.46761e-23
CWC15	3.57929e-27	-0.274411	0.108	0.659	4.57004e-23
TFPT	3.71333e-27	-0.553382	0.092	0.685	4.74117e-23
NFKB1	3.72522e-27	0.609991	0.077	0.13	4.75637e-23
SERP1	3.7835e-27	-0.688681	0.308	0.88	4.83078e-23
ATP5F1E	3.97596e-27	-0.74126	0.769	0.991	5.0765e-23
EMC4	4.02984e-27	-0.630026	0.092	0.694	5.14529e-23
IRAK1	4.14957e-27	-0.364611	0.046	0.577	5.29817e-23
COX7B	4.43695e-27	-0.265529	0.415	0.919	5.6651e-23
SOX4	4.44471e-27	-0.530214	0.123	0.711	5.67501e-23
LSM6	4.47723e-27	-0.517631	0.031	0.608	5.71653e-23
WASHC1	4.50609e-27	0.41398	0.062	0.334	5.75337e-23
ATP5IF1	4.59949e-27	-0.469923	0.385	0.91	5.87263e-23
TRAPPC10	4.61411e-27	0.53391	0.077	0.175	5.8913e-23
RRAGB	4.72451e-27	0.48498	0.062	0.179	6.03226e-23
ORMDL1	4.82507e-27	-0.25354	0.154	0.698	6.16065e-23
PLRG1	4.90308e-27	0.528357	0.123	0.426	6.26025e-23
MRPL17	4.94341e-27	-0.62733	0.077	0.688	6.31175e-23
GABARAPL2	5.06623e-27	-0.595293	0.169	0.777	6.46857e-23
BROX	5.0972e-27	-0.254932	0.062	0.569	6.5081e-23
UBFD1	5.22275e-27	0.524316	0.031	0.179	6.66841e-23
PRMT5	5.30555e-27	0.336551	0.031	0.246	6.77413e-23
CHPF	5.31482e-27	-1.02926	0.015	0.641	6.78596e-23
PDGFA	5.40612e-27	0.603414	0.046	0.183	6.90254e-23
PTPRF	5.65784e-27	-0.522	0.031	0.586	7.22393e-23
CCDC85B	5.6622e-27	-0.54679	0.046	0.621	7.22949e-23
C9orf78	5.74452e-27	0.381583	0.2	0.579	7.33461e-23
RTF1	5.75358e-27	-0.929454	0.077	0.711	7.34617e-23
CDC40	5.76643e-27	0.35227	0.077	0.27	7.36257e-23
TMBIM1	6.07231e-27	-0.403566	0.031	0.567	7.75313e-23
CMYA5	6.12341e-27	0.286266	0.062	0.449	7.81837e-23
TMEM173	6.13096e-27	0.270179	0.077	0.385	7.82801e-23
RETREG2	6.33142e-27	-0.276594	0.062	0.597	8.08395e-23
RELA	6.43507e-27	0.5706	0.123	0.287	8.2163e-23
GALE	6.447e-27	-0.264261	0.046	0.569	8.23153e-23
HSPA1A	6.46445e-27	-0.872779	0.215	0.821	8.25381e-23
TMX2	6.50893e-27	-0.31348	0.077	0.62	8.31061e-23
OCIAD2	6.9562e-27	-0.34583	0.231	0.787	8.88168e-23
TVP23B	6.9913e-27	0.270547	0.031	0.185	8.92649e-23
PMM2	7.10023e-27	0.588241	0.108	0.369	9.06557e-23
MAP3K7	7.39209e-27	0.458412	0.031	0.127	9.43822e-23
TIPARP	7.43083e-27	0.332825	0.123	0.483	9.48768e-23
GPRC5A	7.78557e-27	0.621835	0.154	0.53	9.94062e-23
GNG5	7.80046e-27	-0.756186	0.215	0.824	9.95963e-23
ERBIN	7.89492e-27	0.491298	0.123	0.349	1.00802e-22
NDUFS3	8.00453e-27	-0.633108	0.062	0.654	1.02202e-22
HNRNPH1	8.11302e-27	-0.569109	0.123	0.719	1.03587e-22
ZNF33A	8.23417e-27	0.488392	0.092	0.309	1.05134e-22
POLDIP3	8.48386e-27	0.599261	0.092	0.141	1.08322e-22
SLC39A7	8.52333e-27	-0.319067	0.015	0.52	1.08826e-22
TBC1D5	8.76962e-27	0.51367	0.062	0.196	1.1197e-22
TCEA2	9.20527e-27	-0.531288	0.077	0.66	1.17533e-22
MRPL57	9.2742e-27	-0.285571	0.246	0.796	1.18413e-22
HLA-DPA1	9.61794e-27	0.925826	0.185	0.337	1.22802e-22
RPL27	9.80527e-27	-0.273817	0.492	0.94	1.25194e-22
NFKBIA	9.98663e-27	0.754744	0.277	0.571	1.27509e-22
RPAP2	1.00164e-26	0.708366	0.077	0.142	1.2789e-22
PCNX4	1.00749e-26	0.452122	0.062	0.116	1.28636e-22
CCDC170	1.03766e-26	0.747872	0.077	0.14	1.32489e-22
CST3	1.03957e-26	-0.606968	0.292	0.857	1.32733e-22
RBM12	1.04775e-26	0.55657	0.062	0.207	1.33776e-22
KIF9	1.04822e-26	0.406608	0.077	0.414	1.33837e-22
LRRC1	1.06871e-26	0.61175	0.046	0.183	1.36453e-22
CFAP97	1.08726e-26	0.419554	0.154	0.532	1.38821e-22
AC025159.1	1.09282e-26	0.536562	0.077	0.094	1.39531e-22
FAM199X	1.12362e-26	0.38031	0.092	0.417	1.43464e-22
STMP1	1.12536e-26	-0.311004	0.062	0.587	1.43686e-22
AKR7A2	1.13092e-26	-0.589511	0.092	0.696	1.44395e-22
RCN1	1.16788e-26	-0.622684	0.046	0.627	1.49115e-22
RPLP0	1.16814e-26	0.385015	0.554	0.924	1.49148e-22
PPP2R2A	1.17972e-26	-0.738562	0.092	0.712	1.50626e-22
NF1	1.20296e-26	0.673792	0.092	0.174	1.53594e-22
ELF3	1.2044e-26	-0.619448	0.308	0.872	1.53777e-22
LRRC45	1.20946e-26	0.388634	0.046	0.251	1.54424e-22
CASP3	1.21517e-26	0.382588	0.062	0.348	1.55153e-22
DENND4A	1.22098e-26	0.512482	0.092	0.087	1.55894e-22
DTNB	1.22582e-26	0.448615	0.046	0.13	1.56512e-22
KCTD1	1.22854e-26	0.706534	0.077	0.119	1.5686e-22
ZC3H15	1.23666e-26	-0.313331	0.169	0.73	1.57897e-22
ECHS1	1.25165e-26	-0.406796	0.108	0.677	1.5981e-22
EEA1	1.27001e-26	0.366506	0.077	0.328	1.62155e-22
KDM1A	1.28635e-26	0.292069	0.077	0.348	1.64241e-22
ANKFY1	1.37804e-26	0.797716	0.046	0.085	1.75948e-22
C11orf80	1.44904e-26	0.432244	0.015	0.179	1.85013e-22
YBX3	1.45721e-26	-0.528277	0.046	0.631	1.86057e-22
NABP2	1.4684e-26	0.689893	0.123	0.266	1.87485e-22
RPL14	1.49887e-26	0.442398	0.631	0.951	1.91376e-22
RNF139	1.51466e-26	-0.324085	0.077	0.629	1.93392e-22
RELL1	1.51774e-26	0.723	0.092	0.064	1.93785e-22
TSPAN15	1.5405e-26	-0.256077	0.2	0.747	1.96691e-22
ASCC2	1.62266e-26	0.550545	0.077	0.116	2.07181e-22
YY1AP1	1.62922e-26	0.435854	0.046	0.223	2.08019e-22
RPS11	1.63319e-26	0.623216	0.723	0.942	2.08526e-22
SLMAP	1.65894e-26	0.757822	0.108	0.122	2.11813e-22
ZNF32	1.66765e-26	0.566957	0.108	0.346	2.12926e-22
PHC2	1.69166e-26	0.344303	0.092	0.364	2.15991e-22
PITPNB	1.69974e-26	0.426862	0.046	0.271	2.17023e-22
ACTL6A	1.71494e-26	0.332154	0.108	0.464	2.18964e-22
LHPP	1.73003e-26	0.58281	0.062	0.195	2.2089e-22
FNBP4	1.78807e-26	0.509407	0.123	0.317	2.283e-22
ZNF75A	1.79375e-26	0.374773	0.077	0.27	2.29026e-22
C8orf33	1.8502e-26	-0.429301	0.108	0.679	2.36234e-22
ENAH	1.89326e-26	-0.593545	0.062	0.648	2.41731e-22
ACTR6	1.90472e-26	0.35825	0.108	0.45	2.43195e-22
HPS1	2.0866e-26	0.708262	0.123	0.195	2.66417e-22
DCTN2	2.12203e-26	-0.388694	0.015	0.53	2.70941e-22
MAT2B	2.12889e-26	0.607276	0.077	0.267	2.71817e-22
VCL	2.13989e-26	0.377462	0.077	0.382	2.73221e-22
YKT6	2.27438e-26	0.681001	0.077	0.166	2.90393e-22
RGS10	2.29146e-26	-0.513313	0.108	0.681	2.92574e-22
TMEM245	2.37947e-26	0.52739	0.077	0.177	3.03811e-22
FOSB	2.38418e-26	0.657014	0.092	0.331	3.04412e-22
XIST	2.56699e-26	-0.485221	0.077	0.679	3.27753e-22
SBDS	2.56809e-26	-0.362284	0.2	0.775	3.27893e-22
NSMCE1	2.66289e-26	0.542046	0.108	0.351	3.39998e-22
SH3GLB1	2.66454e-26	0.358615	0.169	0.515	3.40208e-22
CCP110	2.67741e-26	0.677165	0.123	0.215	3.41852e-22
RER1	2.76907e-26	-0.292018	0.308	0.839	3.53555e-22
SGCE	2.85899e-26	-0.879364	0	0.588	3.65036e-22
WNK1	2.94185e-26	0.533686	0.154	0.329	3.75615e-22
TIA1	3.01668e-26	0.29752	0.062	0.314	3.8517e-22
SMG1	3.11852e-26	0.453643	0.138	0.417	3.98173e-22
CCDC14	3.16561e-26	0.385181	0.046	0.181	4.04186e-22
BCL3	3.28531e-26	0.839631	0.123	0.184	4.19469e-22
PHC3	3.33906e-26	0.4427	0.092	0.206	4.26331e-22
GOLT1B	3.52114e-26	0.454693	0.123	0.241	4.49579e-22
POR	3.57403e-26	-0.688628	0.015	0.59	4.56332e-22
CUL4A	3.61637e-26	0.506209	0.062	0.186	4.61738e-22
DDX42	3.62741e-26	0.350621	0.185	0.525	4.63148e-22
TFAP2C	3.68897e-26	-0.509665	0.031	0.576	4.71007e-22
ZNF213-AS1	3.69413e-26	0.44765	0.062	0.07	4.71666e-22
DPYSL2	3.77357e-26	0.400315	0.015	0.169	4.81809e-22
UBA1	3.94212e-26	0.35393	0.092	0.345	5.0333e-22
ACAA1	3.9767e-26	0.448558	0.154	0.478	5.07745e-22
CLMN	4.0088e-26	0.446439	0.092	0.373	5.11844e-22
HNRNPL	4.02906e-26	0.320635	0.092	0.408	5.1443e-22
ZFP14	4.26914e-26	0.291263	0.015	0.116	5.45084e-22
MGMT	4.59998e-26	-0.327581	0.077	0.611	5.87326e-22
PRPS2	4.63187e-26	0.276314	0.046	0.292	5.91397e-22
IREB2	4.71174e-26	0.558832	0.123	0.267	6.01595e-22
LPAR6	4.715e-26	0.765312	0.092	0.054	6.02011e-22
GTF3C3	4.71691e-26	0.583648	0.077	0.191	6.02255e-22
CCSAP	4.71891e-26	0.44657	0.046	0.212	6.02511e-22
PKIB	4.7944e-26	0.684855	0.138	0.429	6.12149e-22
DCAF8	4.85724e-26	0.563129	0.108	0.27	6.20172e-22
ARL6	5.02813e-26	0.524571	0.031	0.059	6.41991e-22
DCUN1D1	5.06805e-26	0.671529	0.108	0.309	6.47089e-22
ANKHD1	5.19202e-26	0.451967	0.092	0.155	6.62918e-22
OPA1	5.86924e-26	0.525184	0.123	0.338	7.49384e-22
DMXL1	5.88412e-26	0.36057	0.046	0.226	7.51284e-22
CANX	5.94107e-26	-0.978454	0.2	0.808	7.58556e-22
RFC1	5.96066e-26	0.503724	0.108	0.375	7.61058e-22
KLHL23	6.0046e-26	0.410418	0.031	0.131	7.66668e-22
CRYL1	6.02976e-26	-0.694261	0.046	0.633	7.6988e-22
GMCL1	6.15653e-26	0.545981	0.138	0.317	7.86065e-22
PDXK	6.33171e-26	-0.327739	0.062	0.588	8.08432e-22
LRCH3	6.37015e-26	0.353452	0.077	0.199	8.1334e-22
HLA-DPB1	6.5417e-26	0.796142	0.123	0.225	8.35244e-22
CCT5	6.54773e-26	-0.466839	0.154	0.726	8.36014e-22
FOXO3	6.60422e-26	0.553561	0.031	0.197	8.43226e-22
KIFAP3	6.79227e-26	0.40744	0.062	0.257	8.67237e-22
UBE2E3	6.82607e-26	-0.691082	0.077	0.674	8.71553e-22
CPT2	6.84462e-26	0.47831	0.031	0.079	8.73921e-22
OSTF1	7.17689e-26	-0.509944	0.046	0.607	9.16345e-22
RNF40	7.61167e-26	0.657521	0.092	0.185	9.71858e-22
NDUFAF2	7.62134e-26	-1.00702	0.062	0.688	9.73093e-22
TSC22D3	7.70774e-26	-0.494743	0.108	0.684	9.84124e-22
ZNF138	7.78282e-26	0.565305	0.092	0.234	9.93711e-22
DENND2D	7.8772e-26	0.416989	0.092	0.379	1.00576e-21
DACH1	7.89812e-26	0.658175	0.046	0.038	1.00843e-21
GINM1	8.02826e-26	-0.752424	0.108	0.708	1.02505e-21
FASTKD2	8.19491e-26	0.337891	0.092	0.26	1.04633e-21
ZNF428	8.45212e-26	-0.465068	0.077	0.633	1.07917e-21
CUL4B	8.58549e-26	0.495753	0.046	0.189	1.0962e-21
M6PR	8.79339e-26	0.357446	0.108	0.373	1.12274e-21
EHD1	8.90153e-26	0.382525	0.108	0.373	1.13655e-21
C2orf49	9.0397e-26	0.376568	0.077	0.364	1.15419e-21
[truncated: 2,168 more rows]

## Sheet: DE_Pleural_EP_BL
gene	p_val	avg_log2FC	pct.1	pct.2	p_val_adj
A1BG	0	0.787625	0.786	0.323	0
AC023590.1	0	0.373505	0.441	0.064	0
AC244090.1	0	0.617182	0.534	0.128	0
ACOT13	0	0.657726	0.617	0.205	0
ACP5	0	0.31246	0.29	0.003	0
ADSSL1	0	0.877316	0.527	0.048	0
AGPAT2	0	0.846053	0.702	0.228	0
AGR2	0	-3.31452	0.731	0.986	0
AHNAK	0	-1.17161	0.611	0.593	0
AK6	0	0.697683	0.672	0.266	0
AKR7A2	0	0.637556	0.696	0.329	0
AL133453.1	0	0.51443	0.581	0.157	0
ANAPC11	0	0.949035	0.926	0.569	0
ANAPC16	0	1.21544	0.908	0.49	0
ANKRD37	0	0.808166	0.548	0.177	0
ANPEP	0	0.84603	0.459	0.022	0
ANXA5	0	0.942489	0.852	0.458	0
ANXA7	0	0.885433	0.824	0.425	0
ANXA9	0	0.797709	0.7	0.314	0
AP1S1	0	0.707664	0.787	0.41	0
AP2M1	0	-0.362934	0.747	0.528	0
AP2S1	0	0.705727	0.806	0.429	0
APOOL	0	0.498976	0.567	0.176	0
ARF1	0	0.807923	0.898	0.547	0
ARL6IP4	0	-0.320707	0.792	0.562	0
ARL6IP5	0	-0.755137	0.592	0.493	0
ARMC10	0	0.911699	0.766	0.337	0
ARMCX2	0	0.492793	0.458	0.065	0
ARMCX3	0	1.71515	0.848	0.383	0
ARMCX6	0	1.51033	0.822	0.319	0
ARPC1A	0	1.28309	0.892	0.457	0
ARPC1B	0	1.48866	0.892	0.456	0
ARPC2	0	0.675495	0.918	0.606	0
ARPC5L	0	0.799493	0.752	0.356	0
ASH2L	0	-1.23025	0.143	0.489	0
ATOX1	0	0.859195	0.857	0.469	0
ATP1B1	0	0.932427	0.833	0.449	0
ATP5IF1	0	1.12845	0.91	0.524	0
ATP5MC2	0	0.570447	0.928	0.595	0
ATP5MC3	0	0.614328	0.898	0.557	0
ATP5ME	0	1.41487	0.958	0.592	0
ATP5MF	0	1.38531	0.951	0.559	0
ATP5MPL	0	0.61358	0.918	0.589	0
ATP5PD	0	1.00315	0.916	0.532	0
ATP5PF	0	1.16904	0.917	0.492	0
ATP5PO	0	0.676243	0.808	0.422	0
ATP6V0B	0	0.717598	0.901	0.611	0
ATP6V0C	0	-1.86944	0.068	0.472	0
ATP6V0E1	0	0.897799	0.911	0.593	0
ATP6V1G1	0	0.603367	0.884	0.536	0
BAG4	0	-1.32323	0.171	0.507	0
BCAP31	0	1.24491	0.89	0.532	0
BCAS4	0	0.736813	0.734	0.331	0
BET1	0	0.696461	0.609	0.188	0
BEX3	0	1.12797	0.849	0.443	0
BEX4	0	0.898793	0.804	0.413	0
BEX5	0	0.644346	0.543	0.159	0
BIN1	0	0.545353	0.5	0.045	0
BLVRB	0	2.01501	0.898	0.376	0
BNIP3L	0	0.822613	0.747	0.304	0
BOLA3	0	0.775474	0.727	0.329	0
BRI3	0	0.970767	0.902	0.518	0
BSG	0	-0.800916	0.71	0.572	0
BTG1	0	-1.56068	0.55	0.634	0
BUD31	0	0.776701	0.835	0.456	0
C15orf48	0	-1.48191	0.229	0.523	0
C18orf32	0	-1.09724	0.254	0.44	0
C19orf53	0	-0.450949	0.799	0.573	0
C1orf21	0	0.608418	0.654	0.264	0
C2orf74	0	0.417815	0.392	0.051	0
C4orf3	0	0.704136	0.872	0.505	0
C4orf48	0	2.10729	0.882	0.288	0
C7orf50	0	0.79656	0.766	0.359	0
C8orf76	0	1.01948	0.742	0.254	0
C9orf16	0	1.52151	0.881	0.409	0
CACYBP	0	0.994076	0.812	0.396	0
CALR	0	-0.84083	0.745	0.618	0
CAMK2N1	0	1.53613	0.871	0.385	0
CAMTA1	0	0.876431	0.808	0.398	0
CAPNS1	0	0.693425	0.79	0.401	0
CAPZB	0	0.675243	0.792	0.403	0
CASP4	0	0.330128	0.38	0.05	0
CAST	0	0.891584	0.824	0.408	0
CCDC25	0	0.853497	0.698	0.23	0
CCL28	0	0.543034	0.387	0.048	0
CCND1	0	-2.45881	0.483	0.711	0
CCNG1	0	0.507883	0.488	0.105	0
CCNQ	0	0.633393	0.627	0.236	0
CCT4	0	0.670215	0.771	0.409	0
CCT7	0	0.81753	0.812	0.417	0
CCT8	0	0.674937	0.791	0.415	0
CD24	0	-1.47327	0.835	0.855	0
CD44	0	-1.60207	0.06	0.54	0
CD47	0	-0.939098	0.705	0.601	0
CD74	0	0.87105	0.737	0.372	0
CDC42	0	0.756668	0.865	0.507	0
CDK2AP1	0	-1.30876	0.124	0.413	0
CETN2	0	0.666467	0.778	0.393	0
CFAP36	0	0.715997	0.755	0.377	0
CHCHD1	0	0.750428	0.827	0.437	0
CHCHD2	0	-1.2298	0.941	0.87	0
CHPT1	0	-1.06112	0.199	0.455	0
CIB1	0	0.634532	0.903	0.565	0
CISD3	0	0.766267	0.696	0.286	0
CITED4	0	-0.654634	0.757	0.6	0
CLIC1	0	0.663991	0.909	0.576	0
CLINT1	0	0.627685	0.672	0.281	0
CLN3	0	-1.01941	0.05	0.373	0
CLU	0	2.5827	0.926	0.485	0
CNIH4	0	0.746343	0.796	0.435	0
COA3	0	0.983008	0.797	0.347	0
COMMD6	0	-0.588668	0.836	0.635	0
COMMD8	0	0.58457	0.586	0.187	0
COMT	0	-0.635774	0.587	0.485	0
COPE	0	-0.345027	0.747	0.526	0
COPS5	0	0.720882	0.796	0.428	0
COPS6	0	0.608656	0.804	0.454	0
COPS9	0	-0.909089	0.895	0.782	0
COX14	0	0.966774	0.868	0.455	0
COX17	0	1.07618	0.896	0.5	0
COX20	0	0.938399	0.827	0.436	0
COX5A	0	0.716184	0.872	0.507	0
COX5B	0	1.26781	0.947	0.565	0
COX6B1	0	1.38679	0.945	0.532	0
COX6C	0	0.778473	0.995	0.928	0
COX7A2	0	1.2105	0.973	0.637	0
COX7B	0	1.21457	0.919	0.526	0
COX7C	0	1.47077	0.969	0.6	0
COX8A	0	0.704098	0.934	0.585	0
CP	0	-3.03404	0.275	0.735	0
CPE	0	-1.33863	0.265	0.492	0
CPNE3	0	0.763284	0.847	0.49	0
CRABP2	0	2.18391	0.961	0.369	0
CRACR2B	0	0.58203	0.56	0.195	0
CREG1	0	0.60031	0.602	0.184	0
CRIP1	0	-1.32218	0.887	0.889	0
CRNDE	0	0.6721	0.802	0.41	0
CRYAB	0	1.74197	0.403	0.014	0
CRYL1	0	0.831588	0.633	0.168	0
CSNK1A1	0	0.737237	0.847	0.472	0
CTSH	0	0.665818	0.75	0.394	0
CXXC5	0	0.712822	0.824	0.449	0
CYB5A	0	1.01951	0.934	0.613	0
CYB5R1	0	0.731456	0.71	0.344	0
CYBA	0	-1.63671	0.026	0.499	0
CYC1	0	1.07538	0.845	0.434	0
CYCS	0	1.30487	0.888	0.468	0
CYHR1	0	0.884406	0.776	0.397	0
CYSTM1	0	1.47065	0.834	0.302	0
DCAF13	0	1.05943	0.772	0.358	0
DCTN6	0	0.554689	0.635	0.265	0
DCXR	0	1.81436	0.895	0.377	0
DDHD2	0	-1.21768	0.108	0.459	0
DERL1	0	1.1625	0.799	0.395	0
DGAT1	0	0.677604	0.687	0.276	0
DNAJC3	0	0.549108	0.635	0.261	0
DNAJC5	0	0.624169	0.591	0.162	0
DSP	0	-1.88319	0.616	0.709	0
DSTN	0	0.986485	0.964	0.623	0
DUSP23	0	0.937924	0.795	0.386	0
DYNLRB1	0	0.908128	0.885	0.48	0
DYNLT1	0	0.763355	0.9	0.54	0
EBAG9	0	0.878392	0.729	0.302	0
ECM1	0	0.740844	0.407	0.078	0
EEF1A2	0	1.64767	0.808	0.165	0
EEF1D	0	0.655362	0.966	0.743	0
EEF1G	0	-3.05268	0.035	0.649	0
EFHD1	0	1.29277	0.876	0.431	0
EGFL7	0	1.18588	0.673	0.055	0
EIF1	0	0.719626	0.984	0.782	0
EIF3A	0	-1.31841	0.441	0.56	0
EIF3E	0	2.57897	0.949	0.404	0
EIF3H	0	1.75148	0.959	0.545	0
EIF3K	0	0.762043	0.843	0.462	0
EIF3M	0	0.613751	0.829	0.481	0
EIF4A1	0	-1.62308	0.527	0.641	0
EIF4EBP1	0	-0.931654	0.695	0.551	0
EIF4G2	0	-0.883826	0.78	0.679	0
ELOB	0	1.06748	0.961	0.622	0
ELOC	0	1.29822	0.923	0.506	0
EMC2	0	1.3473	0.822	0.328	0
ENPP5	0	0.381755	0.402	0.067	0
ENY2	0	1.2268	0.93	0.551	0
EPHX1	0	1.70699	0.832	0.357	0
ERH	0	-0.434498	0.819	0.6	0
ERP29	0	-0.722346	0.607	0.51	0
ETFB	0	1.06885	0.762	0.178	0
EVA1B	0	-0.726334	0.825	0.675	0
FAM200B	0	0.865701	0.679	0.24	0
FAM49B	0	1.11277	0.828	0.396	0
FBP1	0	0.612616	0.674	0.283	0
FGFR1	0	-3.93358	0.143	0.783	0
FHL2	0	-2.27241	0.087	0.599	0
FIS1	0	0.568499	0.884	0.534	0
FKBP1A	0	0.600601	0.777	0.412	0
FKBP2	0	1.52207	0.825	0.274	0
FLOT1	0	0.618981	0.785	0.413	0
FOS	0	0.883557	0.767	0.437	0
FTH1	0	1.25113	1	0.984	0
FTL	0	1.06932	0.988	0.814	0
FUNDC2	0	0.916873	0.784	0.37	0
FXYD5	0	1.53745	0.826	0.218	0
GABARAP	0	-1.46957	0.157	0.465	0
GALE	0	0.553097	0.569	0.185	0
GALNT3	0	0.741578	0.578	0.058	0
GATA3	0	-1.73983	0.587	0.689	0
GCA	0	0.632638	0.583	0.211	0
GCSH	0	0.664707	0.674	0.293	0
GGCT	0	0.745717	0.755	0.353	0
GHITM	0	0.881115	0.871	0.488	0
GID8	0	0.712964	0.794	0.386	0
GINM1	0	0.68675	0.708	0.322	0
GLA	0	-0.875643	0.002	0.28	0
GLRX2	0	0.717226	0.688	0.306	0
GNG10	0	-1.16396	0.038	0.381	0
GNG5	0	-0.284961	0.824	0.568	0
GOLGA4	0	-1.17729	0.467	0.541	0
GPR137B	0	0.618195	0.588	0.132	0
GPR160	0	0.680086	0.677	0.306	0
GRPEL1	0	0.753522	0.667	0.245	0
GSTK1	0	0.865135	0.83	0.478	0
GTF2H5	0	0.926285	0.818	0.39	0
GTF2I	0	-1.08487	0.534	0.588	0
GTF3C6	0	-1.045	0.443	0.508	0
GTSF1	0	0.96167	0.627	0	0
GUK1	0	1.02913	0.962	0.632	0
H1F0	0	-1.08136	0.589	0.594	0
H2AFJ	0	-0.61887	0.752	0.588	0
HEBP2	0	0.71952	0.901	0.552	0
HEXA	0	0.285505	0.41	0.056	0
HHEX	0	0.335765	0.296	0.002	0
HINT1	0	1.06044	0.964	0.637	0
HIST1H2AC	0	0.782034	0.524	0.139	0
HIST3H2A	0	0.764824	0.54	0.059	0
HLA-A	0	1.61484	0.851	0.234	0
HLA-DRB1	0	1.13643	0.565	0.097	0
HMGB1	0	-0.84663	0.798	0.708	0
HMGB3	0	1.06896	0.72	0.337	0
HMGN1	0	-0.422891	0.832	0.64	0
HMGN2	0	1.43338	0.885	0.437	0
HMGN3	0	0.945787	0.79	0.384	0
HNRNPAB	0	0.780721	0.796	0.42	0
HNRNPH2	0	-0.798295	0.002	0.373	0
HOXB7	0	0.37486	0.324	0.001	0
HPRT1	0	0.975562	0.746	0.3	0
HRAS	0	0.571065	0.773	0.393	0
HSP90AB1	0	1.46534	0.97	0.717	0
HSP90B1	0	-1.49286	0.705	0.707	0
HSPA1A	0	1.19822	0.821	0.451	0
HSPA1B	0	0.955505	0.684	0.246	0
HSPB1	0	1.0337	0.984	0.783	0
HSPD1	0	1.22722	0.924	0.576	0
HSPE1	0	1.86668	0.977	0.607	0
IER2	0	-1.0393	0.616	0.596	0
IFI27	0	3.72449	0.866	0.165	0
IFI27L2	0	0.746901	0.562	0.12	0
IGFBP2	0	-1.60482	0.516	0.6	0
IGFBP4	0	0.959716	0.771	0.311	0
IK	0	0.725375	0.759	0.364	0
IKBKB	0	-1.07306	0.131	0.444	0
ISCA1	0	0.572872	0.64	0.256	0
KDELR2	0	0.972202	0.852	0.492	0
KLF6	0	-1.7514	0.51	0.644	0
KRT10	0	0.804459	0.845	0.466	0
KRT19	0	1.51119	0.997	0.873	0
KRT7	0	1.96722	0.938	0.469	0
KTN1	0	-1.18007	0.789	0.729	0
LAGE3	0	1.76767	0.839	0.202	0
LAMP1	0	-1.11944	0.569	0.542	0
LAMTOR2	0	0.64201	0.82	0.456	0
LAP3	0	0.911829	0.714	0.269	0
LAPTM4A	0	1.07432	0.889	0.601	0
LAPTM4B	0	0.916768	0.841	0.457	0
LGALS1	0	-1.39504	0.733	0.72	0
LMTK3	0	0.876787	0.549	0.087	0
LRG1	0	0.760787	0.52	0.078	0
LRPAP1	0	1.01579	0.774	0.443	0
LSM1	0	-1.85903	0.618	0.66	0
LSM4	0	-0.849583	0.675	0.56	0
LTC4S	0	1.02094	0.621	0.114	0
LY6E	0	3.29314	0.977	0.464	0
MAGED2	0	-0.724313	0.681	0.549	0
MAL2	0	1.71346	0.946	0.503	0
MALSU1	0	0.650681	0.706	0.335	0
MAP1LC3A	0	1.05016	0.71	0.104	0
MARCKS	0	0.451856	0.675	0.19	0
MARCKSL1	0	1.09453	0.886	0.462	0
MCTS1	0	0.954208	0.787	0.356	0
MDK	0	2.53439	0.881	0.254	0
MED13L	0	-1.74459	0.211	0.535	0
MED28	0	0.54302	0.643	0.267	0
MED30	0	1.04958	0.691	0.145	0
METRN	0	1.40362	0.937	0.568	0
METTL5	0	0.715356	0.744	0.364	0
MFSD10	0	1.17418	0.784	0.389	0
MGP	0	-2.34661	0.53	0.983	0
MGST1	0	1.85386	0.822	0.097	0
MGST2	0	0.905289	0.747	0.373	0
MGST3	0	0.785265	0.875	0.534	0
MIEN1	0	0.736073	0.761	0.354	0
MIF	0	-1.94868	0.923	0.937	0
MIR210HG	0	0.485232	0.449	0.109	0
MLEC	0	-0.891708	0.639	0.545	0
MOCS2	0	0.602951	0.622	0.236	0
MPC1	0	0.851929	0.731	0.298	0
MPC2	0	0.832847	0.828	0.434	0
MRFAP1	0	1.03656	0.887	0.472	0
MRNIP	0	0.408368	0.51	0.141	0
MRPL13	0	1.58071	0.906	0.46	0
MRPL14	0	1.01667	0.814	0.38	0
MRPL18	0	0.663941	0.795	0.41	0
MRPL20	0	0.845265	0.871	0.488	0
MRPL22	0	0.882138	0.72	0.275	0
MRPL38	0	-0.766131	0.025	0.311	0
MRPL41	0	1.23708	0.83	0.365	0
MRPL51	0	-0.494905	0.699	0.514	0
MRPL55	0	0.592258	0.772	0.396	0
MRPL57	0	0.768013	0.796	0.401	0
MRPS16	0	0.600296	0.773	0.409	0
MRPS24	0	-1.13262	0.026	0.382	0
MRPS6	0	0.640137	0.683	0.285	0
MS4A7	0	-1.7491	0.005	0.486	0
MSRB2	0	0.774874	0.822	0.436	0
MT-CO1	0	1.48705	1	0.979	0
MT-CO2	0	1.14564	1	0.988	0
MT-ND1	0	-0.902114	0.999	0.984	0
MT-ND3	0	-2.11394	0.988	0.973	0
MT-ND4	0	0.63452	1	0.954	0
MT-ND4L	0	0.941993	0.937	0.606	0
MT-ND6	0	0.810519	0.843	0.45	0
MTCH1	0	0.685626	0.757	0.399	0
MTDH	0	1.10823	0.909	0.585	0
MTRNR2L8	0	0.80988	0.736	0.315	0
MTSS1	0	0.614815	0.536	0.094	0
MYL12B	0	-0.833795	0.946	0.865	0
NANS	0	1.14469	0.786	0.323	0
NAPSA	0	-1.66865	0.006	0.385	0
NBDY	0	0.842505	0.746	0.322	0
NBL1	0	0.821143	0.656	0.13	0
NDFIP1	0	0.825534	0.78	0.391	0
NDRG1	0	1.67819	0.838	0.319	0
NDRG2	0	0.453167	0.396	0.038	0
NDUFA1	0	1.24565	0.944	0.576	0
NDUFA13	0	-1.5728	0.698	0.665	0
NDUFA2	0	1.56305	0.918	0.434	0
NDUFA4	0	0.695381	0.93	0.628	0
NDUFA5	0	0.609008	0.81	0.442	0
NDUFA7	0	-1.04139	0.406	0.455	0
NDUFA8	0	0.75876	0.717	0.315	0
NDUFAF2	0	0.963536	0.688	0.213	0
NDUFB1	0	0.640808	0.845	0.481	0
NDUFB11	0	0.678829	0.87	0.535	0
NDUFB2	0	0.860424	0.905	0.543	0
NDUFB4	0	0.756321	0.914	0.555	0
NDUFB5	0	0.728238	0.759	0.384	0
NDUFB7	0	-0.439462	0.775	0.554	0
NDUFB8	0	-0.752637	0.551	0.496	0
NDUFB9	0	2.34251	0.955	0.467	0
NDUFC1	0	0.860503	0.927	0.575	0
NDUFC2	0	-0.568524	0.835	0.569	0
NDUFS5	0	0.909089	0.956	0.635	0
NDUFS8	0	0.634683	0.848	0.462	0
NDUFV2	0	0.6294	0.884	0.529	0
NENF	0	1.23834	0.915	0.499	0
NFIA	0	-1.51517	0.29	0.529	0
NHP2	0	1.09182	0.899	0.5	0
NME2	0	-3.39251	0.313	0.723	0
NME4	0	0.666	0.76	0.391	0
NMRK1	0	0.467232	0.495	0.111	0
NPDC1	0	0.723077	0.807	0.477	0
NPM1	0	0.952839	0.967	0.703	0
NSA2	0	0.735652	0.865	0.498	0
NSD3	0	-2.92797	0.538	0.797	0
NSMCE2	0	0.785519	0.702	0.265	0
NUCB2	0	0.84279	0.819	0.46	0
NUDC	0	1.04424	0.843	0.42	0
NUDCD2	0	0.593252	0.65	0.274	0
NUPR1	0	-1.98183	0.298	0.651	0
OAZ1	0	-0.549273	0.917	0.754	0
OCIAD1	0	-0.768519	0.771	0.628	0
OCIAD2	0	-0.674625	0.787	0.6	0
ODC1	0	0.407951	0.602	0.214	0
OSTF1	0	0.549853	0.607	0.215	0
OTUD6B-AS1	0	0.937274	0.79	0.382	0
P4HA1	0	0.885678	0.695	0.254	0
PAGR1	0	-0.715614	0.031	0.306	0
PAIP2	0	1.21079	0.872	0.419	0
PARK7	0	1.17191	0.923	0.536	0
PCBD1	0	1.74694	0.923	0.453	0
PCBP2	0	-0.741794	0.741	0.62	0
PCMT1	0	0.640559	0.821	0.46	0
PEBP1	0	-0.254691	0.857	0.626	0
PERP	0	1.08539	0.865	0.417	0
PET100	0	-0.636345	0.712	0.549	0
PEX2	0	0.566037	0.644	0.272	0
PFDN1	0	0.619717	0.685	0.303	0
PFDN2	0	0.892732	0.833	0.44	0
PFDN4	0	0.861112	0.752	0.312	0
PHLDA2	0	1.23702	0.692	0.211	0
PHPT1	0	1.28859	0.855	0.418	0
PITHD1	0	0.708064	0.654	0.207	0
PLPP2	0	-1.13161	0.568	0.547	0
PLPP5	0	-1.98099	0.59	0.681	0
PNISR	0	-1.12738	0.48	0.553	0
PNKD	0	0.907025	0.849	0.465	0
POLE4	0	0.682851	0.712	0.341	0
POLR2I	0	0.842692	0.834	0.428	0
POLR2J	0	0.605252	0.842	0.487	0
POLR2J3	0	-1.24043	0.061	0.387	0
POLR2K	0	1.6866	0.936	0.495	0
PPA1	0	0.997313	0.937	0.57	0
PPA2	0	0.619454	0.689	0.316	0
PPCS	0	0.647522	0.784	0.407	0
PPDPF	0	1.27844	0.994	0.87	0
PPIC	0	0.695616	0.631	0.265	0
PPP1R2	0	0.635444	0.717	0.327	0
PPP2CB	0	0.608027	0.615	0.203	0
PPP2R2A	0	0.872326	0.712	0.248	0
PPT1	0	-1.02722	0.666	0.59	0
PRDX1	0	1.0364	0.978	0.724	0
PRDX6	0	1.04584	0.895	0.492	0
PRELID1	0	0.743114	0.912	0.552	0
PRPF6	0	0.840075	0.735	0.313	0
PRR13	0	0.737361	0.825	0.446	0
PRSS23	0	-1.60843	0.468	0.719	0
PSMA6	0	-1.40749	0.201	0.462	0
PSMA7	0	0.659848	0.97	0.735	0
PSMB1	0	0.703184	0.883	0.548	0
PSMB2	0	0.788519	0.785	0.396	0
PSMB3	0	0.890138	0.823	0.419	0
PSMB8	0	0.686126	0.676	0.275	0
PSMD8	0	0.913737	0.861	0.472	0
PSME1	0	0.960865	0.872	0.483	0
PSME2	0	1.20201	0.866	0.47	0
PTGES3	0	0.853626	0.917	0.57	0
PTMS	0	-1.10364	0.75	0.624	0
PTP4A2	0	0.715903	0.88	0.539	0
PYCARD	0	0.658293	0.738	0.354	0
QPRT	0	0.709628	0.582	0.097	0
RAB11FIP1	0	-2.00544	0.792	0.817	0
RAB13	0	-0.364141	0.739	0.513	0
RAB28	0	0.382568	0.442	0.098	0
RAB2A	0	0.799394	0.898	0.542	0
RAC1	0	0.684896	0.962	0.672	0
RACK1	0	1.24242	0.974	0.665	0
RAD51C	0	-0.431266	0.001	0.239	0
RAN	0	-0.728535	0.813	0.629	0
RBM39	0	-0.823891	0.724	0.632	0
RBX1	0	-0.535613	0.749	0.544	0
REEP5	0	0.731668	0.828	0.493	0
RER1	0	0.873094	0.839	0.466	0
RFK	0	0.521183	0.578	0.209	0
RHOA	0	-0.562361	0.732	0.551	0
RHOBTB3	0	-0.299192	0.494	0.155	0
RIDA	0	1.20983	0.741	0.163	0
RNASEK	0	-1.7546	0.148	0.507	0
RNASET2	0	1.29153	0.856	0.378	0
RNF114	0	0.826321	0.704	0.265	0
RNF130	0	0.899368	0.709	0.223	0
RNF139	0	0.554006	0.629	0.232	0
RNF181	0	0.990454	0.829	0.395	0
RNF7	0	0.635441	0.858	0.501	0
ROMO1	0	1.221	0.919	0.495	0
RPA3	0	1.23156	0.824	0.358	0
RPL10	0	0.692827	0.998	0.936	0
RPL11	0	0.668155	0.986	0.794	0
RPL12	0	1.25794	0.99	0.769	0
RPL13A	0	-1.63126	0.963	0.971	0
RPL14	0	-0.44954	0.951	0.802	0
RPL17	0	-3.51453	0.406	0.815	0
RPL18	0	0.968127	0.984	0.752	0
RPL18A	0	-1.37963	0.95	0.924	0
RPL19	0	0.641764	0.988	0.788	0
RPL21	0	-0.511119	0.947	0.781	0
RPL22	0	0.702201	0.97	0.739	0
RPL23	0	0.930275	0.953	0.654	0
RPL23A	0	-1.572	0.922	0.888	0
RPL24	0	0.836766	0.981	0.735	0
RPL26	0	-0.401705	0.94	0.776	0
RPL27	0	0.637936	0.94	0.632	0
RPL27A	0	-0.754704	0.942	0.841	0
RPL28	0	-0.992638	0.989	0.982	0
RPL29	0	-0.962242	0.948	0.859	0
RPL3	0	-0.857065	0.968	0.891	0
RPL30	0	1.49259	0.998	0.922	0
RPL31	0	0.652292	0.93	0.609	0
RPL35	0	1.03421	0.986	0.766	0
RPL35A	0	0.845627	0.99	0.822	0
RPL36A	0	-1.10077	0.891	0.783	0
RPL39	0	1.30092	0.997	0.903	0
RPL39L	0	0.848545	0.569	0.049	0
RPL4	0	-0.494428	0.883	0.679	0
RPL5	0	-0.558205	0.929	0.777	0
RPL6	0	-0.839585	0.932	0.816	0
RPL7	0	1.21536	0.993	0.813	0
RPL7A	0	0.811167	0.985	0.761	0
RPL8	0	1.1921	0.998	0.911	0
RPLP0	0	-1.31727	0.924	0.868	0
RPP25	0	0.277665	0.271	0.014	0
RPS11	0	-1.3201	0.942	0.923	0
RPS14	0	1.17425	0.997	0.836	0
RPS17	0	-1.51977	0.74	0.709	0
RPS18	0	-1.02759	0.991	0.987	0
RPS21	0	-1.36334	0.977	0.974	0
RPS24	0	1.06052	0.998	0.904	0
RPS25	0	-0.548355	0.949	0.811	0
RPS26	0	2.13218	0.985	0.628	0
RPS27A	0	0.692514	0.994	0.905	0
RPS29	0	-1.23227	0.969	0.953	0
RPSA	0	-1.32966	0.884	0.817	0
RRAGD	0	0.460715	0.393	0.017	0
RSL1D1	0	0.660494	0.783	0.412	0
RTN4	0	0.711855	0.88	0.579	0
RTRAF	0	0.614749	0.843	0.483	0
S100A11	0	0.87823	0.993	0.813	0
S100A13	0	-0.42856	0.802	0.575	0
S100A16	0	-0.816674	0.73	0.595	0
S100P	0	3.42393	0.916	0.141	0
SAMD12	0	1.17537	0.782	0.248	0
SAMD9	0	0.650319	0.413	0.069	0
SAP18	0	0.974339	0.906	0.515	0
SAR1A	0	0.907658	0.749	0.317	0
SAR1B	0	0.658146	0.698	0.32	0
SARAF	0	1.5415	0.915	0.512	0
SAT1	0	1.37995	0.942	0.598	0
SBDS	0	0.67267	0.775	0.403	0
SCCPDH	0	0.87306	0.818	0.444	0
SCIN	0	-1.04416	0.001	0.375	0
SDHAF3	0	0.672795	0.53	0.005	0
SEC61B	0	1.11698	0.903	0.505	0
SELENOM	0	1.23592	0.841	0.144	0
SELENOP	0	0.901777	0.736	0.338	0
SELENOW	0	1.85976	0.956	0.542	0
SEM1	0	1.44265	0.939	0.523	0
SEMA3C	0	-2.05907	0.112	0.572	0
SERBP1	0	-0.746892	0.662	0.554	0
SERPINA1	0	0.573368	0.468	0.117	0
SET	0	0.656706	0.864	0.515	0
SFT2D1	0	0.765594	0.77	0.368	0
SH3BGRL	0	1.70373	0.781	0.337	0
SH3BGRL3	0	0.625317	0.875	0.517	0
SHARPIN	0	0.786466	0.777	0.385	0
SIVA1	0	0.833557	0.854	0.476	0
SKAP1	0	0.321645	0.353	0.018	0
SKP1	0	1.44254	0.959	0.566	0
SLBP	0	0.574286	0.641	0.254	0
SLC25A3	0	-0.645567	0.78	0.592	0
SLC25A5	0	1.29403	0.917	0.509	0
SLC49A3	0	0.428754	0.431	0.073	0
SMCO4	0	0.448298	0.376	0.058	0
SMIM19	0	-0.712325	0.551	0.48	0
SMIM22	0	0.638811	0.906	0.57	0
SNHG8	0	1.35373	0.804	0.308	0
SNRPD2	0	0.628825	0.859	0.497	0
SNRPG	0	0.704183	0.9	0.548	0
SNU13	0	-0.591532	0.717	0.531	0
SOD1	0	1.98063	0.972	0.54	0
SP140L	0	0.383812	0.455	0.063	0
SPAG16	0	-0.417846	0.003	0.251	0
SPINT2	0	0.797531	0.899	0.622	0
SPP1	0	-2.17471	0.121	0.438	0
SPR	0	0.857525	0.679	0.224	0
SQLE	0	1.06343	0.746	0.326	0
SQSTM1	0	1.45093	0.899	0.5	0
SRA1	0	0.764467	0.653	0.237	0
SRD5A3	0	1.6336	0.84	0.341	0
SRM	0	0.623725	0.66	0.29	0
SRP9	0	0.77583	0.919	0.565	0
SRSF11	0	-1.05978	0.544	0.563	0
SRSF5	0	-0.882196	0.702	0.61	0
SRSF9	0	-0.335505	0.786	0.555	0
SSR3	0	0.902636	0.863	0.506	0
SSR4	0	1.04818	0.93	0.637	0
SSU72	0	0.876757	0.846	0.44	0
SUMO2	0	0.653235	0.945	0.647	0
SUMO3	0	0.880896	0.79	0.346	0
SURF1	0	0.858522	0.717	0.271	0
SVIP	0	0.836494	0.789	0.399	0
SYNE2	0	-1.47122	0.154	0.478	0
SYPL1	0	1.15371	0.804	0.407	0
TAGLN2	0	0.898687	0.881	0.459	0
TALDO1	0	1.06148	0.87	0.47	0
TATDN1	0	1.53081	0.837	0.313	0
TBCA	0	1.54467	0.931	0.48	0
TCEAL3	0	-0.506654	0.686	0.48	0
TCEAL8	0	0.977426	0.8	0.366	0
TFF3	0	-3.10953	0.589	0.96	0
TIMM13	0	-0.839623	0.59	0.513	0
TIMP1	0	-1.58248	0.587	0.68	0
TM2D2	0	-1.03928	0.534	0.51	0
TM4SF1	0	0.869203	0.743	0.301	0
TMBIM4	0	0.801727	0.814	0.441	0
TMED10	0	-0.94479	0.644	0.552	0
TMEM128	0	0.48969	0.538	0.156	0
TMEM141	0	1.1802	0.811	0.392	0
TMEM147	0	0.863376	0.832	0.428	0
TMEM167A	0	0.626757	0.674	0.307	0
TMEM176A	0	1.27719	0.802	0.254	0
TMEM176B	0	1.18719	0.831	0.308	0
TMEM205	0	0.830787	0.848	0.499	0
TMEM238	0	-1.41846	0.71	0.643	0
TMEM243	0	0.456454	0.537	0.144	0
TMEM50A	0	1.05727	0.816	0.417	0
TMPRSS3	0	-1.81325	0.14	0.521	0
TMSB4X	0	-1.0826	0.987	0.997	0
TNNT1	0	-2.12321	0.44	0.639	0
TOMM20	0	0.804273	0.884	0.532	0
TOMM7	0	0.762481	0.926	0.605	0
TP53TG1	0	0.885821	0.702	0.267	0
TPD52L2	0	0.709657	0.672	0.22	0
TRAPPC5	0	-1.93462	0.091	0.484	0
TRAPPC6A	0	0.822928	0.742	0.338	0
TRPS1	0	-1.7914	0.594	0.675	0
TSC22D3	0	0.638629	0.684	0.305	0
TSEN34	0	-0.437546	0.738	0.523	0
TSPAN13	0	0.624	0.884	0.548	0
TSPO	0	-0.846049	0.726	0.58	0
TSTA3	0	0.982003	0.838	0.428	0
TSTD1	0	0.950024	0.936	0.564	0
TUBA1A	0	-1.94013	0.549	0.667	0
TXN	0	1.0556	0.935	0.558	0
UBA52	0	-1.17333	0.915	0.847	0
UBE2A	0	0.780132	0.751	0.355	0
UBE2D2	0	0.935849	0.836	0.439	0
UBE2E2	0	0.407848	0.353	0.002	0
UQCR11	0	-0.482582	0.844	0.63	0
UQCRB	0	2.19672	0.992	0.662	0
UQCRQ	0	1.44917	0.946	0.501	0
UTP23	0	0.61934	0.684	0.297	0
VAMP5	0	1.12454	0.673	0.105	0
VAMP8	0	0.696358	0.944	0.615	0
VBP1	0	0.705214	0.72	0.339	0
VDAC1	0	1.11562	0.884	0.466	0
VDAC2	0	1.40692	0.903	0.484	0
VDAC3	0	-0.976396	0.663	0.564	0
VIM	0	-3.16691	0.11	0.689	0
VPS28	0	0.785914	0.883	0.547	0
WBP2	0	0.722668	0.73	0.304	0
WDR24	0	0.383627	0.402	0.07	0
WDYHV1	0	0.888502	0.688	0.198	0
XIST	0	-1.81802	0.679	0.657	0
YBX3	0	-0.527043	0.631	0.445	0
YWHAZ	0	0.741674	0.937	0.661	0
ZFAND1	0	0.743441	0.684	0.252	0
ZFP36L1	0	-1.11017	0.622	0.645	0
ZG16B	0	0.985638	0.79	0.364	0
ZGPAT	0	-0.63521	0.013	0.274	0
ZHX1	0	0.724872	0.654	0.205	0
ZMAT2	0	0.646771	0.741	0.34	0
ZNF703	0	-1.24444	0.582	0.62	0
ZNF706	0	1.05479	0.913	0.528	0
ZNHIT1	0	0.870299	0.873	0.492	0
ATP6V1C1	4.94065645841247e-324	0.49641	0.706	0.325	6.30823016610104e-320
RTF2	4.94065645841247e-324	0.591812	0.751	0.389	6.30823016610104e-320
SCOC	4.94065645841247e-324	0.588875	0.793	0.428	6.30823016610104e-320
TCIRG1	4.94065645841247e-324	0.314274	0.414	0.082	6.30823016610104e-320
TRMT112	1.48219693752374e-323	0.528793	0.905	0.571	1.89246904983031e-319
CLIC3	2.96439387504748e-323	0.730177	0.466	0.142	3.78493809966062e-319
LSM3	1.38338380835549e-322	0.608601	0.841	0.482	1.76630444650829e-318
POLD4	1.72922976044436e-322	-0.836795	0.074	0.353	2.20788055813536e-318
PSMA2	1.97626258336499e-322	-0.862698	0.402	0.466	2.52329206644041e-318
MDH1	3.45845952088873e-322	0.630889	0.784	0.439	4.41576111627073e-318
GPX4	4.10074486048235e-322	-0.291535	0.95	0.776	5.23583103786386e-318
CNN3	3.28059588838588e-321	-0.826726	0.079	0.386	4.18866483029109e-317
RAB4A	3.69561103089252e-321	0.621523	0.746	0.383	4.71855616424357e-317
SPTSSA	8.00297414446568e-319	0.606019	0.716	0.35	1.02181973876538e-314
H2AFY	1.92155469440098e-318	0.608739	0.839	0.498	2.45344103381118e-314
PMEPA1	4.16279950560001e-318	-0.626004	0.577	0.416	5.31506240875009e-314
EIF4A2	4.52437650785246e-318	0.621879	0.875	0.563	5.77672392522603e-314
YWHAE	7.25571467710017e-318	0.558734	0.835	0.472	9.2640964997215e-314
CNFN	8.51210879250508e-318	0.461923	0.451	0.111	1.08682605062705e-313
MACC1	1.08779964848369e-317	0.592595	0.595	0.222	1.38890259118398e-313
RAB25	1.23310188459737e-317	0.627184	0.817	0.456	1.57442448625393e-313
SLC17A9	7.32893174735432e-317	0.303017	0.37	0.06	9.357580055022e-313
HSPA4	1.04028950547457e-316	0.438061	0.645	0.258	1.32824164058993e-312
MRPL50	1.37733595078475e-316	0.452322	0.525	0.171	1.75858254196197e-312
LEPROTL1	2.57975413547997e-316	0.493876	0.686	0.317	3.29383008018083e-312
RBM8A	4.19902331180867e-316	-0.406213	0.747	0.545	5.3613129645173e-312
EXOSC4	1.35843719379219e-315	0.537688	0.698	0.327	1.73445260903387e-311
EMC7	2.91580955921445e-315	0.605569	0.743	0.4	3.722905645205e-311
BANF1	3.12084208391165e-315	0.558548	0.815	0.451	3.98469117273839e-311
S100A9	5.11205464906071e-315	1.00261	0.528	0.163	6.52707137592071e-311
EGLN2	5.84505914666746e-315	-0.536243	0.006	0.235	7.46297151846501e-311
PRSS22	9.21272160033136e-315	0.516821	0.624	0.251	1.17628029393031e-310
GABARAPL2	1.1611774891812e-314	0.615876	0.777	0.423	1.48259141818656e-310
CCDC144A	1.20470341814714e-314	-0.733676	0.002	0.217	1.53816532429027e-310
LYRM2	1.83609753758891e-314	0.568918	0.719	0.356	2.34432933599352e-310
MGAT1	3.94199193271126e-314	0.409648	0.526	0.164	5.03313529968574e-310
NGRN	5.78594906214763e-314	-1.04069	0.187	0.407	7.38749976255009e-310
ITGB1	1.44551347719325e-313	-0.625351	0.667	0.535	0
DNAJC19	1.54532279606149e-313	0.59161	0.749	0.39	0
ZFP36	2.24335672158053e-313	0.525701	0.555	0.191	0
VPS26A	8.81033126742167e-313	0.512212	0.691	0.321	0
NPC2	1.62661901087199e-312	-0.448391	0.721	0.487	0
PIGP	4.37741032172589e-312	0.569176	0.684	0.327	5.58908e-308
WDR83OS	2.00537633721215e-311	0.558047	0.864	0.522	2.56046e-307
UBE2B	4.80275684937243e-311	0.574679	0.807	0.446	6.13216e-307
CMPK1	5.86113782636753e-311	0.555748	0.774	0.415	7.4835e-307
SEPHS2	7.9604491134902e-311	0.546106	0.705	0.343	1.01639e-306
RPS3A	1.73638701062917e-310	0.6944	0.987	0.859	2.21702e-306
STIP1	2.29407768432976e-310	0.568505	0.748	0.395	2.92908e-306
SWI5	2.93077135061714e-310	0.548076	0.623	0.27	3.74201e-306
AKT3	3.13271269430506e-310	-0.541497	0.001	0.21	3.99985e-306
GTF2A2	3.54020093395141e-310	0.562976	0.816	0.453	4.52013e-306
RRM2B	0	0.389224	0.475	0.129	1.63408e-305
TMSB10	0	0.591701	0.998	0.962	3.14396e-305
ATP13A1	0	-0.343826	0.001	0.212	3.54676e-305
EFR3A	0	0.484208	0.702	0.332	3.867e-305
CD9	0	-0.304728	0.8	0.607	5.00104e-305
HNRNPA3	0	-0.578864	0.792	0.641	8.79791e-305
TNIP2	0	0.445596	0.554	0.193	1.08025e-304
ADIPOR1	0	0.511974	0.694	0.322	1.54816e-304
DDX17	1.18412e-307	-1.04437	0.602	0.573	1.51188e-303
RBM17	4.40021e-307	-0.831435	0.566	0.529	5.61819e-303
MRPS36	5.58864e-307	0.548543	0.719	0.35	7.13558e-303
EDF1	1.36893e-306	0.571193	0.903	0.599	1.74785e-302
ATP5F1A	1.86003e-306	-0.681068	0.617	0.51	2.37489e-302
LAMTOR5	2.17175e-306	0.465879	0.883	0.541	2.7729e-302
GOLGB1	2.88678e-306	-0.948633	0.614	0.548	3.68584e-302
BPTF	7.28925e-306	-0.923781	0.592	0.567	9.30691e-302
RPS15	5.67387e-305	-0.610994	0.979	0.913	7.24439e-301
SLC7A5	8.60098e-305	0.518556	0.497	0.152	1.09817e-300
C1orf122	1.35323e-304	0.578252	0.847	0.497	1.72781e-300
RPS9	1.8855e-304	-0.482861	0.964	0.857	2.4074e-300
PURA	2.38626e-304	0.406985	0.646	0.266	3.04677e-300
PRR14L	2.68924e-304	-0.419268	0	0.204	3.43362e-300
EBPL	5.99594e-304	0.461622	0.599	0.242	7.65561e-300
UQCRH	8.39979e-304	0.290214	0.922	0.614	1.07249e-299
UCKL1	1.47595e-303	0.39995	0.481	0.138	1.8845e-299
EPHX2	1.72978e-303	0.251499	0.302	0.032	2.20858e-299
B2M	3.35063e-303	0.919297	0.965	0.853	4.27808e-299
CTSS	8.54776e-303	0.320746	0.395	0.079	1.09138e-298
SDF2L1	1.25069e-302	-0.868144	0.521	0.477	1.59689e-298
ATP5MC1	1.70702e-302	0.581275	0.811	0.454	2.17952e-298
ZBTB8OS	6.40526e-302	0.517273	0.644	0.284	8.17823e-298
AZIN1	1.27052e-301	0.439015	0.725	0.349	1.6222e-297
ADAM9	1.40092e-301	-1.11096	0.311	0.489	1.7887e-297
RAB5IF	2.14161e-301	-0.758845	0.567	0.493	2.73441e-297
CD151	7.09787e-301	-0.488248	0.769	0.599	9.06256e-297
FAU	1.86589e-300	0.520677	0.978	0.788	2.38237e-296
SLPI	5.40226e-300	0.681398	0.742	0.365	6.8976e-296
CSNK2B	5.79868e-300	0.569346	0.754	0.395	7.40376e-296
SNRPE	1.24798e-299	0.426922	0.882	0.542	1.59342e-295
LYRM1	3.88633e-299	0.466201	0.508	0.167	4.96206e-295
SOD2	6.71558e-299	-1.6778	0.482	0.505	8.57446e-295
PSMB7	6.94016e-299	0.529416	0.713	0.355	8.86119e-295
RPS10	1.20785e-298	-0.283019	0.812	0.573	1.54218e-294
PGRMC1	3.79092e-298	0.648745	0.826	0.533	4.84025e-294
ARHGAP8	1.30367e-297	-0.733763	0.044	0.314	1.66452e-293
METRNL	8.18322e-297	0.613216	0.709	0.354	1.04483e-292
PRMT1	2.17131e-296	-0.499763	0.706	0.519	2.77232e-292
POMP	2.39907e-296	0.26109	0.832	0.487	3.06314e-292
AP3S1	4.33288e-296	0.526925	0.603	0.252	5.53222e-292
KDELR1	5.42069e-296	0.60592	0.801	0.452	6.92113e-292
SLC29A1	1.06696e-295	0.313923	0.353	0.061	1.36229e-291
RHOC	1.52228e-295	0.377901	0.861	0.516	1.94365e-291
STK3	2.5465e-295	0.454164	0.597	0.237	3.25137e-291
ZDHHC12	3.41779e-295	0.498904	0.626	0.27	4.36383e-291
TACC1	1.92902e-294	-1.25477	0.302	0.386	2.46297e-290
RAB11A	1.96276e-294	0.396105	0.837	0.483	2.50605e-290
LITAF	2.10288e-294	0.515543	0.713	0.345	2.68496e-290
AZIN1-AS1	3.18639e-294	0.37417	0.372	0.072	4.06838e-290
ANKRD46	3.51138e-294	0.342792	0.419	0.099	4.48333e-290
TMED3	4.20919e-294	0.607856	0.812	0.477	5.37429e-290
IGSF8	1.53107e-292	0.525362	0.622	0.281	1.95488e-288
NDUFV3	1.6712e-292	0.533164	0.767	0.414	2.13378e-288
TIMM8A	1.97274e-292	0.425529	0.495	0.158	2.51879e-288
RARRES1	2.61334e-292	1.75906	0.706	0.371	3.33671e-288
RBM4	4.18841e-292	-0.972332	0.277	0.457	5.34776e-288
MESP1	4.25494e-292	-0.687608	0.575	0.452	5.4327e-288
REEP3	1.47705e-291	0.511995	0.686	0.329	1.8859e-287
FGFRL1	1.48363e-291	0.299988	0.353	0.061	1.8943e-287
EMP2	8.0769e-291	-0.557006	0.78	0.621	1.03126e-286
RTP4	1.22396e-290	0.337813	0.275	0.024	1.56275e-286
PGRMC2	1.23062e-290	0.506449	0.693	0.337	1.57125e-286
BRK1	2.48339e-290	0.431106	0.878	0.543	3.17079e-286
DEPTOR	3.60384e-290	0.360618	0.395	0.084	4.60138e-286
SERP1	3.72671e-289	0.5416	0.88	0.556	4.75826e-285
DHRS7	3.81746e-289	-0.528106	0.644	0.487	4.87414e-285
EIF2S2	4.36442e-289	0.492902	0.842	0.497	5.5725e-285
NDUFA10	1.17492e-288	0.513147	0.734	0.39	1.50014e-284
LSM7	1.68055e-288	-0.439987	0.698	0.512	2.14573e-284
HSPA8	1.99126e-288	-0.505183	0.815	0.669	2.54245e-284
MXD4	4.16635e-288	0.571439	0.691	0.344	5.31959e-284
ORMDL1	7.95562e-287	0.542141	0.698	0.353	1.01577e-282
NEU1	1.228e-286	0.464438	0.572	0.225	1.56791e-282
CCDC28A	3.5316e-286	0.387742	0.418	0.104	4.50915e-282
RTL8A	9.72276e-286	0.546791	0.666	0.314	1.2414e-281
GDPD3	1.16288e-285	0.447058	0.382	0.083	1.48477e-281
XBP1	3.61233e-285	-0.479664	0.837	0.722	4.61222e-281
DCTPP1	6.03534e-285	0.519367	0.742	0.388	7.70593e-281
COX7A2L	2.21636e-284	0.471797	0.833	0.49	2.82985e-280
IFITM10	2.60311e-284	-0.97591	0.046	0.299	3.32365e-280
YIPF5	3.80646e-284	0.443498	0.571	0.226	4.86009e-280
ITM2C	5.25918e-284	0.392724	0.462	0.135	6.71492e-280
JAK1	6.70022e-284	-1.1233	0.359	0.507	8.55485e-280
TCEA2	9.42815e-284	0.559623	0.66	0.308	1.20379e-279
ATP6V1F	1.36171e-283	0.388909	0.852	0.514	1.73863e-279
POLR2L	4.49319e-283	-0.255785	0.903	0.702	5.73691e-279
ERP44	6.32204e-283	0.439169	0.601	0.252	8.07198e-279
EIF4EBP2	9.58012e-283	0.448077	0.628	0.268	1.22319e-278
VEGFA	1.80893e-282	0.521515	0.535	0.194	2.30964e-278
ZNRD1	2.44034e-282	0.468231	0.542	0.204	3.11582e-278
HMGN5	2.46848e-282	0.357595	0.311	0.043	3.15176e-278
RGS16	2.58282e-282	0.520821	0.369	0.073	3.29775e-278
PDCD5	5.31201e-282	0.555762	0.783	0.436	6.78237e-278
TTC3	5.83949e-282	-0.843719	0.625	0.572	7.45587e-278
SIPA1	6.66791e-282	0.426888	0.5	0.16	8.51359e-278
IRS2	6.77221e-282	-0.884175	0.069	0.34	8.64676e-278
HADH	1.66292e-281	0.399766	0.517	0.175	2.12322e-277
JTB	2.69171e-281	0.398103	0.859	0.521	3.43678e-277
UBE2L3	3.02225e-281	-0.59603	0.624	0.5	3.8588e-277
APLP2	3.55216e-281	-0.713779	0.62	0.527	4.5354e-277
BHLHE41	7.60128e-281	-0.633972	0.013	0.236	9.70531e-277
ORMDL3	1.17424e-280	0.361495	0.458	0.13	1.49927e-276
RPS13	1.72838e-280	0.512286	0.986	0.818	2.2068e-276
FAM120AOS	1.87579e-280	0.476396	0.65	0.295	2.39501e-276
CALM1	4.09465e-280	0.543265	0.949	0.7	5.22805e-276
TMEM70	5.33703e-280	0.473343	0.672	0.318	6.81432e-276
NKAP	1.53512e-279	0.535445	0.65	0.307	1.96004e-275
IRF9	7.94995e-279	-0.903308	0.119	0.381	1.01505e-274
APOO	1.1616e-278	0.407846	0.498	0.17	1.48313e-274
ANAPC13	1.22353e-278	0.521738	0.629	0.282	1.5622e-274
GSDMD	1.36579e-278	0.503947	0.698	0.355	1.74384e-274
NDUFB10	6.17476e-278	0.403268	0.846	0.508	7.88393e-274
MAP1LC3B	1.84201e-277	0.52494	0.729	0.383	2.35188e-273
UBB	2.72615e-277	0.549258	0.947	0.687	3.48075e-273
JPT1	1.46376e-276	-0.426418	0.782	0.578	1.86893e-272
TAF12	2.97365e-276	0.403048	0.518	0.183	3.79676e-272
SGCE	3.99894e-276	0.452362	0.588	0.245	5.10584e-272
FLNB	5.93019e-276	-1.22776	0.387	0.524	7.57167e-272
RPL10A	1.45691e-275	0.4428	0.965	0.717	1.86019e-271
TMED9	3.00448e-275	0.662594	0.839	0.549	3.83612e-271
EEF2	4.12692e-275	-0.311892	0.836	0.621	5.26925e-271
CSTA	7.01515e-275	0.45367	0.212	0.006	8.95694e-271
ALDOA	7.2432e-275	0.487739	0.634	0.286	9.24811e-271
BST2	8.08308e-275	-0.739655	0.693	0.692	1.03205e-270
TXNDC5	1.02785e-274	-0.514417	0.009	0.223	1.31235e-270
CISD1	1.06062e-274	0.488199	0.681	0.332	1.3542e-270
TCEAL9	4.31645e-274	0.546261	0.746	0.402	5.51124e-270
ZNHIT3	2.12132e-273	0.501073	0.594	0.262	2.70851e-269
UBL5	3.76096e-273	0.41676	0.957	0.699	4.80199e-269
BZW1	2.66762e-272	-0.438432	0.804	0.626	3.40601e-268
NAA10	4.23044e-272	0.474972	0.763	0.417	5.40143e-268
BSCL2	2.06185e-271	-0.715551	0.055	0.31	2.63256e-267
PLCB1	2.84392e-271	0.298754	0.382	0.083	3.63111e-267
RSF1	1.03781e-270	-0.904103	0.507	0.473	1.32508e-266
DGUOK	1.04728e-270	0.51807	0.769	0.428	1.33716e-266
KAT6A	1.14256e-270	-1.10458	0.229	0.47	1.45882e-266
SYAP1	1.14273e-270	0.495727	0.805	0.468	1.45904e-266
SLC25A6	1.49412e-270	-0.327169	0.794	0.583	1.90769e-266
PGD	1.69211e-270	0.325812	0.386	0.089	2.16048e-266
RPN2	3.25036e-270	-0.531008	0.682	0.525	4.15005e-266
ST3GAL1	3.9772e-270	0.331759	0.563	0.212	5.07809e-266
FKBP3	4.59268e-270	0.518494	0.749	0.409	5.86394e-266
NDUFS2	7.78205e-270	-0.359435	0.666	0.487	9.93612e-266
MINCR	1.91045e-269	0.479909	0.586	0.242	2.43926e-265
IL32	2.00438e-269	-1.46425	0.072	0.301	2.55919e-265
RPS16	3.20483e-269	0.482159	0.976	0.769	4.09193e-265
LASP1	1.06284e-268	0.400088	0.581	0.234	1.35703e-264
H3F3A	1.70948e-268	0.507263	0.986	0.823	2.18266e-264
FOXP1	3.97569e-268	-1.13329	0.379	0.528	5.07616e-264
FUS	5.59523e-268	-0.724016	0.74	0.617	7.14399e-264
NNMT	9.62646e-268	-0.769685	0.004	0.199	1.22911e-263
PNRC2	2.45858e-267	0.415037	0.604	0.255	3.13911e-263
MCCC2	1.00814e-266	0.414367	0.507	0.174	1.28719e-262
INPP4B	1.29784e-266	-1.20975	0.315	0.505	1.65708e-262
HSD17B12	3.42184e-266	0.406071	0.63	0.287	4.36901e-262
ZFP36L2	4.29344e-266	-1.10045	0.255	0.465	5.48187e-262
CALM3	6.02471e-266	0.457945	0.661	0.313	7.69236e-262
CD109	1.27752e-265	-0.51696	0.013	0.227	1.63113e-261
SNRPC	1.76974e-265	0.465501	0.695	0.349	2.2596e-261
ASPH	2.19759e-265	-0.964641	0.196	0.428	2.80589e-261
HSBP1	3.44915e-265	0.256654	0.842	0.519	4.40387e-261
METTL23	2.63716e-264	0.452803	0.64	0.299	3.36712e-260
GADD45GIP1	2.77051e-264	-0.273693	0.697	0.484	3.53739e-260
S100A6	4.90404e-264	-0.663284	0.745	0.774	6.26148e-260
MAPK9	7.15802e-264	0.426971	0.488	0.163	9.13936e-260
TMEM65	7.59167e-264	0.351939	0.504	0.171	9.69305e-260
SRGAP1	8.77666e-264	-1.00314	0.226	0.447	1.1206e-259
PHB	1.57516e-263	0.447672	0.792	0.453	2.01116e-259
PAPSS2	2.50393e-263	-0.564875	0.01	0.219	3.19702e-259
FRMD4A	3.09919e-263	-0.647567	0.031	0.27	3.95705e-259
TAPBP	3.45778e-263	-0.82069	0.6	0.546	4.41489e-259
CANX	4.77106e-263	0.531839	0.808	0.499	6.09169e-259
DNAJB6	5.24299e-263	0.536566	0.808	0.488	6.69425e-259
HAX1	5.57812e-263	0.482108	0.736	0.388	7.12215e-259
AURKAIP1	6.23424e-263	0.416843	0.842	0.514	7.95988e-259
CNPY2	9.60202e-263	-0.348054	0.714	0.525	1.22599e-258
MAF1	1.22753e-262	0.421547	0.76	0.415	1.56731e-258
DDT	1.41675e-262	-0.291244	0.746	0.533	1.8089e-258
NUDCD1	1.43518e-262	0.400084	0.512	0.185	1.83243e-258
IFNAR1	1.47824e-262	0.408229	0.582	0.238	1.88742e-258
TRIM2	1.48558e-262	0.345958	0.34	0.065	1.89678e-258
MBNL2	2.04063e-262	0.386679	0.482	0.158	2.60548e-258
UBE2I	2.43998e-262	-0.477697	0.719	0.558	3.11537e-258
PYURF	2.99101e-262	0.551694	0.709	0.373	3.81892e-258
RABAC1	3.76714e-262	0.575803	0.85	0.536	4.80988e-258
UFC1	3.97842e-262	0.45194	0.802	0.461	5.07965e-258
ERO1A	4.05823e-262	0.398248	0.623	0.273	5.18154e-258
CSF3R	8.27538e-262	-0.991173	0.085	0.347	1.0566e-257
FAM162A	1.25978e-261	0.505558	0.742	0.402	1.60849e-257
OAT	2.51779e-260	-0.738416	0.575	0.496	3.21471e-256
ARID4A	8.45184e-260	-0.526393	0.021	0.248	1.07913e-255
ATP5F1E	2.10887e-259	0.420363	0.991	0.907	2.6926e-255
LSM6	2.72048e-259	0.448006	0.608	0.279	3.47351e-255
COPS8	1.6554e-258	0.446686	0.664	0.324	2.11361e-254
TSPAN15	1.67179e-258	0.512958	0.747	0.41	2.13454e-254
HNRNPH3	4.10327e-258	0.452006	0.778	0.451	5.23906e-254
ATP5F1B	7.24693e-258	0.401379	0.823	0.49	9.25288e-254
RPS8	1.10501e-257	0.466467	0.991	0.887	1.41087e-253
DNAJC1	1.17778e-257	0.644601	0.766	0.443	1.50378e-253
XRCC6	2.04975e-257	-0.525717	0.623	0.479	2.61712e-253
AGTRAP	2.88175e-257	0.441864	0.689	0.35	3.67942e-253
EIF1AX	3.46493e-257	0.399516	0.852	0.533	4.42402e-253
CSTB	1.21297e-256	-0.282636	0.884	0.656	1.54873e-252
VMP1	1.34279e-256	-0.80552	0.635	0.55	1.71448e-252
TTC39A	1.52515e-256	-1.02083	0.248	0.423	1.94731e-252
TPM3	4.81582e-256	-0.270153	0.852	0.654	6.14884e-252
PDCD6	5.13675e-256	0.497745	0.854	0.534	6.5586e-252
MSI2	1.87815e-255	-1.1811	0.416	0.53	2.39802e-251
HTATIP2	3.53181e-255	0.495169	0.646	0.304	4.50941e-251
ANXA11	4.82834e-255	0.453713	0.745	0.407	6.16482e-251
RPS23	6.04713e-255	0.462997	0.983	0.811	7.72097e-251
CCT6A	6.12083e-255	-0.462546	0.645	0.502	7.81507e-251
CBR3	7.06695e-255	0.411294	0.374	0.093	9.02308e-251
CNBP	1.55641e-254	0.392239	0.835	0.51	1.98723e-250
SPAG4	1.57444e-254	0.276715	0.282	0.04	2.01025e-250
MRPS21	3.26772e-254	0.507621	0.721	0.387	4.17222e-250
CLDN4	3.60318e-254	-0.390942	0.778	0.616	4.60054e-250
TAF7	5.98863e-254	0.410493	0.719	0.378	7.64628e-250
PPP4C	3.10972e-253	-0.396257	0.703	0.517	3.97048e-249
CCT3	4.14183e-253	0.532148	0.848	0.535	5.28828e-249
RBM25	6.82756e-253	-1.06186	0.492	0.534	8.71743e-249
RPS2	1.04627e-252	-0.562969	0.981	0.926	1.33588e-248
DPM1	1.3765e-252	0.393492	0.644	0.306	1.75751e-248
CHD2	1.48177e-252	-1.1606	0.351	0.492	1.89192e-248
SH3YL1	1.93716e-252	0.483655	0.712	0.378	2.47337e-248
RSL24D1	2.2041e-252	0.472703	0.769	0.435	2.8142e-248
SMIM1	3.75156e-252	0.454193	0.457	0.155	4.78999e-248
C8orf33	4.7552e-252	0.430716	0.679	0.341	6.07144e-248
RAD21	5.21466e-252	0.472888	0.844	0.535	6.65808e-248
YIPF3	5.46222e-252	0.488087	0.721	0.391	6.97416e-248
RAB34	6.29991e-252	-0.422884	0.013	0.22	8.04373e-248
EEF1B2	9.82545e-252	0.396969	0.928	0.65	1.25451e-247
ECI1	1.73071e-251	0.428927	0.74	0.399	2.20977e-247
MACF1	1.87344e-251	-1.17531	0.351	0.503	2.39201e-247
DYNLL1	4.89655e-251	0.308127	0.934	0.663	6.25192e-247
PRR7	5.71105e-251	0.398225	0.533	0.208	7.29186e-247
ANP32B	6.30765e-251	0.378869	0.786	0.45	8.05361e-247
MANF	6.65672e-251	-0.698592	0.593	0.474	8.4993e-247
GLUL	8.2665e-251	-0.488722	0.731	0.568	1.05547e-246
MTRNR2L1	1.04647e-250	-0.427974	0.014	0.222	1.33613e-246
DNAJB2	1.14675e-250	0.438109	0.621	0.287	1.46417e-246
NQO1	1.60279e-250	0.463309	0.809	0.478	2.04645e-246
CLTB	1.80258e-250	0.427386	0.796	0.462	2.30154e-246
C1orf43	1.82644e-250	0.373632	0.792	0.456	2.332e-246
RBM3	2.07245e-250	-0.464959	0.736	0.56	2.64611e-246
EPN1	2.08881e-250	-0.78743	0.487	0.487	2.66699e-246
EIF3I	4.27605e-250	0.442484	0.738	0.398	5.45966e-246
TMEM230	7.36892e-250	0.453702	0.716	0.38	9.40863e-246
ZNF593	8.65498e-250	0.45203	0.672	0.335	1.10507e-245
RRAS	1.18551e-249	-0.492054	0.597	0.44	1.51367e-245
AKAP9	2.86408e-249	-0.620807	0.729	0.605	3.65686e-245
TMEM123	1.87818e-248	0.324713	0.791	0.457	2.39806e-244
NET1	3.32996e-248	-1.09375	0.401	0.505	4.25169e-244
TAX1BP1	6.40124e-248	0.38188	0.848	0.534	8.17311e-244
SARNP	7.94385e-248	-0.936301	0.13	0.362	1.01427e-243
PKN1	1.11867e-247	-0.874243	0.387	0.468	1.42831e-243
METTL26	1.63231e-247	0.417162	0.795	0.464	2.08414e-243
TMEM9B	4.73028e-247	0.415103	0.712	0.38	6.03963e-243
SNRPB2	5.05324e-247	0.381422	0.783	0.449	6.45198e-243
TRIR	6.23787e-247	0.288642	0.863	0.554	7.96451e-243
BCAR3	7.47807e-247	-0.530939	0.028	0.254	9.548e-243
ATRX	2.93541e-246	-0.810573	0.569	0.527	3.74793e-242
DAD1	3.19461e-246	0.504903	0.841	0.531	4.07888e-242
NEDD8	3.38217e-246	0.261881	0.878	0.58	4.31835e-242
SF3B5	4.59905e-246	0.261315	0.797	0.468	5.87206e-242
PRELID3B	5.80484e-246	0.430431	0.721	0.386	7.41162e-242
MRPL33	6.50769e-246	0.374507	0.794	0.461	8.30901e-242
SEC62	7.88028e-246	0.511787	0.817	0.517	1.00615e-241
FAM3C	2.03241e-245	0.470707	0.65	0.316	2.59498e-241
NDUFB3	2.30764e-245	0.351357	0.799	0.468	2.9464e-241
NKTR	5.98077e-245	-1.28944	0.344	0.484	7.63624e-241
SUB1	7.18041e-245	0.303198	0.895	0.604	9.16795e-241
GTF2E2	7.61976e-245	0.336104	0.471	0.16	9.72891e-241
LAMTOR4	1.51589e-244	0.338281	0.848	0.534	1.93549e-240
MED7	1.6762e-244	0.354118	0.458	0.155	2.14017e-240
SIPA1L2	2.02201e-244	-0.672639	0.048	0.286	2.5817e-240
DHRS3	2.47182e-244	0.445281	0.651	0.316	3.15602e-240
RNF113A	3.02882e-244	0.347858	0.449	0.148	3.8672e-240
PLPBP	3.09839e-244	-0.832451	0.394	0.465	3.95603e-240
TMEM189	6.74913e-244	0.290569	0.395	0.104	8.61729e-240
ECH1	1.08067e-243	0.510501	0.675	0.342	1.3798e-239
VAMP2	3.32533e-243	0.423658	0.695	0.357	4.24579e-239
MICA	3.90259e-243	0.331869	0.371	0.1	4.98283e-239
C11orf1	8.39984e-243	0.42748	0.499	0.188	1.07249e-238
SPCS3	9.34981e-243	0.431693	0.696	0.37	1.19378e-238
CHPF	1.2608e-242	0.426483	0.641	0.307	1.60978e-238
ACTN1	2.40766e-242	-0.943031	0.206	0.436	3.0741e-238
SDHB	3.30781e-242	0.416852	0.598	0.273	4.22341e-238
SUMO1	3.45334e-242	0.267802	0.828	0.513	4.40923e-238
SMS	6.35101e-242	0.342801	0.828	0.508	8.10897e-238
ABRACL	8.65767e-242	0.384025	0.771	0.438	1.10541e-237
KRT23	9.64728e-242	0.91309	0.513	0.196	1.23176e-237
TRAM1	1.07723e-241	0.377936	0.826	0.513	1.37541e-237
EIF3J	1.07761e-241	0.437013	0.698	0.368	1.3759e-237
MOSPD1	1.93754e-241	0.322645	0.385	0.102	2.47385e-237
GLO1	2.12062e-241	0.4041	0.695	0.357	2.70761e-237
DNAJA1	2.26883e-241	0.429422	0.808	0.484	2.89684e-237
MDH2	2.74438e-241	0.406862	0.795	0.467	3.50402e-237
PRKACB	5.7079e-241	0.413516	0.352	0.079	7.28785e-237
DNAJB9	8.14497e-241	0.546958	0.535	0.225	1.03995e-236
FKBP8	1.91327e-240	-0.475586	0.586	0.464	2.44286e-236
KIF5C	2.03178e-240	-0.592159	0.058	0.297	2.59417e-236
RMDN1	4.01436e-240	0.361025	0.552	0.225	5.12553e-236
UGP2	4.51875e-240	0.470059	0.716	0.394	5.76954e-236
FAM174A	6.36536e-240	0.395426	0.575	0.249	8.12729e-236
MT1E	1.44235e-239	-0.811209	0.145	0.449	1.84159e-235
SDHC	1.54478e-239	0.404273	0.745	0.413	1.97238e-235
RPL37A	1.92715e-239	0.437851	0.992	0.92	2.46058e-235
NDUFAF3	3.78368e-239	0.461554	0.736	0.405	4.831e-235
PHF20L1	5.19836e-239	0.399896	0.773	0.454	6.63727e-235
HDDC3	6.08467e-239	0.380409	0.448	0.151	7.76891e-235
RAB1A	7.04725e-239	0.387717	0.745	0.414	8.99793e-235
FAM50A	1.21218e-238	0.400856	0.728	0.397	1.54772e-234
TBCB	1.77443e-238	0.467677	0.729	0.403	2.2656e-234
COPRS	2.21446e-238	0.43526	0.711	0.378	2.82742e-234
BACE2	2.66438e-238	-0.599075	0.561	0.411	3.40188e-234
STMN1	2.995e-238	0.778868	0.675	0.34	3.82402e-234
IMPA1	7.62079e-238	0.326796	0.404	0.116	9.73023e-234
CEBPB	8.45193e-238	0.39241	0.836	0.522	1.07914e-233
CAPN2	1.03052e-237	0.356973	0.539	0.212	1.31577e-233
ENAH	2.87078e-237	-0.582508	0.648	0.525	3.66541e-233
VPS29	3.42554e-237	-0.389526	0.625	0.474	4.37373e-233
PRKRA	3.67672e-237	0.461057	0.635	0.312	4.69444e-233
OXR1	9.43655e-237	0.369826	0.573	0.244	1.20486e-232
DYNC1H1	9.7879e-237	-0.920168	0.479	0.518	1.24972e-232
EMD	1.30966e-236	0.413507	0.652	0.324	1.67217e-232
HPCAL1	1.78719e-236	0.386978	0.489	0.179	2.28189e-232
SYF2	1.85045e-236	0.415978	0.689	0.36	2.36265e-232
TM9SF1	1.853e-236	-0.675405	0.073	0.314	2.36592e-232
LINC00467	1.93515e-236	0.461244	0.522	0.21	2.4708e-232
NCOR1	3.14642e-236	-0.836881	0.377	0.471	4.01735e-232
WTAP	6.92847e-236	0.3935	0.664	0.331	8.84627e-232
TUBA1C	1.55044e-235	0.352978	0.773	0.444	1.9796e-231
ATXN7	3.12619e-235	-0.493223	0.006	0.187	3.99152e-231
BTG3	3.27734e-235	-0.310645	0.591	0.366	4.18451e-231
PSMC5	5.52804e-235	0.375988	0.804	0.483	7.05821e-231
DNAJC8	1.07264e-234	0.366028	0.685	0.356	1.36955e-230
CERS2	9.43741e-234	0.403685	0.732	0.406	1.20497e-229
UBLCP1	1.03355e-233	0.272328	0.368	0.092	1.31963e-229
PLP2	2.35436e-233	-0.37708	0.676	0.513	3.00604e-229
TMEM183A	2.67766e-233	0.42594	0.668	0.34	3.41884e-229
COA6	3.91432e-233	0.454034	0.692	0.368	4.9978e-229
TMBIM1	5.67391e-233	0.312605	0.567	0.241	7.24445e-229
SUSD3	6.75315e-233	-0.903382	0.207	0.429	8.62242e-229
HLA-DMA	1.08996e-232	0.386783	0.454	0.153	1.39166e-228
MRPL24	1.1717e-232	0.3992	0.543	0.227	1.49602e-228
HIGD1A	1.26345e-232	0.503335	0.614	0.296	1.61317e-228
DIAPH1	1.94937e-232	0.272929	0.504	0.187	2.48896e-228
OPTN	2.78832e-232	-0.778828	0.527	0.482	3.56013e-228
CTSZ	4.45295e-232	0.395786	0.866	0.57	5.68553e-228
PCBP1	5.61564e-232	-0.362491	0.751	0.55	7.17005e-228
RAB5C	7.43499e-232	0.379019	0.714	0.383	9.49299e-228
YIF1A	8.89247e-232	0.456299	0.751	0.426	1.13539e-227
EVL	9.12073e-232	0.261881	0.544	0.22	1.16453e-227
COMMD5	1.10828e-231	0.39884	0.622	0.3	1.41505e-227
TYMP	1.13206e-231	-0.87333	0.355	0.458	1.44541e-227
PSMA5	1.27506e-231	0.398854	0.794	0.475	1.628e-227
ANXA2	1.28065e-231	0.27524	0.923	0.659	1.63514e-227
MRPL12	1.8091e-231	0.412281	0.723	0.394	2.30986e-227
RGS10	3.00153e-231	0.50016	0.681	0.358	3.83235e-227
MRPS34	3.22263e-231	0.337262	0.82	0.506	4.11465e-227
NDUFAF6	4.65475e-231	0.417198	0.642	0.317	5.94318e-227
UBE2W	2.28203e-230	0.320768	0.587	0.26	2.9137e-226
MYO6	2.46842e-230	-0.556849	0.711	0.577	3.15168e-226
AL445524.1	3.00831e-230	0.507721	0.493	0.204	3.84101e-226
F12	3.81084e-230	0.392901	0.455	0.161	4.86567e-226
COMTD1	5.11385e-230	0.428397	0.656	0.329	6.52936e-226
SLC39A6	7.47834e-230	-0.930936	0.685	0.65	9.54835e-226
CHCHD10	1.34276e-229	0.456334	0.763	0.439	1.71443e-225
PMPCB	1.75921e-229	0.377359	0.611	0.291	2.24616e-225
ZCRB1	2.08827e-229	0.408275	0.758	0.431	2.6663e-225
NACA	6.95037e-229	0.397708	0.971	0.762	8.87423e-225
FRYL	8.48283e-229	-1.04022	0.187	0.413	1.08309e-224
GPI	1.31868e-228	0.278271	0.62	0.29	1.68369e-224
FXYD3	1.34748e-228	0.464115	0.901	0.626	1.72047e-224
FUT8	1.94759e-228	-0.849409	0.112	0.357	2.48669e-224
ERLIN2	7.60758e-228	-0.880231	0.252	0.439	9.71336e-224
WDR45B	7.99187e-228	0.438764	0.753	0.437	1.0204e-223
ADIRF	9.30105e-228	-0.696752	0.872	0.879	1.18756e-223
STUB1	2.23759e-227	0.349495	0.819	0.507	2.85695e-223
CLDN7	2.42708e-227	0.557539	0.843	0.553	3.0989e-223
SPATS2L	2.60738e-227	0.35318	0.707	0.377	3.3291e-223
SMAGP	2.64043e-227	0.377971	0.435	0.142	3.3713e-223
STARD10	2.66003e-227	-0.300465	0.822	0.615	3.39633e-223
SF3B1	2.72671e-227	-0.737215	0.611	0.543	3.48147e-223
SURF4	7.19172e-227	0.312359	0.609	0.283	9.18239e-223
MRPL52	8.46476e-227	0.378908	0.736	0.411	1.08078e-222
PHLDA3	1.05943e-226	0.341629	0.481	0.173	1.35268e-222
CNIH1	1.88651e-226	0.308483	0.691	0.363	2.40869e-222
ACSL1	2.70244e-226	0.310817	0.327	0.071	3.45048e-222
RBPMS	2.74157e-226	0.453386	0.657	0.336	3.50044e-222
MRPS18C	2.96e-226	0.420776	0.712	0.39	3.77933e-222
G6PD	3.959e-226	0.344051	0.49	0.187	5.05485e-222
SLC25A39	4.21648e-226	0.443674	0.693	0.372	5.3836e-222
ACTN4	7.43053e-226	0.391643	0.756	0.443	9.4873e-222
PSMD9	1.53161e-225	-0.804993	0.235	0.398	1.95556e-221
DNAJB12	1.92892e-225	0.412048	0.606	0.293	2.46285e-221
FBXO32	4.29085e-225	0.48845	0.607	0.283	5.47855e-221
ZBTB18	5.14951e-225	-0.503162	0.008	0.187	6.57489e-221
EMC9	6.35805e-225	0.380238	0.506	0.202	8.11796e-221
UQCC3	7.19213e-225	0.393715	0.712	0.391	9.18291e-221
SNX3	1.01487e-224	0.319188	0.782	0.464	1.29579e-220
LAMP2	1.10871e-224	0.407378	0.729	0.424	1.4156e-220
RAB31	1.26725e-224	-0.864021	0.115	0.368	1.61803e-220
ARL3	1.31624e-224	-0.535142	0.581	0.471	1.68057e-220
ITGB5	1.52837e-224	-1.08294	0.246	0.437	1.95143e-220
PSENEN	1.5899e-224	0.455732	0.7	0.384	2.02999e-220
MEA1	1.93309e-224	0.384936	0.599	0.278	2.46817e-220
CISD2	2.49457e-224	0.433971	0.714	0.394	3.18507e-220
ZNF185	3.08551e-224	0.258405	0.291	0.052	3.93958e-220
CAMLG	3.40686e-224	0.383506	0.67	0.343	4.34988e-220
LRRC6	4.20141e-224	0.332266	0.417	0.129	5.36436e-220
ANAPC10	4.56312e-224	0.377634	0.51	0.209	5.82619e-220
PSMB4	7.16525e-224	0.311419	0.754	0.431	9.1486e-220
FAM210B	8.52203e-224	0.398341	0.632	0.314	1.08809e-219
DHRSX	1.14632e-223	0.409477	0.557	0.245	1.46362e-219
DNPH1	2.27501e-223	0.405455	0.628	0.308	2.90473e-219
HOOK3	9.78584e-223	-0.949286	0.296	0.473	1.24946e-218
KRT8	1.07473e-222	-0.683475	0.955	0.904	1.37222e-218
H2AFZ	1.14297e-222	0.54444	0.87	0.582	1.45934e-218
B4GALT3	1.19293e-222	0.320209	0.455	0.16	1.52314e-218
MRPL58	2.11453e-222	0.378795	0.621	0.302	2.69983e-218
AUP1	2.34575e-222	0.407174	0.769	0.458	2.99505e-218
COA5	5.21626e-222	0.407934	0.604	0.292	6.66012e-218
UQCRFS1	7.29705e-222	0.378864	0.751	0.431	9.31687e-218
ZFYVE21	1.88033e-221	0.387362	0.635	0.317	2.40081e-217
TMEM50B	2.08453e-221	0.370321	0.604	0.285	2.66153e-217
PRRC2C	2.76699e-221	-0.57379	0.722	0.584	3.5329e-217
RPL38	3.6933e-221	0.359726	0.984	0.853	4.7156e-217
MT-ND5	6.11809e-221	0.46202	0.996	0.88	7.81158e-217
TMEM242	6.69137e-221	0.327846	0.534	0.225	8.54354e-217
SFPQ	9.82104e-221	-0.787449	0.584	0.544	1.25395e-216
PNPLA2	1.4261e-220	0.365511	0.65	0.329	1.82084e-216
CLTA	2.41966e-220	0.275227	0.788	0.475	3.08942e-216
MRPL2	2.8929e-220	0.340463	0.476	0.178	3.69366e-216
PGLS	3.47374e-220	-0.355416	0.614	0.463	4.43527e-216
STRAP	3.90667e-220	-0.49324	0.582	0.473	4.98804e-216
PPIB	7.29219e-220	-0.252726	0.82	0.623	9.31066e-216
ARPC4	7.90096e-220	0.321055	0.724	0.406	1.00879e-215
MRPS10	7.94461e-220	0.409235	0.578	0.268	1.01437e-215
GDI1	9.05121e-220	0.335396	0.566	0.25	1.15566e-215
PKM	3.17507e-219	0.351518	0.898	0.625	4.05392e-215
ITFG1	3.86725e-219	0.339458	0.533	0.225	4.9377e-215
NTPCR	4.62476e-219	0.389201	0.583	0.267	5.90489e-215
TMED2	1.20295e-218	-0.323294	0.684	0.485	1.53592e-214
GNAI2	1.62164e-218	-0.527973	0.632	0.498	2.07051e-214
SRSF2	1.66683e-218	-0.522159	0.669	0.55	2.12821e-214
PRPS1	2.36951e-218	0.305003	0.43	0.142	3.02538e-214
C11orf58	3.84419e-218	0.258352	0.846	0.553	4.90827e-214
ITPRIPL2	4.59807e-218	-1.04	0.208	0.422	5.87081e-214
PMP22	6.10665e-218	-0.705159	0.078	0.296	7.79697e-214
OXLD1	6.20817e-218	0.425579	0.639	0.328	7.92659e-214
MAPKAPK2	7.28892e-218	0.338425	0.62	0.301	9.30649e-214
PABPC1	1.67643e-217	0.434656	0.939	0.742	2.14047e-213
CXCR4	1.70238e-217	-0.672115	0.013	0.195	2.1736e-213
PRKDC	1.71373e-217	-0.661418	0.524	0.474	2.18809e-213
GIPC1	4.13251e-217	-0.51509	0.598	0.469	5.27639e-213
THAP5	4.33049e-217	0.289531	0.45	0.155	5.52917e-213
TCP1	6.44941e-217	0.335292	0.76	0.449	8.23461e-213
MFSD14A	8.63444e-217	-0.390201	0.009	0.186	1.10244e-212
BRF2	1.01748e-216	-0.779961	0.178	0.376	1.29912e-212
TCEA3	1.66963e-216	0.445973	0.523	0.222	2.13178e-212
POLR2C	3.24892e-216	0.375469	0.547	0.24	4.14822e-212
SPCS1	3.48557e-216	0.270059	0.846	0.556	4.45037e-212
EMP1	3.73038e-216	-0.295232	0.004	0.166	4.76294e-212
SMIM5	4.00612e-216	0.364362	0.295	0.064	5.11501e-212
CKAP4	4.10658e-216	-0.824879	0.143	0.377	5.24328e-212
NINJ1	5.46364e-216	0.441613	0.703	0.389	6.97598e-212
QDPR	5.862e-216	0.365054	0.49	0.195	7.4846e-212
ISOC1	7.12899e-216	0.371272	0.458	0.171	9.10229e-212
UBE2V2	7.34064e-216	0.38267	0.71	0.392	9.37253e-212
MTERF3	7.4073e-216	0.293456	0.442	0.154	9.45764e-212
DDX3X	1.04482e-215	-0.774384	0.607	0.548	1.33403e-211
TNS3	1.79197e-215	-0.475624	0.021	0.216	2.28798e-211
HNRNPU	2.04928e-215	-0.574484	0.739	0.601	2.61652e-211
GTPBP4	2.30661e-215	-0.84249	0.338	0.461	2.94508e-211
CPQ	2.7494e-215	0.327184	0.479	0.185	3.51043e-211
IRAK1	3.63009e-215	0.36937	0.577	0.267	4.6349e-211
DUSP1	4.38359e-215	0.453633	0.553	0.239	5.59696e-211
COA4	4.73175e-215	0.365221	0.728	0.408	6.04149e-211
EZR	5.67173e-215	0.537452	0.858	0.585	7.24166e-211
RIPK2	6.45405e-215	0.409904	0.571	0.265	8.24053e-211
CCNL1	7.43186e-215	-1.10813	0.41	0.51	9.489e-211
H1FX	1.3561e-214	-0.368622	0.755	0.593	1.73146e-210
LYPLA1	1.35755e-214	0.340911	0.66	0.343	1.73332e-210
ID3	3.68317e-214	0.758208	0.59	0.272	4.70267e-210
NAMPT	4.68664e-214	0.254599	0.665	0.343	5.9839e-210
UBE2D3	6.6524e-214	0.303254	0.831	0.534	8.49379e-210
BCAS2	1.02255e-213	0.37293	0.67	0.355	1.30559e-209
LARS	1.74592e-213	0.292285	0.59	0.273	2.22919e-209
NTMT1	1.81567e-213	0.368233	0.518	0.217	2.31825e-209
GAMT	1.95559e-213	0.333285	0.544	0.232	2.49689e-209
SMIM15	2.55925e-213	0.328859	0.583	0.27	3.26766e-209
CDV3	2.92905e-213	-0.426852	0.686	0.505	3.73981e-209
HMGXB3	3.57381e-213	0.272138	0.485	0.184	4.56304e-209
C9orf78	5.34482e-213	0.301004	0.579	0.264	6.82427e-209
SEMA3B	8.3951e-213	-0.988525	0.4	0.45	1.07189e-208
PSMC2	1.22975e-212	0.392911	0.648	0.338	1.57014e-208
VAMP3	2.32035e-212	0.320719	0.511	0.208	2.96262e-208
ENO1	5.09427e-212	-0.25862	0.761	0.542	6.50436e-208
UMAD1	6.61426e-212	0.306587	0.366	0.102	8.44509e-208
RPS3	1.20999e-211	-0.30227	0.978	0.839	1.54492e-207
UBAC1	1.53661e-211	0.362466	0.522	0.224	1.96194e-207
CALM2	2.33621e-211	0.332304	0.955	0.731	2.98288e-207
TMCO1	2.37705e-211	0.482169	0.801	0.509	3.03502e-207
DLD	4.46835e-211	0.300424	0.549	0.242	5.7052e-207
HLA-C	4.50614e-211	0.630486	0.867	0.651	5.75344e-207
FAM43A	2.06608e-210	0.291609	0.246	0.035	2.63797e-206
NAA38	3.40589e-210	0.275839	0.74	0.427	4.34864e-206
TTC39C	4.88185e-210	0.334871	0.447	0.16	6.23314e-206
UBL4A	5.81858e-210	0.307249	0.484	0.19	7.42916e-206
RARA	8.85285e-210	0.321021	0.518	0.216	1.13033e-205
NDUFA12	9.0277e-210	0.314473	0.773	0.465	1.15266e-205
CCNH	9.99918e-210	0.255426	0.446	0.157	1.2767e-205
MGLL	1.01519e-209	-0.86277	0.366	0.437	1.2962e-205
GKAP1	1.06009e-209	0.290071	0.383	0.113	1.35353e-205
DNAJA2	1.24789e-209	0.314216	0.64	0.325	1.5933e-205
ATP6AP1	4.03355e-209	0.408786	0.749	0.451	5.15004e-205
RPS15A	7.62118e-209	0.395445	0.983	0.848	9.73072e-205
MOB1A	3.76966e-208	0.314266	0.687	0.375	4.8131e-204
MLX	4.60058e-208	0.343298	0.48	0.189	5.87402e-204
BEX2	8.62624e-208	0.441787	0.622	0.318	1.1014e-203
PPP1CA	1.01588e-207	-0.33649	0.64	0.479	1.29707e-203
HSPA9	1.39562e-207	0.333448	0.722	0.41	1.78193e-203
MECR	1.51118e-207	0.283844	0.388	0.121	1.92948e-203
SF1	1.70169e-207	-0.751069	0.59	0.528	2.17272e-203
MRPS18A	2.14217e-207	0.334835	0.503	0.208	2.73512e-203
ABHD12	2.6014e-207	0.326879	0.541	0.239	3.32147e-203
C17orf58	4.66405e-207	0.340645	0.436	0.158	5.95506e-203
RANBP1	7.20953e-207	-0.299636	0.66	0.47	9.20512e-203
AZGP1	7.62871e-207	0.888849	0.777	0.486	9.74034e-203
YPEL5	1.08216e-206	0.367741	0.627	0.318	1.38171e-202
NAPA	1.15379e-206	0.365595	0.61	0.302	1.47316e-202
CHP1	1.50658e-206	0.33241	0.638	0.326	1.9236e-202
SLC16A5	1.61901e-206	-0.457632	0.024	0.218	2.06716e-202
ESR1	2.59079e-206	-0.993654	0.5	0.519	3.30792e-202
DEGS1	4.04152e-206	0.370924	0.536	0.235	5.16021e-202
RPL7L1	4.28885e-206	0.297217	0.611	0.298	5.47601e-202
LINC00342	5.54619e-206	-0.694224	0.03	0.22	7.08137e-202
TPRG1L	6.27335e-206	0.280766	0.412	0.137	8.00981e-202
RAB14	7.33791e-206	0.332193	0.657	0.345	9.36904e-202
EIF5	9.89173e-206	-0.360743	0.724	0.549	1.26298e-201
ZNF704	1.57875e-205	-0.654759	0.087	0.319	2.01574e-201
NDUFAF8	1.83751e-205	0.38054	0.789	0.488	2.34613e-201
NORAD	1.84908e-205	-0.943063	0.457	0.514	2.3609e-201
NFIC	1.90689e-205	-0.292991	0.677	0.485	2.43472e-201
SMARCA1	1.92537e-205	-0.260391	0.004	0.159	2.45831e-201
HSF1	3.05999e-205	0.291669	0.628	0.316	3.907e-201
APRT	3.15342e-205	0.299741	0.784	0.482	4.02629e-201
RPS4X	3.27756e-205	0.35711	0.988	0.855	4.18479e-201
CCDC115	8.20637e-205	0.339205	0.575	0.269	1.04779e-200
THEM6	9.54649e-205	0.284517	0.504	0.207	1.2189e-200
SCAMP1	1.43327e-204	0.286463	0.532	0.23	1.82999e-200
PSMD10	1.82771e-204	0.393772	0.498	0.214	2.33361e-200
DEK	2.24994e-204	-0.870184	0.532	0.512	2.87273e-200
MPLKIP	7.02209e-204	0.3919	0.603	0.303	8.96581e-200
GSPT1	8.18461e-204	0.28165	0.776	0.473	1.04501e-199
PIK3R3	2.38828e-203	-0.857953	0.211	0.412	3.04935e-199
TAF10	5.64326e-203	0.340272	0.736	0.427	7.20532e-199
HNRNPM	6.29845e-203	-0.463792	0.653	0.517	8.04186e-199
CLTC	7.75121e-203	-0.738706	0.635	0.553	9.89674e-199
MRPL39	1.40388e-202	0.262795	0.404	0.136	1.79247e-198
COQ10B	1.89355e-202	0.320003	0.593	0.291	2.41768e-198
H3F3B	2.50517e-202	0.430584	0.986	0.871	3.1986e-198
SPINT1	5.15977e-202	-0.346362	0.693	0.518	6.58799e-198
TMEM9	7.0122e-202	0.312724	0.706	0.396	8.95317e-198
EIF4E2	1.2533e-201	0.276789	0.681	0.369	1.60021e-197
RBMX2	1.65355e-201	0.314088	0.548	0.249	2.11126e-197
LARP1	4.17084e-201	0.253707	0.572	0.265	5.32532e-197
PATJ	4.7986e-201	-0.994149	0.272	0.437	6.12685e-197
NQO2	7.47794e-201	0.304655	0.406	0.136	9.54783e-197
XRN2	8.10541e-201	-0.41744	0.621	0.488	1.0349e-196
DNAJC12	1.13947e-200	0.471513	0.481	0.197	1.45487e-196
IMP3	1.14637e-200	0.332203	0.69	0.382	1.46369e-196
ING2	1.21895e-200	0.409758	0.564	0.268	1.55636e-196
ARV1	1.54248e-200	0.353183	0.55	0.257	1.96944e-196
MAP2K2	1.62073e-200	-0.28899	0.649	0.472	2.06935e-196
REX1BD	4.48734e-200	0.35229	0.657	0.35	5.72944e-196
SLC39A4	6.20967e-200	0.438264	0.484	0.207	7.92851e-196
KIAA0232	7.86832e-200	0.255174	0.556	0.252	1.00463e-195
WBP1	8.46929e-200	-0.484475	0.046	0.251	1.08136e-195
SRRM2	9.33254e-200	-0.385491	0.745	0.59	1.19158e-195
PSMA4	1.14297e-199	0.255897	0.778	0.479	1.45934e-195
MAP3K8	1.17307e-199	-0.812964	0.274	0.432	1.49778e-195
LACTB2	1.27315e-199	0.272511	0.506	0.209	1.62556e-195
HIST1H2BG	1.44947e-199	0.287535	0.226	0.03	1.85068e-195
MGMT	2.69437e-199	-0.355128	0.611	0.472	3.44017e-195
NIT2	2.86871e-199	0.400057	0.643	0.343	3.66278e-195
STAU1	3.78437e-199	0.282603	0.718	0.41	4.83189e-195
SNRPD1	3.80136e-199	0.317101	0.796	0.5	4.85357e-195
TRMT12	5.47883e-199	0.275699	0.415	0.145	6.99538e-195
SNAPC5	6.01956e-199	0.345325	0.523	0.234	7.68578e-195
CTTN	6.37514e-199	-0.36399	0.674	0.485	8.13978e-195
CHM	7.48788e-199	0.257761	0.511	0.215	9.56052e-195
CLDN15	1.5734e-198	0.288597	0.333	0.088	2.00891e-194
LINC02482	2.13661e-198	0.25525	0.268	0.052	2.72803e-194
MRPS12	3.16212e-198	0.36388	0.661	0.356	4.03739e-194
JUNB	5.60502e-198	-0.610863	0.656	0.531	7.15649e-194
IFITM2	1.39246e-197	0.351653	0.788	0.492	1.7779e-193
HNRNPC	1.44889e-197	0.284733	0.837	0.554	1.84994e-193
OSTC	1.72788e-197	0.302051	0.771	0.472	2.20616e-193
BLOC1S4	1.85925e-197	0.334672	0.593	0.294	2.37389e-193
LLGL2	1.9041e-197	-0.640188	0.523	0.479	2.43115e-193
PPIG	3.4972e-197	-0.330121	0.682	0.501	4.46523e-193
DAXX	6.55259e-197	-0.87475	0.235	0.408	8.36635e-193
C1orf35	8.57213e-197	0.326644	0.66	0.355	1.09449e-192
REXO2	1.36984e-196	-0.581797	0.505	0.443	1.74901e-192
PDXK	1.83301e-196	-0.492313	0.588	0.471	2.34038e-192
SERTAD1	4.00885e-196	0.325804	0.446	0.173	5.1185e-192
TTC36	4.78416e-196	0.296413	0.233	0.038	6.10841e-192
DDOST	5.34444e-196	0.356779	0.658	0.361	6.82378e-192
ZMYND11	5.74956e-196	-0.87742	0.203	0.419	7.34104e-192
RAB40B	1.23004e-195	0.360215	0.53	0.24	1.57052e-191
IQGAP1	1.5906e-195	-0.727843	0.538	0.503	2.03088e-191
RPL36	1.70708e-195	0.337089	0.99	0.894	2.17959e-191
MED24	1.81986e-195	0.615107	0.41	0.17	2.3236e-191
THAP9-AS1	2.07828e-195	0.286694	0.415	0.143	2.65355e-191
SRSF7	2.82755e-195	-0.428824	0.736	0.584	3.61022e-191
CHMP4C	4.24203e-195	0.367322	0.553	0.262	5.41623e-191
CLIP1	6.02043e-195	-0.93422	0.353	0.458	7.68689e-191
UBE2F	6.03826e-195	0.276783	0.644	0.337	7.70965e-191
PIN1	9.19128e-195	0.334111	0.716	0.413	1.17354e-190
EGLN1	2.34226e-194	0.287986	0.519	0.227	2.99059e-190
SRPK2	3.08059e-194	0.298562	0.678	0.373	3.9333e-190
PHB2	5.0098e-194	-0.513177	0.514	0.442	6.39651e-190
SLC52A2	8.5721e-194	0.37734	0.728	0.431	1.09449e-189
RPL34	9.4696e-194	0.333438	0.986	0.86	1.20908e-189
ANXA4	1.15848e-193	0.350233	0.653	0.352	1.47914e-189
EIF6	3.34858e-193	0.266006	0.74	0.442	4.27546e-189
GALNT6	4.17906e-193	-0.665758	0.416	0.398	5.33582e-189
PNN	6.2983e-193	-0.694046	0.609	0.531	8.04167e-189
PINK1	8.06787e-193	0.346807	0.492	0.212	1.03011e-188
PRPF40A	8.66738e-193	-0.476902	0.635	0.511	1.10665e-188
CEBPZOS	1.57189e-192	0.277092	0.577	0.278	2.00699e-188
ARL2	1.76388e-192	0.341392	0.639	0.337	2.25212e-188
ATF3	2.06374e-192	0.455756	0.444	0.17	2.63499e-188
LEPROT	2.17387e-192	-0.761094	0.417	0.461	2.7756e-188
RHOB	3.31486e-192	0.366731	0.743	0.444	4.23241e-188
MRPL17	4.43232e-192	0.317799	0.688	0.385	5.65919e-188
RNF187	5.71444e-192	0.322815	0.707	0.405	7.29619e-188
TMEM256	2.76411e-191	0.330285	0.6	0.301	3.52922e-187
BID	3.44308e-191	-0.310232	0.54	0.348	4.39612e-187
TMEM254	4.71472e-191	0.269576	0.431	0.161	6.01976e-187
ANKRD12	5.3289e-191	-0.688848	0.62	0.543	6.80394e-187
TAF9	1.79871e-190	0.371828	0.578	0.287	2.2966e-186
SPINT1-AS1	2.31777e-190	0.379995	0.668	0.367	2.95933e-186
CHCHD5	2.37019e-190	-0.580839	0.475	0.444	3.02626e-186
NDUFB6	4.84678e-190	0.333912	0.654	0.354	6.18837e-186
NCBP2	1.07837e-189	0.317198	0.677	0.378	1.37686e-185
ATRAID	1.50823e-189	0.292271	0.746	0.452	1.92571e-185
ADAM15	6.85687e-189	0.325854	0.562	0.273	8.75485e-185
VMA21	7.08619e-189	0.271104	0.541	0.249	9.04764e-185
PELO	2.07989e-188	0.279424	0.385	0.131	2.65561e-184
POP7	2.3399e-188	0.339243	0.683	0.384	2.98758e-184
LSM12	4.69882e-188	0.324927	0.563	0.27	5.99946e-184
ZNF226	5.88224e-188	0.292563	0.389	0.132	7.51044e-184
BCL2	1.05933e-187	-0.588814	0.075	0.293	1.35255e-183
HCFC1R1	1.46392e-187	0.312797	0.717	0.419	1.86913e-183
ZNF714	2.65548e-187	-0.299225	0.004	0.149	3.39052e-183
SERTAD3	6.21725e-187	0.350843	0.576	0.289	7.93819e-183
CNOT8	6.50209e-187	0.259828	0.366	0.114	8.30187e-183
SLCO3A1	7.50269e-187	-0.663193	0.094	0.306	9.57944e-183
PPIF	1.04597e-186	0.311263	0.492	0.208	1.3355e-182
CHMP5	1.17207e-186	0.292619	0.675	0.375	1.4965e-182
TMEM160	1.84691e-186	0.288413	0.637	0.338	2.35814e-182
MTG1	2.62474e-186	-0.419444	0.034	0.223	3.35127e-182
APIP	2.82564e-186	0.312434	0.464	0.19	3.60777e-182
ZNF24	1.7364e-185	-0.773019	0.281	0.435	2.21704e-181
LYPLA2	2.91288e-185	0.268091	0.497	0.213	3.71917e-181
WNK1	4.52401e-185	-0.911199	0.329	0.459	5.77626e-181
PCYT2	4.93389e-185	0.266205	0.5	0.218	6.2996e-181
BUD23	4.93947e-185	0.304544	0.743	0.452	6.30671e-181
AREG	1.44476e-184	0.830044	0.565	0.271	1.84467e-180
SEC22B	1.68339e-184	0.260382	0.575	0.281	2.14936e-180
GBP2	1.89331e-184	-0.880613	0.155	0.35	2.41738e-180
SOX4	1.90161e-184	-0.414914	0.711	0.564	2.42798e-180
FYN	2.86495e-184	-0.387478	0.004	0.147	3.65797e-180
POLR2E	3.05392e-184	-0.672479	0.458	0.456	3.89925e-180
MAGI3	4.24815e-184	-0.69135	0.108	0.326	5.42404e-180
MT-CO3	4.61763e-184	0.467508	1	0.992	5.89579e-180
BICD1	7.90695e-184	-0.37172	0.026	0.206	1.00956e-179
FBXL6	1.24929e-183	0.333593	0.518	0.237	1.5951e-179
VEGFB	1.64958e-183	0.333695	0.663	0.367	2.10619e-179
IMMP1L	1.76614e-183	0.34773	0.553	0.267	2.25501e-179
DNAJC7	4.04378e-183	0.335234	0.661	0.367	5.1631e-179
KDM5B	6.59741e-183	-0.826436	0.41	0.457	8.42357e-179
SPARC	8.53998e-183	-0.557795	0.004	0.143	1.09038e-178
IFI35	1.91803e-182	0.377896	0.438	0.171	2.44894e-178
WFS1	2.87456e-182	0.296648	0.51	0.23	3.67024e-178
SOCS3	3.99166e-182	-0.725999	0.131	0.366	5.09656e-178
BOD1	6.50232e-182	0.269178	0.646	0.35	8.30216e-178
DUT	1.31547e-181	0.277693	0.745	0.456	1.6796e-177
GPRC5C	1.56041e-181	0.270053	0.557	0.267	1.99234e-177
TBC1D9	1.73441e-181	0.285443	0.699	0.404	2.21449e-177
SLC44A4	2.7807e-181	0.33478	0.611	0.323	3.5504e-177
MRPL54	3.67921e-181	-0.259122	0.652	0.466	4.69762e-177
GOLGA7	3.87378e-181	-0.63737	0.491	0.456	4.94605e-177
ABCC3	3.92728e-181	-0.326678	0.014	0.177	5.01435e-177
CCDC68	1.11017e-180	-0.419975	0.033	0.219	1.41747e-176
HNRNPDL	1.41424e-180	-0.268978	0.747	0.554	1.8057e-176
DDX5	1.55017e-180	-0.397267	0.877	0.768	1.97926e-176
ATF4	2.34012e-180	-0.824494	0.48	0.503	2.98786e-176
SMIM12	2.63868e-180	0.311383	0.529	0.25	3.36907e-176
COMMD7	4.98016e-180	0.327834	0.651	0.359	6.35867e-176
SSPN	6.20052e-180	-0.327948	0.026	0.202	7.91683e-176
RDH10	7.97275e-180	0.797607	0.346	0.112	1.01796e-175
FASN	1.046e-179	0.349289	0.668	0.379	1.33553e-175
LYPLAL1	1.3235e-179	0.34674	0.533	0.252	1.68985e-175
TRIQK	1.47889e-179	0.276538	0.533	0.248	1.88824e-175
COPS2	1.76877e-179	0.302845	0.599	0.309	2.25837e-175
DDX21	2.15797e-179	0.301061	0.757	0.474	2.75529e-175
RASD1	2.55919e-179	-0.305992	0.006	0.15	3.26758e-175
PLXNB1	2.98677e-179	-0.687964	0.081	0.285	3.81351e-175
ITM2B	3.4494e-179	0.340121	0.83	0.564	4.40419e-175
LDHB	5.09305e-179	-0.813179	0.148	0.357	6.50281e-175
ADI1	5.39047e-179	0.401752	0.602	0.317	6.88255e-175
ZNF428	7.3837e-179	0.342693	0.633	0.345	9.42751e-175
ATIC	9.13402e-179	0.257659	0.617	0.325	1.16623e-174
PTTG1IP	1.1582e-178	-0.258837	0.696	0.483	1.47879e-174
EMC4	1.26282e-178	0.263981	0.694	0.401	1.61236e-174
ARHGEF6	1.52773e-178	-0.327086	0.019	0.186	1.95061e-174
DCTD	1.86958e-178	0.284903	0.522	0.241	2.38708e-174
PRLR	1.92745e-178	-0.815787	0.225	0.393	2.46097e-174
HYI	3.16197e-178	0.306183	0.615	0.322	4.03721e-174
UBE2T	4.76393e-178	0.380599	0.432	0.166	6.08258e-174
PPIL4	3.75539e-177	0.260311	0.569	0.281	4.79489e-173
NRIP1	4.16725e-177	-0.873613	0.495	0.509	5.32075e-173
PIK3R2	4.59576e-177	-0.308406	0.008	0.155	5.86786e-173
FTX	6.68693e-177	-0.939004	0.394	0.462	8.53788e-173
MYADM	1.11797e-176	-0.55899	0.621	0.499	1.42743e-172
C1R	1.21803e-176	-0.267378	0.023	0.196	1.55518e-172
SRP19	3.49598e-176	0.297747	0.666	0.375	4.46367e-172
NOP16	4.68537e-176	0.304227	0.49	0.216	5.98228e-172
NFKBIA	7.6986e-176	-0.706947	0.571	0.508	9.82958e-172
PTS	8.93914e-176	-0.267647	0.635	0.44	1.14135e-171
DBP	1.09832e-175	0.272251	0.309	0.083	1.40233e-171
EXOSC5	6.58296e-175	0.273912	0.387	0.138	8.40512e-171
TMEM165	6.59819e-175	0.358022	0.778	0.501	8.42457e-171
TTC1	7.25705e-175	0.298102	0.654	0.366	9.2658e-171
POLR2G	1.84763e-174	0.304814	0.609	0.323	2.35906e-170
PAFAH1B3	2.29866e-174	0.335657	0.682	0.392	2.93492e-170
SH3BP5	3.40917e-174	0.346937	0.575	0.292	4.35283e-170
SLC50A1	4.86492e-174	0.336525	0.566	0.288	6.21153e-170
PSMD11	6.96683e-174	0.275559	0.641	0.352	8.89525e-170
PLK2	1.2534e-173	-0.906174	0.368	0.434	1.60034e-169
ITGB1BP1	1.88884e-173	0.272623	0.679	0.389	2.41167e-169
GAPDH	1.96584e-173	-0.539423	0.971	0.939	2.50998e-169
PPFIA1	4.02622e-173	-0.79416	0.32	0.389	5.14067e-169
HNRNPA2B1	4.97357e-173	-0.324233	0.873	0.744	6.35025e-169
RAP1A	7.76849e-173	0.271975	0.591	0.306	9.91881e-169
ABHD16A	9.38891e-173	-0.263824	0.011	0.162	1.19878e-168
BNIP3	2.46758e-172	-0.412141	0.508	0.393	3.15061e-168
BCLAF1	3.67962e-172	-0.797332	0.491	0.493	4.69814e-168
CDS1	4.72532e-172	0.280318	0.563	0.28	6.03329e-168
ZNF410	6.72947e-172	-0.267905	0.008	0.153	8.59219e-168
FAM110A	8.17319e-172	0.322924	0.508	0.235	1.04355e-167
AC092279.1	1.8734e-171	-0.262622	0	0.117	2.39196e-167
LINC01116	3.09092e-171	-0.448075	0.058	0.253	3.94648e-167
HIST1H1C	3.9497e-171	0.466072	0.56	0.283	5.04297e-167
POLR3K	5.19486e-171	0.321693	0.615	0.331	6.63279e-167
BCAM	5.3809e-171	-0.500373	0.516	0.429	6.87034e-167
ISOC2	5.4329e-171	-0.368532	0.568	0.427	6.93672e-167
COX16	1.25897e-170	-0.697754	0.318	0.375	1.60745e-166
TRIB1	1.26638e-170	0.346682	0.523	0.25	1.61692e-166
SNRNP200	1.31829e-170	-0.854379	0.421	0.47	1.68319e-166
STARD3NL	2.11525e-170	0.257073	0.478	0.212	2.70075e-166
PAQR4	2.22748e-170	0.291434	0.383	0.137	2.84404e-166
MAP4	2.85993e-170	-0.74677	0.461	0.473	3.65156e-166
CHCHD7	7.00696e-170	0.252495	0.401	0.148	8.94648e-166
FAM3A	8.14667e-170	0.288907	0.498	0.228	1.04017e-165
DPP7	1.41128e-169	0.303155	0.685	0.406	1.80192e-165
MRFAP1L1	2.04607e-169	0.280996	0.47	0.203	2.61242e-165
ATG12	2.41415e-169	0.254779	0.54	0.261	3.08239e-165
GPRC5A	3.04463e-169	-0.642511	0.53	0.492	3.88738e-165
KYNU	3.32507e-169	-0.421586	0.011	0.156	4.24545e-165
REEP6	3.72787e-169	0.272523	0.406	0.154	4.75974e-165
LSM2	4.73855e-169	0.322981	0.585	0.303	6.05018e-165
CERS4	6.67437e-169	0.2674	0.565	0.285	8.52184e-165
ATXN10	3.26212e-168	-0.471314	0.532	0.447	4.16507e-164
C1GALT1C1	3.81309e-168	0.292596	0.536	0.266	4.86856e-164
ARID4B	6.23873e-168	-0.415513	0.625	0.49	7.96561e-164
TMEM150A	1.01677e-167	0.262273	0.393	0.147	1.29821e-163
TUBB	1.21867e-167	-0.259517	0.724	0.524	1.55599e-163
NDUFS4	1.23473e-167	0.284933	0.611	0.326	1.5765e-163
GADD45B	2.05705e-167	-0.787408	0.342	0.442	2.62644e-163
THRAP3	2.0657e-167	-0.399153	0.582	0.459	2.63748e-163
ORMDL2	2.37618e-167	0.253038	0.659	0.374	3.0339e-163
PLEKHA3	6.55687e-167	0.31537	0.633	0.351	8.37181e-163
TGFBR3L	7.91514e-167	-0.310456	0.027	0.198	1.01061e-162
SRRM1	9.58557e-167	0.264408	0.774	0.502	1.22389e-162
MT1F	9.59984e-167	0.471805	0.517	0.245	1.22571e-162
ARHGEF12	1.62431e-166	-0.739617	0.127	0.335	2.07392e-162
ACAT2	1.81604e-166	0.296949	0.487	0.221	2.31872e-162
IDH3G	2.9934e-166	0.257384	0.662	0.378	3.82197e-162
UBE2E3	4.46931e-166	0.286579	0.674	0.391	5.70641e-162
COQ4	5.56561e-166	0.270406	0.508	0.237	7.10617e-162
DMAC1	1.07313e-165	0.307745	0.497	0.231	1.37018e-161
NELFCD	1.6166e-165	-0.633893	0.456	0.445	2.06408e-161
CXorf40A	1.82863e-165	0.272634	0.314	0.095	2.33479e-161
YTHDF2	2.33369e-165	0.263827	0.643	0.362	2.97966e-161
ELOVL5	3.72694e-165	0.314089	0.519	0.251	4.75855e-161
TFAP2C	1.11144e-164	0.369384	0.576	0.302	1.41909e-160
NECTIN2	1.2892e-164	0.299452	0.682	0.404	1.64605e-160
DST	1.75334e-164	-0.892073	0.241	0.4	2.23867e-160
RARS2	2.14843e-164	0.277439	0.536	0.263	2.74312e-160
HLA-B	2.13228e-163	0.681308	0.836	0.606	2.72249e-159
LSM10	3.51158e-163	0.282553	0.613	0.332	4.48358e-159
PRPF38B	3.56042e-163	-0.72636	0.533	0.497	4.54594e-159
BCAP29	1.55916e-162	0.292576	0.652	0.374	1.99073e-158
TFPI	2.22806e-162	-1.31406	0.009	0.107	2.84478e-158
CTSA	4.77716e-162	-0.504437	0.565	0.456	6.09948e-158
IRF2	5.42958e-162	0.278645	0.471	0.21	6.93248e-158
CYP51A1	6.44434e-162	-0.680856	0.168	0.338	8.22814e-158
ACTR3	1.13215e-161	-0.310701	0.674	0.487	1.44553e-157
KRR1	2.19899e-161	-0.44874	0.551	0.455	2.80768e-157
KRTCAP3	2.45917e-161	0.312483	0.596	0.318	3.13986e-157
ZFAND2A	2.87211e-161	0.339088	0.373	0.142	3.66711e-157
DYNC1I2	2.93433e-161	-0.36311	0.663	0.495	3.74655e-157
EIF3D	3.13479e-161	-0.516175	0.492	0.431	4.0025e-157
USP22	4.08493e-161	-0.82506	0.293	0.436	5.21564e-157
CYBRD1	5.70543e-161	-0.520855	0.092	0.298	7.2847e-157
MMP24OS	6.36349e-161	-0.278006	0.598	0.441	8.12491e-157
ZNF506	7.33257e-161	-0.276086	0.002	0.12	9.36222e-157
A2M	1.68549e-160	-0.60733	0.003	0.124	2.15203e-156
RPL32	4.03277e-160	0.273164	0.992	0.903	5.14904e-156
ARMT1	7.45366e-160	-0.32618	0.63	0.436	9.51683e-156
AK2	8.95458e-160	0.279042	0.584	0.31	1.14332e-155
TAOK3	1.42591e-159	-0.773543	0.272	0.424	1.8206e-155
CYB561D2	1.68166e-159	-0.528493	0.115	0.306	2.14714e-155
FAM136A	1.8674e-159	0.290883	0.597	0.324	2.38429e-155
SON	3.54783e-159	-0.336593	0.728	0.565	4.52987e-155
PDCD10	3.65782e-159	0.253476	0.687	0.41	4.67031e-155
CRYBG1	1.23979e-158	-0.475662	0.033	0.2	1.58296e-154
RNF5	1.77547e-158	0.322162	0.45	0.202	2.26692e-154
SNRPA1	2.47247e-158	0.26341	0.659	0.382	3.15685e-154
ICA1	3.62195e-158	0.270642	0.556	0.284	4.6245e-154
PCAT6	4.42485e-158	0.294269	0.344	0.12	5.64965e-154
MFF	6.6893e-158	0.281871	0.618	0.343	8.54089e-154
SERPINB6	8.65004e-158	0.29098	0.599	0.325	1.10444e-153
ALG5	1.56516e-157	0.252615	0.504	0.243	1.9984e-153
LETM2	1.57535e-157	-0.360312	0.017	0.164	2.0114e-153
TCEAL1	1.67181e-157	-0.726818	0.351	0.327	2.13457e-153
TRAPPC2B	2.61985e-157	0.281243	0.496	0.238	3.34503e-153
RPS27	2.80428e-157	-0.500686	0.985	0.933	3.5805e-153
PPIE	4.34157e-157	0.271572	0.478	0.219	5.54332e-153
SOCS2	5.18621e-157	-0.3189	0.033	0.199	6.62175e-153
C9orf116	5.92316e-157	0.256941	0.479	0.22	7.56269e-153
FAM241B	6.43123e-157	0.257698	0.517	0.25	8.21139e-153
VPS25	7.14026e-157	0.287453	0.606	0.334	9.11669e-153
LUC7L3	7.77026e-157	-0.399359	0.663	0.496	9.92107e-153
MRPS33	9.25573e-157	0.263513	0.622	0.348	1.18177e-152
PSMC6	1.69031e-156	-0.325267	0.669	0.493	2.15819e-152
MRPS14	1.91702e-156	0.317096	0.479	0.226	2.44765e-152
LAMB2	2.68724e-156	-0.672124	0.141	0.337	3.43107e-152
TGFBR3	2.95223e-156	-0.434437	0.025	0.182	3.7694e-152
GPAT4	3.17867e-156	-0.83247	0.298	0.428	4.05853e-152
ZBTB7A	5.66256e-156	-0.606042	0.54	0.474	7.22995e-152
PPP2CA	7.48331e-156	0.259283	0.579	0.306	9.55469e-152
ZNF286A	9.3501e-156	-0.27614	0.013	0.156	1.19382e-151
NELFE	1.0287e-155	0.292453	0.559	0.289	1.31345e-151
ARID1B	1.53764e-155	-0.712591	0.491	0.467	1.96325e-151
DECR1	1.71097e-155	0.362095	0.597	0.335	2.18457e-151
NAT14	2.05381e-155	-0.627524	0.164	0.343	2.6223e-151
TIMM17B	3.32497e-155	0.263252	0.635	0.361	4.24532e-151
ATG9A	7.2746e-155	-0.269811	0.006	0.135	9.28821e-151
FERMT2	7.39239e-155	-0.299284	0.029	0.191	9.4386e-151
KCNQ1OT1	8.63408e-154	-1.06451	0.268	0.36	1.1024e-149
DDX39B	9.86659e-154	-0.699576	0.2	0.375	1.25977e-149
CLDN3	1.79878e-153	0.431691	0.903	0.702	2.29668e-149
AP3D1	1.82604e-153	-0.78228	0.247	0.406	2.33149e-149
CACUL1	2.69497e-153	-0.751683	0.272	0.419	3.44093e-149
DNM1L	3.09804e-153	-0.736755	0.222	0.386	3.95558e-149
GADD45A	3.62882e-153	-0.682692	0.122	0.308	4.63327e-149
MRPS18B	4.01555e-153	0.282349	0.495	0.237	5.12706e-149
ERBB3	6.06046e-153	-0.621788	0.531	0.484	7.738e-149
RTL8C	6.78854e-153	0.28667	0.571	0.304	8.66761e-149
PTPN13	1.156e-152	-0.438715	0.06	0.242	1.47598e-148
EIF4B	1.97333e-152	-0.436269	0.677	0.53	2.51954e-148
BTG2	4.31178e-152	-0.981497	0.338	0.385	5.50528e-148
ATP2B1	9.52451e-152	-0.68056	0.264	0.394	1.21609e-147
ABHD11	1.36325e-151	-0.264431	0.672	0.497	1.7406e-147
PFKP	2.48308e-151	-0.605497	0.348	0.321	3.1704e-147
SMCHD1	4.32094e-151	-0.880211	0.319	0.436	5.51698e-147
GPRIN3	4.61401e-151	-0.378543	0.005	0.128	5.89116e-147
MSMO1	5.40587e-151	0.269969	0.508	0.251	6.90221e-147
COMMD10	6.07139e-151	0.277262	0.434	0.191	7.75195e-147
RAB27B	6.68558e-151	-0.584879	0.121	0.314	8.53615e-147
TGOLN2	1.5595e-150	-0.500782	0.528	0.442	1.99117e-146
CDH1	2.23585e-150	-0.461047	0.517	0.379	2.85474e-146
GTF3A	5.49674e-150	-0.27999	0.589	0.433	7.01824e-146
HDLBP	7.16304e-150	-0.600265	0.528	0.467	9.14577e-146
LMAN1	1.14868e-149	-0.252425	0.647	0.472	1.46663e-145
F8A1	1.72967e-149	0.261862	0.36	0.138	2.20845e-145
MIDN	2.56361e-149	-0.66081	0.429	0.444	3.27322e-145
ATP1A1	2.71623e-149	-0.42312	0.601	0.463	3.46809e-145
BRWD1	2.78866e-149	-0.771623	0.247	0.401	3.56056e-145
UBE2L6	3.27392e-149	0.292698	0.62	0.352	4.18014e-145
GATA3-AS1	3.6569e-149	-0.731606	0.263	0.392	4.66913e-145
CXorf40B	4.68266e-149	0.277209	0.39	0.157	5.97881e-145
PDCD2	5.11281e-149	0.307129	0.622	0.356	6.52803e-145
ATG3	5.7542e-149	0.281612	0.558	0.296	7.34696e-145
GSTO2	5.88049e-149	-0.478801	0.119	0.321	7.50821e-145
MYLIP	1.11125e-148	-0.823933	0.364	0.451	1.41884e-144
PIGF	1.71154e-148	0.29816	0.561	0.302	2.18529e-144
RNF213	1.92655e-148	-0.639653	0.693	0.609	2.45982e-144
ATXN2	2.55025e-148	-0.740026	0.263	0.405	3.25616e-144
EPB41L4A-AS1	4.14042e-148	0.278082	0.435	0.19	5.28649e-144
UBC	5.57515e-148	-0.260836	0.925	0.83	7.11836e-144
LAMB3	2.74007e-147	-0.286515	0.015	0.155	3.49853e-143
DAP	7.01687e-147	0.280388	0.518	0.26	8.95914e-143
JMJD6	1.30956e-146	0.257935	0.424	0.184	1.67205e-142
DGCR8	1.53121e-146	-0.422529	0.052	0.223	1.95505e-142
CHD4	2.04938e-146	-0.72809	0.425	0.449	2.61665e-142
UBE2V1	3.25546e-146	-0.526312	0.395	0.374	4.15657e-142
IER5	7.20701e-146	-0.684491	0.15	0.346	9.20191e-142
LRP10	7.33149e-146	-0.309887	0.627	0.457	9.36085e-142
ID2	1.26803e-145	-0.860448	0.302	0.474	1.61902e-141
FGD3	1.57275e-145	-0.43526	0.036	0.196	2.00809e-141
TMBIM6	1.71329e-145	0.419777	0.861	0.676	2.18753e-141
CTNNBIP1	4.18832e-145	0.271721	0.418	0.182	5.34765e-141
RWDD3	5.51847e-145	-0.287522	0.03	0.185	7.04598e-141
MAN2B1	1.25424e-144	-0.318041	0.03	0.186	1.60141e-140
DTNA	1.26694e-144	-0.478735	0.057	0.231	1.61763e-140
ERC1	1.54076e-144	-0.478211	0.068	0.249	1.96724e-140
C14orf132	1.74705e-144	-0.413194	0.062	0.241	2.23064e-140
NFU1	2.24944e-144	0.268988	0.534	0.278	2.87209e-140
SMDT1	2.98698e-144	-0.260767	0.596	0.448	3.81377e-140
LTB	3.5139e-144	-1.01472	0.003	0.113	4.48655e-140
ADSL	4.23916e-144	-0.356601	0.048	0.218	5.41256e-140
NUDT5	6.67645e-144	-0.372391	0.55	0.447	8.5245e-140
ODF2L	6.88614e-144	-0.731708	0.248	0.393	8.79222e-140
NOSIP	9.12858e-144	-0.399466	0.551	0.437	1.16554e-139
STX16	1.1804e-143	-0.712131	0.425	0.405	1.50714e-139
JUN	1.22942e-143	-0.508096	0.657	0.508	1.56973e-139
SYNCRIP	2.01063e-143	-0.497558	0.606	0.48	2.56717e-139
MBD2	2.60278e-143	-0.565343	0.49	0.46	3.32323e-139
TTC19	3.09655e-143	-0.714546	0.332	0.427	3.95368e-139
NTAN1	7.5268e-143	0.27646	0.608	0.346	9.61022e-139
SIKE1	1.07597e-142	0.265758	0.47	0.226	1.3738e-138
HDGF	2.01604e-142	-0.431091	0.595	0.474	2.57408e-138
TNFAIP2	4.38078e-142	-0.814171	0.112	0.28	5.59338e-138
LARP4B	4.67978e-142	-0.746987	0.175	0.347	5.97514e-138
TUBA4A	5.58646e-142	0.260758	0.349	0.128	7.13279e-138
C17orf49	6.21465e-142	-0.379999	0.061	0.232	7.93487e-138
CCDC124	7.79378e-142	-0.517222	0.414	0.418	9.9511e-138
CD164	1.09621e-141	-0.442252	0.558	0.449	1.39964e-137
HSP90AA1	1.53183e-141	0.409277	0.974	0.902	1.95584e-137
PPID	1.70627e-141	0.283425	0.54	0.287	2.17857e-137
ROCK1	5.21972e-141	-0.582438	0.541	0.465	6.66454e-137
TPRKB	6.49534e-141	0.29159	0.607	0.349	8.29324e-137
SCAF11	6.8942e-141	-0.442291	0.607	0.481	8.80252e-137
UAP1	1.03032e-140	0.300214	0.495	0.249	1.31551e-136
CA2	1.30331e-140	-0.465522	0.015	0.146	1.66406e-136
QSOX1	4.69377e-140	0.259849	0.493	0.247	5.99301e-136
RAD50	5.61565e-140	-0.529133	0.087	0.27	7.17006e-136
HIST1H4C	6.64661e-140	-0.744398	0.425	0.429	8.48639e-136
ECI2	7.1213e-140	0.26196	0.509	0.258	9.09248e-136
ANG	1.11895e-139	0.284853	0.503	0.254	1.42868e-135
SERF2	3.60153e-139	0.250302	0.994	0.928	4.59844e-135
RSRC2	4.81823e-139	-0.504698	0.558	0.477	6.15192e-135
TM9SF3	5.51099e-139	-0.550693	0.507	0.445	7.03643e-135
KIF22	5.94619e-139	0.310657	0.506	0.256	7.5921e-135
RBM6	8.44467e-139	-0.678613	0.173	0.348	1.07822e-134
LXN	1.10461e-138	-0.759619	0.206	0.316	1.41037e-134
DHRS4L2	1.17953e-138	0.255695	0.56	0.305	1.50603e-134
U2SURP	1.29369e-138	-0.316305	0.644	0.494	1.65179e-134
LIMA1	1.33689e-138	-0.526265	0.487	0.444	1.70695e-134
LAMA5	5.60898e-138	-0.84159	0.264	0.382	7.16155e-134
AAK1	6.3312e-138	-0.656845	0.414	0.412	8.08368e-134
GOLGA8A	6.4904e-138	-0.507765	0.015	0.143	8.28694e-134
FAM110B	1.18943e-137	-0.328181	0.049	0.216	1.51866e-133
LRRC59	1.35773e-137	-0.283265	0.565	0.401	1.73355e-133
GGPS1	2.2809e-137	0.282124	0.491	0.248	2.91226e-133
ZNF621	3.20542e-137	-0.417276	0.048	0.209	4.09268e-133
RBBP6	4.61248e-137	-0.756755	0.258	0.398	5.88921e-133
OGA	5.68085e-137	-0.833756	0.307	0.413	7.25331e-133
RBM26	5.98167e-137	-0.781292	0.359	0.412	7.6374e-133
TPR	2.46671e-136	-0.574085	0.579	0.484	3.14949e-132
KANSL1	2.85139e-136	-0.788972	0.353	0.433	3.64066e-132
NUTM2A-AS1	4.02833e-136	-0.49415	0.495	0.409	5.14337e-132
RNPS1	1.31313e-135	-0.546739	0.545	0.476	1.6766e-131
MRPS17	2.49753e-135	-0.505292	0.119	0.3	3.18884e-131
PON2	5.28215e-135	0.278285	0.648	0.395	6.74425e-131
CSNK1E	7.45989e-135	-0.637581	0.191	0.356	9.52479e-131
SIN3B	1.63792e-134	-0.46672	0.088	0.264	2.0913e-130
PSMB9	2.23664e-134	0.261002	0.406	0.175	2.85574e-130
ZMYND8	3.51066e-134	-0.734819	0.298	0.415	4.48242e-130
C14orf119	3.57265e-134	0.270458	0.539	0.291	4.56156e-130
HLA-DPA1	2.817e-133	-0.808575	0.337	0.352	3.59674e-129
VKORC1	1.03037e-132	-0.268525	0.568	0.426	1.31558e-128
HEBP1	1.97967e-132	-0.404515	0.418	0.369	2.52764e-128
IFT57	3.49496e-132	-0.351616	0.551	0.433	4.46236e-128
SMAD2	5.27771e-132	-0.72091	0.251	0.399	6.73858e-128
DACH1	1.12576e-131	-0.320418	0.038	0.187	1.43738e-127
DDAH2	1.50977e-131	-0.262211	0.561	0.413	1.92768e-127
AC018816.1	3.37139e-131	-0.256509	0.004	0.107	4.30459e-127
TENT5A	1.11511e-130	-0.673368	0.199	0.345	1.42377e-126
ZNF292	3.48927e-130	-0.716955	0.461	0.465	4.4551e-126
C12orf75	3.5363e-130	-0.712971	0.314	0.398	4.51515e-126
PEX26	4.09374e-130	-0.470142	0.066	0.232	5.22688e-126
DDX46	1.06757e-129	-0.327355	0.626	0.483	1.36307e-125
SYTL2	1.30135e-129	-0.793288	0.213	0.353	1.66157e-125
PAWR	1.38863e-129	-0.609203	0.472	0.459	1.773e-125
MT-ND2	1.895e-129	-0.395162	0.998	0.928	2.41954e-125
MYO1B	1.90648e-129	-0.600262	0.138	0.314	2.43419e-125
SPECC1	5.54535e-129	-0.377784	0.062	0.228	7.0803e-125
RWDD4	9.28917e-129	0.279391	0.524	0.283	1.18604e-124
MVB12A	1.3794e-128	-0.503346	0.152	0.33	1.76122e-124
MAZ	1.83112e-128	-0.521597	0.514	0.459	2.33797e-124
PSTPIP2	3.83124e-128	-0.39052	0.042	0.193	4.89173e-124
ASH1L	1.47176e-127	-0.562034	0.485	0.43	1.87914e-123
TMEM259	1.49345e-127	-0.710767	0.378	0.442	1.90683e-123
MTMR4	3.08372e-127	-0.559614	0.106	0.27	3.93729e-123
ETHE1	5.35851e-127	0.263605	0.446	0.221	6.84175e-123
MRPL43	1.04049e-126	-0.272759	0.532	0.424	1.32849e-122
H2AFV	1.15246e-126	-0.363337	0.578	0.462	1.47146e-122
ABLIM1	1.8794e-126	-0.489666	0.09	0.264	2.39961e-122
TAOK1	2.17509e-126	-0.748133	0.184	0.351	2.77716e-122
CORO1A	2.27693e-126	-0.536864	0.04	0.186	2.90719e-122
SLTM	2.57749e-126	-0.526625	0.509	0.464	3.29094e-122
PPP2R1A	2.94463e-126	-0.426677	0.552	0.427	3.7597e-122
FCRLB	3.29915e-126	-0.288797	0.027	0.162	4.21235e-122
AHCYL1	4.25392e-126	-0.360713	0.565	0.444	5.43141e-122
HLA-DPB1	5.11445e-126	-0.842471	0.225	0.343	6.53013e-122
MAGOH	7.51981e-126	-0.438017	0.481	0.41	9.60129e-122
KMT2A	1.04549e-125	-0.70656	0.313	0.406	1.33488e-121
TANC2	1.37423e-125	-0.766112	0.339	0.402	1.75461e-121
SLAIN2	1.71108e-125	-0.696971	0.26	0.39	2.1847e-121
DUSP5	2.56651e-125	-0.387397	0.075	0.245	3.27691e-121
CHURC1	2.92869e-125	-0.367712	0.532	0.432	3.73935e-121
SLC8B1	4.30684e-125	-0.329082	0.024	0.157	5.49897e-121
AC092683.1	4.96358e-125	-0.468431	0.048	0.194	6.3375e-121
SYNE4	1.97608e-124	0.277546	0.418	0.203	2.52306e-120
GOLGA8B	4.26809e-124	-0.528989	0.03	0.163	5.4495e-120
CHMP3	4.28021e-123	-0.258198	0.59	0.428	5.46497e-119
SCP2	5.89929e-123	-0.263394	0.604	0.433	7.53221e-119
NOL12	5.99236e-123	-0.298232	0.053	0.211	7.65105e-119
SEC31A	6.85249e-123	-0.56202	0.491	0.461	8.74925e-119
GCC2	1.33311e-122	-0.307297	0.646	0.477	1.70212e-118
GPATCH2L	1.72811e-122	-0.561738	0.108	0.275	2.20645e-118
PIM3	2.16406e-122	-0.334137	0.555	0.433	2.76308e-118
TMEM14A	3.10488e-122	0.255919	0.492	0.26	3.96431e-118
BUB3	3.41171e-122	-0.549447	0.455	0.438	4.35608e-118
DNAJB11	3.9334e-122	-0.570822	0.393	0.394	5.02217e-118
UGCG	8.61053e-122	-0.611134	0.376	0.397	1.09939e-117
INO80B	1.10507e-121	-0.270671	0.035	0.177	1.41095e-117
TCIM	1.19604e-121	-0.69709	0.039	0.126	1.52711e-117
NUFIP2	1.71641e-121	-0.659448	0.354	0.415	2.19151e-117
RAB18	2.52442e-121	-0.268745	0.573	0.429	3.22319e-117
IFI6	3.20834e-121	1.06626	0.568	0.349	4.09641e-117
GCNT2	3.38699e-121	-0.25883	0.029	0.164	4.3245e-117
ARGLU1	4.89332e-121	-0.610571	0.503	0.444	6.24779e-117
RBM5	8.29618e-121	-0.685856	0.171	0.332	1.05926e-116
USP34	1.31951e-120	-0.685011	0.329	0.412	1.68475e-116
SMARCB1	1.59952e-120	-0.54927	0.32	0.397	2.04227e-116
SLMAP	1.99456e-120	-0.566943	0.122	0.288	2.54666e-116
RB1CC1	2.62126e-120	-0.760812	0.353	0.425	3.34682e-116
TNRC6A	5.13912e-120	-0.612049	0.126	0.292	6.56162e-116
SBNO1	2.4633e-119	-0.627861	0.219	0.369	3.14515e-115
BRD2	2.65954e-119	-0.551988	0.493	0.446	3.3957e-115
FAM215B	6.12307e-119	-0.363502	0.05	0.194	7.81794e-115
HIST1H4H	1.85452e-118	0.307685	0.173	0.037	2.36785e-114
SERINC1	2.21237e-118	-0.518191	0.474	0.404	2.82475e-114
ADAR	4.04541e-118	-0.548354	0.497	0.451	5.16518e-114
MCRIP1	6.15439e-118	-0.259259	0.566	0.409	7.85793e-114
STMN3	9.43462e-118	-0.569132	0.138	0.296	1.20461e-113
CALU	9.46918e-118	-0.319382	0.56	0.426	1.20902e-113
LMCD1	1.42066e-117	-0.600433	0.232	0.368	1.81389e-113
CDC42BPA	1.72065e-117	-0.577926	0.133	0.294	2.19693e-113
PLXNB2	1.95386e-117	-0.778723	0.267	0.374	2.49469e-113
N4BP3	3.00662e-117	-0.638978	0.191	0.335	3.83885e-113
SHTN1	4.4213e-117	-0.626441	0.409	0.434	5.64512e-113
B4GALT1	5.28254e-117	0.330533	0.459	0.239	6.74474e-113
RMND1	5.96911e-117	-0.617948	0.339	0.347	7.62136e-113
KDM5A	8.85293e-117	-0.658916	0.188	0.35	1.13034e-112
SMAD7	1.27399e-116	-0.330995	0.032	0.166	1.62663e-112
KLHDC2	1.81013e-116	-0.400549	0.541	0.435	2.31117e-112
SMC3	4.8001e-116	-0.658828	0.267	0.381	6.12877e-112
HECTD4	6.78047e-116	-0.442266	0.081	0.24	8.65731e-112
PTOV1	6.84663e-116	-0.410015	0.536	0.429	8.74178e-112
MORN2	7.25894e-116	-0.376153	0.506	0.407	9.26821e-112
SLC2A3	8.28572e-116	-0.392699	0.003	0.097	1.05792e-111
GGA1	3.39747e-115	-0.555585	0.148	0.311	4.33789e-111
AP3M2	3.84342e-115	-0.572529	0.18	0.332	4.90728e-111
STAT3	4.40327e-115	-0.378975	0.492	0.386	5.6221e-111
PLEKHA5	7.95411e-115	-0.54518	0.18	0.341	1.01558e-110
SPTSSB	1.36481e-114	-0.431197	0.488	0.426	1.74259e-110
TIMP2	4.80112e-114	-0.445331	0.523	0.408	6.13007e-110
UFD1	5.12379e-114	-0.365934	0.466	0.407	6.54205e-110
DEGS2	6.95933e-114	-0.264585	0.511	0.379	8.88567e-110
MYL6	1.64445e-113	-0.287789	0.977	0.895	2.09963e-109
SHISA5	2.28986e-113	-0.697177	0.37	0.398	2.92369e-109
CSNK2A1	2.69375e-113	-0.289413	0.601	0.443	3.43938e-109
BTF3L4	3.13783e-113	-0.300174	0.574	0.436	4.00638e-109
N4BP2L2	3.40723e-113	-0.466555	0.572	0.461	4.35035e-109
TNRC6B	8.65663e-113	-0.720316	0.316	0.38	1.10528e-108
PRRG2	3.59343e-112	-0.505365	0.267	0.336	4.5881e-108
SGSM3	4.11999e-112	-0.38046	0.054	0.199	5.2604e-108
MRPL34	5.0485e-112	-0.399371	0.441	0.407	6.44592e-108
PRH1	7.1442e-112	-0.417884	0.082	0.235	9.12171e-108
AFDN	8.42983e-112	-0.390604	0.57	0.444	1.07632e-107
CDC123	9.53566e-112	-0.291942	0.506	0.404	1.21751e-107
ZNF91	1.35722e-111	-0.641556	0.34	0.325	1.7329e-107
TIMM10	1.66648e-111	-0.277097	0.563	0.433	2.12776e-107
PPM1G	2.46598e-111	-0.289228	0.568	0.44	3.14856e-107
ILF3	2.79594e-111	-0.628499	0.501	0.469	3.56986e-107
PHF14	4.24657e-111	-0.543857	0.449	0.43	5.42202e-107
WSB1	4.87828e-111	-0.71343	0.38	0.41	6.22859e-107
SLC35F6	5.26169e-111	-0.689633	0.362	0.415	6.71813e-107
SSBP4	6.02554e-111	-0.412744	0.493	0.43	7.69341e-107
JPX	6.12707e-111	-0.447583	0.555	0.46	7.82304e-107
EIF3B	6.38729e-111	-0.440012	0.598	0.467	8.15529e-107
MALAT1	6.78681e-111	-1.03819	0.997	1	8.6654e-107
PSMA3-AS1	3.41184e-110	-0.6038	0.155	0.314	4.35623e-106
IL7R	7.95389e-110	-0.790362	0.002	0.085	1.01555e-105
SLC38A1	8.55577e-110	-0.378822	0.581	0.46	1.0924e-105
AMD1	9.05294e-110	-0.558188	0.539	0.527	1.15588e-105
SLC39A7	9.4472e-110	-0.414692	0.52	0.411	1.20622e-105
CHDH	1.48845e-109	-0.436987	0.087	0.243	1.90045e-105
TRIM28	1.6433e-109	-0.404392	0.519	0.425	2.09817e-105
BEND7	2.63626e-109	-0.457622	0.106	0.252	3.36597e-105
ROCK2	2.9115e-109	-0.512787	0.433	0.351	3.71741e-105
TMEM87A	3.50303e-109	-0.334451	0.57	0.445	4.47267e-105
GDAP1	2.69988e-108	-0.688825	0.224	0.305	3.44721e-104
PHIP	2.71738e-108	-0.669333	0.401	0.42	3.46955e-104
ULK1	4.10906e-108	-0.516651	0.083	0.233	5.24645e-104
HGSNAT	5.51508e-108	-0.551162	0.188	0.328	7.04166e-104
CHI3L2	7.56116e-108	-0.357442	0.046	0.181	9.65409e-104
FN1	1.04544e-107	-0.800794	0.082	0.213	1.33481e-103
EDRF1	1.14535e-107	-0.458806	0.094	0.245	1.46239e-103
TMEM45B	1.17567e-107	-0.402635	0.076	0.217	1.50109e-103
SCARB1	1.92286e-107	-0.63174	0.151	0.299	2.45511e-103
CA12	3.94478e-107	-0.391466	0.788	0.665	5.0367e-103
PGM2L1	5.44909e-107	-0.534289	0.253	0.331	6.9574e-103
PTBP1	9.01258e-107	-0.687989	0.339	0.414	1.15073e-102
PTPRC	1.68543e-106	-0.803228	0.007	0.098	2.15196e-102
TSPAN4	1.96286e-106	-0.556123	0.239	0.344	2.50618e-102
RNASE1	6.31635e-106	0.327933	0.188	0.05	8.06472e-102
MYH9	7.06172e-106	-0.6642	0.47	0.453	9.01641e-102
ST6GAL1	7.31293e-106	-0.489349	0.073	0.219	9.33715e-102
PLEKHJ1	1.24681e-105	-0.431709	0.435	0.407	1.59193e-101
RNF19A	1.68147e-105	-0.266695	0.57	0.412	2.1469e-101
CTBP2	2.14814e-105	-0.477099	0.505	0.434	2.74275e-101
EWSR1	2.61915e-105	-0.673622	0.335	0.406	3.34413e-101
P4HTM	4.80259e-105	-0.263303	0.52	0.405	6.13195e-101
CTSB	1.15668e-104	-0.49592	0.566	0.416	1.47685e-100
PKIB	1.19691e-104	-0.423626	0.429	0.348	1.52822e-100
KMT2C	1.69661e-104	-0.684006	0.355	0.415	2.16623e-100
BASP1	1.74624e-104	-0.742774	0.175	0.32	2.2296e-100
POGZ	4.11425e-104	-0.534248	0.149	0.299	5.25307e-100
FUZ	6.7114e-104	-0.398811	0.121	0.28	8.56912e-100
NIPBL	8.27635e-104	-0.639696	0.346	0.405	1.05672e-99
UPF2	8.90874e-104	-0.461112	0.511	0.402	1.13747e-99
TMCO3	8.96409e-104	-0.598813	0.196	0.333	1.14454e-99
MCM5	1.51195e-103	-0.299954	0.035	0.161	1.93045e-99
KRAS	1.92103e-103	-0.524518	0.368	0.406	2.45278e-99
KDM2A	2.53468e-103	-0.617232	0.271	0.362	3.23628e-99
PTPRF	3.42727e-103	-0.412284	0.586	0.475	4.37594e-99
UBE2H	5.40168e-103	-0.367021	0.582	0.462	6.89687e-99
ITFG2	6.88479e-103	-0.295529	0.043	0.174	8.7905e-99
ADH5	1.26105e-102	-0.269441	0.55	0.419	1.61011e-98
TRABD	1.61083e-102	-0.584806	0.224	0.352	2.05671e-98
LTBR	2.45797e-102	-0.542498	0.194	0.337	3.13834e-98
MYSM1	2.49564e-102	-0.485112	0.085	0.227	3.18643e-98
KLHL5	2.80527e-102	-0.278228	0.054	0.195	3.58178e-98
OFD1	3.84046e-102	-0.596088	0.298	0.384	4.9035e-98
HELLS	3.95196e-102	-0.605127	0.089	0.239	5.04586e-98
KPNB1	4.40406e-102	-0.267009	0.582	0.42	5.6231e-98
RIPOR2	5.37915e-102	-0.256985	0.001	0.079	6.86809e-98
SLC4A8	7.23924e-102	-0.469304	0.09	0.23	9.24306e-98
CARS2	7.36321e-102	-0.564109	0.272	0.361	9.40134e-98
CFB	8.14314e-102	-0.465766	0.092	0.242	1.03972e-97
ATP2A2	8.24047e-102	-0.647352	0.295	0.393	1.05214e-97
CELSR2	8.7125e-102	-0.627602	0.232	0.344	1.11241e-97
FAM204A	1.21907e-101	-0.50183	0.431	0.436	1.55651e-97
MYO1C	2.00141e-101	-0.613296	0.401	0.373	2.5554e-97
IL6ST	2.81374e-101	-0.464052	0.551	0.46	3.59258e-97
SRSF10	3.73431e-101	-0.316865	0.61	0.47	4.76796e-97
ZNF160	5.93503e-101	-0.604659	0.151	0.277	7.57785e-97
ARFRP1	9.01392e-101	-0.296404	0.514	0.388	1.1509e-96
BCL11B	1.10013e-100	-0.452061	0	0.072	1.40464e-96
SCD	1.63e-100	-0.526532	0.087	0.236	2.08118e-96
UPF3A	1.94313e-100	-0.520103	0.402	0.39	2.48098e-96
ALDH3A2	3.12197e-100	-0.525806	0.174	0.322	3.98613e-96
TRIM44	1.03739e-99	-0.499297	0.467	0.431	1.32454e-95
PDIA4	1.22879e-99	-0.562305	0.435	0.405	1.56892e-95
TCF7L2	1.22897e-99	-0.380143	0.073	0.219	1.56915e-95
NARS	1.76233e-99	-0.354335	0.506	0.414	2.25014e-95
ZRANB2	2.85475e-99	-0.49	0.503	0.442	3.64494e-95
TMF1	2.92094e-99	-0.587759	0.419	0.414	3.72946e-95
SLC4A7	6.42632e-99	-0.670578	0.154	0.257	8.20512e-95
MYCBP2	9.16135e-99	-0.498151	0.394	0.359	1.16972e-94
MALT1	1.52195e-98	-0.417711	0.078	0.224	1.94322e-94
YME1L1	1.8976e-98	-0.527351	0.526	0.455	2.42286e-94
ARL5A	3.87863e-98	-0.483616	0.155	0.3	4.95224e-94
SRCAP	5.68989e-98	-0.25417	0.019	0.124	7.26485e-94
CMYA5	9.74866e-98	-0.586737	0.449	0.403	1.24471e-93
LGALS3BP	1.17939e-97	0.288151	0.779	0.583	1.50584e-93
SERPING1	1.20401e-97	-0.278291	0.038	0.165	1.53728e-93
PIK3R1	1.2828e-97	-0.269263	0.323	0.229	1.63788e-93
KIAA1324	1.52062e-97	-0.555961	0.453	0.423	1.94153e-93
CPLANE1	1.89841e-97	-0.647642	0.129	0.246	2.42389e-93
KIFC2	2.103e-97	-0.587268	0.374	0.292	2.68512e-93
DDIT4	4.02874e-97	0.270639	0.436	0.232	5.1439e-93
RPL13	4.34418e-97	-0.286831	0.985	0.905	5.54665e-93
LACTB	7.38449e-97	-0.450564	0.192	0.322	9.42851e-93
PMM1	1.37834e-96	-0.454752	0.206	0.328	1.75987e-92
TAF1D	1.49013e-96	-0.301497	0.577	0.439	1.9026e-92
EDN1	1.97466e-96	-0.63442	0.123	0.254	2.52125e-92
ITPR2	7.66026e-96	-0.39583	0.058	0.179	9.78062e-92
LUC7L2	1.36927e-95	-0.569391	0.377	0.403	1.74828e-91
HOOK2	1.42431e-95	-0.327347	0.492	0.407	1.81857e-91
DOCK1	1.44351e-95	-0.313923	0.042	0.167	1.84307e-91
NRDC	3.51863e-95	-0.568759	0.329	0.379	4.49259e-91
BAZ2B	4.3903e-95	-0.582785	0.205	0.335	5.60553e-91
EMP3	6.2908e-95	-0.492135	0.066	0.202	8.03209e-91
TTLL7	6.58024e-95	-0.300022	0.031	0.146	8.40165e-91
CDK19	1.35339e-94	-0.553869	0.151	0.293	1.72801e-90
CELF1	1.71183e-94	-0.664677	0.364	0.398	2.18566e-90
OSMR	4.17454e-94	-0.498443	0.147	0.288	5.33005e-90
GALNT10	5.42846e-94	-0.421376	0.102	0.244	6.93106e-90
F3	7.18293e-94	-0.313817	0.054	0.187	9.17117e-90
ALCAM	1.26235e-93	-0.404242	0.5	0.403	1.61177e-89
PKN2	1.33519e-93	-0.610091	0.341	0.379	1.70477e-89
PGP	1.342e-93	-0.29826	0.493	0.404	1.71347e-89
ARL17B	1.50167e-93	-0.28491	0.019	0.119	1.91734e-89
UPP1	2.59178e-93	-0.432037	0.101	0.245	3.30918e-89
CCDC12	2.96926e-93	-0.440447	0.415	0.393	3.79115e-89
MRPL32	3.18468e-93	-0.385402	0.429	0.389	4.0662e-89
SMARCC1	3.5165e-93	-0.640589	0.289	0.38	4.48987e-89
HMG20B	3.67441e-93	-0.296595	0.547	0.433	4.69149e-89
RNF115	4.98807e-93	-0.486067	0.415	0.415	6.36877e-89
NPEPL1	6.38517e-93	-0.50097	0.335	0.358	8.15259e-89
KLC1	9.65387e-93	-0.5906	0.269	0.348	1.23261e-88
LCOR	1.23823e-92	-0.531815	0.168	0.304	1.58097e-88
ULK2	1.3948e-92	-0.331642	0.058	0.193	1.78088e-88
SLC1A4	2.13766e-92	-0.518506	0.138	0.283	2.72936e-88
BICDL1	2.40685e-92	-0.340717	0.066	0.199	3.07307e-88
PKP4	3.00252e-92	-0.522453	0.157	0.306	3.83362e-88
MICAL3	3.10126e-92	-0.303409	0.052	0.177	3.95969e-88
DIP2C	4.12727e-92	-0.272784	0.038	0.157	5.2697e-88
PPP1R12A	5.70134e-92	-0.52242	0.417	0.416	7.27946e-88
TRIM8	1.07735e-91	-0.540663	0.257	0.357	1.37556e-87
TRIM47	1.49925e-91	-0.469348	0.198	0.327	1.91424e-87
SLK	3.21843e-91	-0.607001	0.258	0.361	4.10929e-87
SIPA1L1	7.83964e-91	-0.443502	0.101	0.241	1.00097e-86
SPECC1L	3.34486e-90	-0.356145	0.062	0.196	4.27071e-86
MT2A	3.6992e-90	0.750134	0.731	0.542	4.72313e-86
CDK13	4.31373e-90	-0.600385	0.357	0.387	5.50777e-86
KCNK6	5.45403e-90	-0.25742	0.443	0.313	6.9637e-86
NONO	5.92804e-90	-0.322148	0.543	0.411	7.56893e-86
AHI1	7.07296e-90	-0.473509	0.434	0.366	9.03076e-86
GOLGA3	1.03856e-89	-0.574103	0.209	0.34	1.32603e-85
COPA	1.19145e-89	-0.4133	0.475	0.408	1.52125e-85
ZNF26	1.26493e-89	-0.3416	0.046	0.163	1.61507e-85
LRP6	2.01869e-89	-0.307935	0.053	0.179	2.57746e-85
SNHG7	3.14707e-89	-0.385231	0.403	0.361	4.01818e-85
SETD2	7.24926e-89	-0.522377	0.153	0.294	9.25585e-85
SNAPC2	1.67796e-88	-0.367722	0.435	0.359	2.14242e-84
MAU2	2.50848e-88	-0.298196	0.059	0.187	3.20282e-84
FNTA	2.80697e-88	-0.383706	0.491	0.429	3.58394e-84
SUPT6H	3.75603e-88	-0.528532	0.207	0.326	4.7957e-84
SH3GLB1	1.01382e-87	-0.288881	0.515	0.406	1.29445e-83
SPAG9	1.13038e-87	-0.573382	0.384	0.386	1.44327e-83
ANKLE2	5.71114e-87	-0.525732	0.213	0.318	7.29198e-83
MBOAT1	5.80433e-87	-0.342989	0.061	0.181	7.41097e-83
MICAL2	1.38973e-86	-0.462099	0.112	0.244	1.7744e-82
RPS28	1.70396e-86	-0.310533	0.984	0.93	2.17561e-82
DDX42	1.74616e-86	-0.318225	0.525	0.398	2.2295e-82
NEMF	1.76365e-86	-0.451173	0.464	0.4	2.25183e-82
HECTD1	1.77934e-86	-0.576875	0.401	0.399	2.27186e-82
TXN2	2.142e-86	-0.270474	0.46	0.382	2.73491e-82
CUL4A	2.20114e-86	-0.62146	0.186	0.309	2.81042e-82
SUPT16H	2.62516e-86	-0.415884	0.504	0.415	3.3518e-82
WDR60	2.89785e-86	-0.629255	0.316	0.371	3.69998e-82
FGD4	3.24033e-86	-0.292362	0.031	0.139	4.13725e-82
SHROOM3	3.28012e-86	-0.490975	0.449	0.422	4.18805e-82
NFXL1	3.50145e-86	-0.431291	0.106	0.24	4.47065e-82
SMG1	5.25001e-86	-0.5415	0.417	0.381	6.70321e-82
DHX36	5.93094e-86	-0.395675	0.481	0.418	7.57263e-82
DOCK7	7.25306e-86	-0.434591	0.1	0.232	9.2607e-82
MED17	7.41452e-86	-0.42296	0.085	0.212	9.46686e-82
GNPTAB	8.2115e-86	-0.469731	0.113	0.249	1.04844e-81
VAV3	8.42039e-86	-0.410623	0.133	0.283	1.07512e-81
HERC4	8.59978e-86	-0.336139	0.46	0.345	1.09802e-81
KRT18	9.04807e-86	-0.383442	0.97	0.933	1.15526e-81
[truncated: 1,047 more rows]

## Sheet: DE_Liver_LP_BL
gene	p_val	avg_log2FC	pct.1	pct.2	p_val_adj
ABHD17C	0	0.459698	0.543	0.118	0
ABLIM1	0	0.435931	0.53	0.134	0
ABRACL	0	0.379411	0.661	0.287	0
AC016065.1	0	0.603479	0.515	0.039	0
ACAP3	0	0.287195	0.396	0.093	0
ACAT2	0	0.572586	0.607	0.208	0
ACBD3	0	-0.570154	0.639	0.524	0
ACO2	0	0.528376	0.636	0.203	0
ACOT7	0	0.874563	0.663	0.091	0
ACTB	0	0.856098	0.964	0.86	0
ACTL6A	0	0.582563	0.704	0.312	0
ACTR10	0	0.383406	0.697	0.36	0
ACTR2	0	0.765461	0.83	0.467	0
ACTR3	0	1.34847	0.86	0.43	0
ACYP2	0	0.325482	0.553	0.202	0
ADAM15	0	0.39912	0.65	0.308	0
ADAM9	0	0.521087	0.588	0.226	0
ADK	0	0.305604	0.599	0.242	0
ADPRHL2	0	0.357032	0.548	0.194	0
ADRM1	0	0.603087	0.807	0.423	0
AGAP3	0	0.29622	0.435	0.122	0
AGL	0	0.692587	0.658	0.223	0
AGPAT5	0	2.08219	0.845	0.138	0
AHCY	0	0.771428	0.768	0.353	0
AHI1	0	0.575884	0.663	0.277	0
AHSA1	0	0.517458	0.763	0.385	0
AIG1	0	0.51617	0.735	0.357	0
AKR1A1	0	0.612725	0.818	0.44	0
AKT1	0	0.980138	0.796	0.339	0
ALG3	0	0.726814	0.73	0.274	0
ALKBH7	0	-0.553681	0.691	0.561	0
AMD1	0	0.567093	0.77	0.297	0
ANAPC11	0	-0.509633	0.737	0.595	0
ANK3	0	0.772578	0.664	0.178	0
ANKRD11	0	0.44798	0.705	0.361	0
ANKRD36C	0	0.676943	0.52	0.191	0
ANOS1	0	0.32315	0.37	0.05	0
ANP32B	0	0.815439	0.86	0.572	0
ANXA1	0	1.46602	0.5	0.051	0
ANXA11	0	1.24834	0.842	0.356	0
ANXA2	0	0.704565	0.886	0.589	0
ANXA4	0	1.17673	0.796	0.338	0
ANXA7	0	0.455686	0.78	0.422	0
ANXA9	0	-0.530949	0.012	0.237	0
AP1M2	0	0.878567	0.81	0.438	0
AP1S1	0	0.496392	0.789	0.468	0
AP2M1	0	1.39597	0.878	0.484	0
APEX1	0	0.881678	0.842	0.493	0
APMAP	0	1.11438	0.821	0.405	0
AR	0	-1.04164	0.09	0.412	0
ARF1	0	0.778688	0.901	0.654	0
ARHGAP18	0	0.575098	0.602	0.138	0
ARL2	0	1.1021	0.789	0.284	0
ARL4A	0	0.309043	0.57	0.236	0
ARL6IP5	0	-0.576369	0.697	0.56	0
ARMC10	0	0.329906	0.697	0.36	0
ARMCX2	0	-0.366935	0.006	0.211	0
ARPC1A	0	1.11641	0.862	0.518	0
ARPC4	0	0.333865	0.7	0.349	0
ARPC5L	0	0.598842	0.797	0.447	0
ARRDC1	0	0.626529	0.721	0.316	0
ASNS	0	0.54159	0.438	0.053	0
ASRGL1	0	0.252	0.398	0.093	0
ATAD3A	0	0.443169	0.511	0.091	0
ATAD3B	0	0.323908	0.4	0.067	0
ATF4	0	0.648522	0.744	0.316	0
ATG101	0	0.356844	0.717	0.383	0
ATOX1	0	-1.22407	0.65	0.631	0
ATP1B1	0	-0.584631	0.713	0.574	0
ATP1B3	0	0.336365	0.586	0.252	0
ATP5F1B	0	0.693347	0.88	0.608	0
ATP5F1C	0	0.711712	0.864	0.563	0
ATP5MC1	0	-0.495291	0.664	0.533	0
ATP5MC2	0	-0.563349	0.889	0.769	0
ATP5MC3	0	-0.521858	0.8	0.647	0
ATP5MF	0	-0.366639	0.859	0.685	0
ATP5MG	0	-0.44646	0.857	0.693	0
ATP5MPL	0	-0.426488	0.838	0.668	0
ATP5PD	0	-1.00656	0.692	0.642	0
ATP5PF	0	-0.875916	0.785	0.673	0
ATP5PO	0	-0.650357	0.679	0.566	0
ATP6V0B	0	0.729075	0.887	0.602	0
ATP6V0D1	0	0.64163	0.732	0.334	0
ATP6V0E1	0	-0.707595	0.767	0.636	0
ATP6V1E1	0	0.555492	0.704	0.283	0
ATP6V1G1	0	0.634695	0.894	0.665	0
ATRAID	0	-0.548178	0.674	0.56	0
ATXN10	0	0.628248	0.732	0.314	0
AUH	0	0.276289	0.475	0.153	0
AZGP1	0	-1.19754	0.879	0.74	0
B3GALT6	0	0.367007	0.487	0.135	0
B3GAT3	0	0.58859	0.691	0.278	0
B4GALT2	0	0.367124	0.513	0.154	0
BABAM1	0	0.318849	0.637	0.303	0
BAMBI	0	-1.57799	0.224	0.409	0
BBC3	0	0.48027	0.52	0.156	0
BCAP31	0	0.602092	0.847	0.547	0
BCAR3	0	0.487097	0.493	0.105	0
BCAT2	0	0.408132	0.533	0.176	0
BEX2	0	-0.619217	0.037	0.289	0
BEX3	0	-1.95206	0.014	0.533	0
BEX5	0	0.314005	0.327	0.048	0
BIK	0	0.635111	0.594	0.115	0
BLOC1S2	0	0.305398	0.591	0.251	0
BLVRB	0	-1.52024	0.521	0.618	0
BOP1	0	0.419028	0.516	0.139	0
BPTF	0	-0.7182	0.546	0.525	0
BRIX1	0	0.629471	0.72	0.326	0
BRK1	0	0.838403	0.867	0.566	0
BRMS1	0	0.318109	0.642	0.303	0
BSG	0	1.59903	0.906	0.582	0
BTBD10	0	0.382845	0.517	0.156	0
BTF3L4	0	0.463777	0.774	0.445	0
BTG2	0	-0.750602	0.735	0.588	0
BUB3	0	0.646397	0.8	0.456	0
BX284668.5	0	0.283309	0.434	0.103	0
BYSL	0	0.300003	0.416	0.102	0
BZW2	0	0.765553	0.787	0.4	0
C11orf58	0	0.87266	0.903	0.619	0
C14orf119	0	0.456742	0.705	0.34	0
C16orf87	0	0.257194	0.489	0.174	0
C19orf48	0	0.363625	0.542	0.221	0
C1QBP	0	0.532823	0.841	0.546	0
C20orf27	0	0.528183	0.662	0.269	0
C4orf48	0	-0.88677	0.229	0.421	0
C9orf40	0	0.408849	0.428	0.06	0
C9orf78	0	0.450805	0.763	0.393	0
CA12	0	-1.08567	0.17	0.466	0
CA2	0	1.27025	0.792	0.176	0
CA5B	0	0.295725	0.403	0.09	0
CACUL1	0	0.388532	0.613	0.258	0
CALM2	0	-0.687784	0.886	0.766	0
CALU	0	0.466569	0.753	0.408	0
CAMK2N1	0	1.11175	0.875	0.579	0
CANX	0	-0.681135	0.708	0.593	0
CAP1	0	0.999133	0.827	0.41	0
CAPN1	0	0.440368	0.665	0.305	0
CAPNS1	0	0.767548	0.821	0.418	0
CAPS	0	0.277221	0.559	0.233	0
CAPZB	0	0.692691	0.835	0.485	0
CARS2	0	0.587415	0.672	0.25	0
CAST	0	-0.710611	0.698	0.613	0
CAT	0	0.3389	0.681	0.282	0
CBR1	0	0.27926	0.61	0.199	0
CBR3	0	0.297595	0.345	0.077	0
CBY1	0	0.274675	0.473	0.16	0
CCDC124	0	0.654796	0.748	0.347	0
CCDC34	0	0.544244	0.593	0.204	0
CCDC47	0	-0.829429	0.487	0.498	0
CCDC6	0	0.425777	0.652	0.302	0
CCDC85B	0	1.00685	0.812	0.39	0
CCDC92	0	0.428422	0.525	0.141	0
CCNB1IP1	0	0.485525	0.614	0.19	0
CCNB2	0	0.679027	0.362	0.057	0
CCNQ	0	0.295807	0.554	0.212	0
CCNY	0	0.258586	0.524	0.208	0
CCT2	0	0.454231	0.833	0.527	0
CCT3	0	0.836017	0.897	0.641	0
CCT4	0	0.840572	0.828	0.469	0
CCT5	0	1.28308	0.878	0.533	0
CCT6A	0	0.977014	0.869	0.552	0
CCT7	0	0.977148	0.842	0.456	0
CD24	0	-0.886899	0.913	0.654	0
CD320	0	1.40453	0.794	0.265	0
CD44	0	0.335672	0.637	0.295	0
CD46	0	-0.620301	0.787	0.621	0
CD55	0	0.573518	0.61	0.266	0
CD63	0	-0.57808	0.92	0.774	0
CD81	0	0.93362	0.907	0.653	0
CD9	0	-0.311225	0.882	0.69	0
CDC123	0	0.614553	0.754	0.372	0
CDC37	0	0.769047	0.828	0.452	0
CDC42EP1	0	0.699798	0.58	0.094	0
CDC42EP3	0	0.385527	0.482	0.176	0
CDCA5	0	0.298833	0.257	0.035	0
CDK1	0	0.88995	0.355	0.065	0
CDK4	0	0.680547	0.738	0.358	0
CDK6	0	0.351808	0.39	0.061	0
CDKN2D	0	0.409492	0.427	0.131	0
CDKN3	0	0.502778	0.359	0.068	0
CDT1	0	0.42693	0.312	0.055	0
CENPM	0	0.284877	0.347	0.055	0
CENPN	0	0.278371	0.319	0.055	0
CENPW	0	0.536345	0.386	0.093	0
CEP55	0	0.26973	0.233	0.031	0
CFAP70	0	0.803623	0.661	0.067	0
CFL1	0	1.05937	0.941	0.752	0
CHAC2	0	0.399591	0.426	0.051	0
CHCHD3	0	0.329017	0.657	0.323	0
CHMP1A	0	0.565124	0.655	0.218	0
CHMP2A	0	-0.494626	0.762	0.602	0
CHP1	0	0.488272	0.717	0.305	0
CHPT1	0	0.255337	0.724	0.392	0
CIAPIN1	0	0.430624	0.576	0.195	0
CISD1	0	0.814772	0.741	0.229	0
CITED4	0	-0.402229	0.641	0.415	0
CKB	0	1.61853	0.756	0.217	0
CKS2	0	0.382966	0.649	0.29	0
CLDN3	0	-0.908405	0.716	0.593	0
CLDND1	0	0.318153	0.524	0.21	0
CLIC1	0	0.755465	0.898	0.625	0
CLIC4	0	0.256306	0.458	0.141	0
CLNS1A	0	-1.26222	0.669	0.57	0
CLPTM1L	0	0.356448	0.71	0.377	0
CLSPN	0	0.256187	0.286	0.057	0
CLSTN1	0	0.508227	0.682	0.295	0
CLU	0	-0.424633	0.745	0.622	0
CMPK1	0	0.318356	0.73	0.379	0
CMYA5	0	-0.644285	0.01	0.287	0
CNIH2	0	0.310829	0.251	0.017	0
CNKSR3	0	0.258412	0.301	0.04	0
CNN3	0	0.341218	0.687	0.327	0
COLGALT1	0	0.301253	0.387	0.08	0
COMMD7	0	0.373678	0.749	0.393	0
COMMD9	0	0.358097	0.593	0.226	0
COMT	0	0.894748	0.835	0.437	0
COPB1	0	0.635065	0.834	0.51	0
COPE	0	0.528315	0.866	0.595	0
COPS9	0	-1.33732	0.734	0.652	0
CORO1B	0	0.762324	0.82	0.445	0
COX17	0	-0.692245	0.737	0.612	0
COX4I1	0	0.542861	0.912	0.708	0
COX5B	0	-0.654314	0.848	0.712	0
COX6A1	0	-0.673203	0.888	0.746	0
COX6C	0	-2.09369	0.9	0.844	0
COX7C	0	-1.22784	0.882	0.81	0
CPE	0	0.606633	0.717	0.214	0
CPPED1	0	0.28918	0.368	0.074	0
CPTP	0	0.529161	0.547	0.121	0
CRABP2	0	-1.89506	0.285	0.538	0
CRACR2B	0	0.686454	0.769	0.371	0
CRELD2	0	0.435544	0.616	0.265	0
CRIP1	0	-1.21146	0.785	0.714	0
CRIP2	0	1.33473	0.867	0.466	0
CRNDE	0	-0.462829	0.696	0.542	0
CSNK1A1	0	-0.351452	0.798	0.624	0
CSNK1E	0	0.345963	0.523	0.171	0
CSNK1G2	0	0.360511	0.582	0.233	0
CST3	0	-1.2116	0.806	0.738	0
CSTB	0	-0.957464	0.62	0.602	0
CSTF2	0	0.261641	0.414	0.108	0
CTBP1	0	0.26005	0.534	0.206	0
CTBP2	0	0.384166	0.731	0.372	0
CTNNAL1	0	0.399497	0.522	0.151	0
CTSA	0	0.4942	0.727	0.332	0
CTSC	0	0.314741	0.55	0.196	0
CTSD	0	-1.28151	0.771	0.61	0
CTSH	0	-0.867804	0.265	0.464	0
CTTN	0	-0.416822	0.757	0.536	0
CXXC5	0	-0.737027	0.526	0.512	0
CYB561A3	0	0.390558	0.501	0.123	0
CYB5A	0	-2.04556	0.713	0.715	0
CYB5R3	0	0.727594	0.69	0.217	0
CYC1	0	0.508998	0.812	0.478	0
CYCS	0	0.586175	0.836	0.528	0
DAP	0	0.53146	0.789	0.399	0
DAPK3	0	0.336856	0.503	0.181	0
DAXX	0	0.333289	0.535	0.208	0
DAZAP1	0	0.635607	0.742	0.316	0
DBF4	0	0.376794	0.515	0.185	0
DCAF13	0	0.545714	0.739	0.347	0
DCTN2	0	0.641168	0.78	0.406	0
DCTN6	0	0.539619	0.704	0.296	0
DCXR	0	-1.16376	0.728	0.634	0
DDOST	0	0.757956	0.804	0.434	0
DDRGK1	0	-0.345547	0.707	0.512	0
DDX21	0	0.844921	0.827	0.456	0
DDX49	0	0.425056	0.602	0.226	0
DDX5	0	-1.20109	0.866	0.735	0
DDX54	0	0.474055	0.618	0.231	0
DDX56	0	0.361144	0.598	0.248	0
DEGS2	0	-1.24646	0.327	0.519	0
DESI1	0	0.331413	0.549	0.155	0
DGCR6L	0	0.279155	0.631	0.279	0
DHX15	0	0.539325	0.732	0.351	0
DKC1	0	0.556884	0.7	0.307	0
DLD	0	0.368176	0.624	0.275	0
DLGAP5	0	0.379726	0.228	0.03	0
DNAAF2	0	0.302421	0.53	0.211	0
DNAJA2	0	0.438745	0.765	0.438	0
DNAJC1	0	-0.350057	0.746	0.556	0
DNAJC12	0	0.363449	0.616	0.238	0
DNAL4	0	0.379084	0.508	0.132	0
DNPH1	0	0.413595	0.767	0.424	0
DNTTIP2	0	0.463462	0.687	0.313	0
DPCD	0	0.282882	0.536	0.215	0
DPM2	0	0.356395	0.676	0.333	0
DRG1	0	0.617583	0.636	0.146	0
DSCC1	0	0.367724	0.271	0.043	0
DSG2	0	-0.478404	0.054	0.331	0
DSP	0	-0.551836	0.783	0.593	0
DST	0	0.444788	0.685	0.345	0
DTNA	0	0.320001	0.373	0.072	0
DUSP4	0	0.900397	0.8	0.284	0
DUSP5	0	0.586184	0.52	0.111	0
DUSP6	0	0.743211	0.619	0.133	0
DVL1	0	0.495712	0.552	0.103	0
DYNLRB1	0	-0.509717	0.834	0.609	0
DYNLT1	0	0.689692	0.859	0.548	0
EBNA1BP2	0	0.46569	0.738	0.402	0
EBP	0	0.589982	0.669	0.267	0
ECH1	0	0.820053	0.856	0.512	0
ECHS1	0	0.752609	0.869	0.523	0
ECSIT	0	0.273722	0.529	0.188	0
EEF1A1	0	1.25795	0.989	0.958	0
EEF1AKMT4	0	0.367332	0.509	0.145	0
EEF1G	0	-1.66064	0.121	0.287	0
EEF2	0	1.29464	0.923	0.716	0
EFHD2	0	0.310368	0.562	0.221	0
EFNB2	0	0.4284	0.496	0.114	0
EIF1	0	-0.634466	0.941	0.884	0
EIF1AX	0	0.703604	0.858	0.559	0
EIF2B5	0	0.392142	0.597	0.228	0
EIF2S1	0	0.475449	0.728	0.381	0
EIF3A	0	0.690592	0.826	0.488	0
EIF3B	0	0.736789	0.768	0.31	0
EIF3D	0	1.17826	0.825	0.354	0
EIF3H	0	2.10824	0.934	0.624	0
EIF3I	0	1.02592	0.848	0.46	0
EIF3J	0	0.602587	0.836	0.514	0
EIF3L	0	1.16617	0.817	0.347	0
EIF3M	0	1.46445	0.876	0.472	0
EIF4G1	0	0.555658	0.75	0.377	0
EIF5B	0	0.638267	0.861	0.56	0
EIF6	0	0.444759	0.835	0.497	0
ELOB	0	-0.613939	0.906	0.778	0
ELOVL1	0	0.596695	0.64	0.221	0
ELP4	0	0.357453	0.522	0.143	0
EMC10	0	0.607333	0.733	0.326	0
EMC4	0	0.609377	0.768	0.38	0
EMC8	0	0.344267	0.574	0.222	0
ENO1	0	1.63157	0.897	0.506	0
ENSA	0	0.545786	0.872	0.61	0
ENTPD6	0	0.312485	0.524	0.185	0
EPHX1	0	-0.596956	0.586	0.491	0
EPN1	0	0.328384	0.644	0.299	0
EPS8	0	0.401289	0.618	0.271	0
ERG28	0	0.54369	0.688	0.32	0
ERI3	0	0.555791	0.675	0.275	0
ERLIN2	0	0.553654	0.775	0.388	0
ERO1A	0	0.687816	0.563	0.179	0
ERP29	0	0.717802	0.869	0.588	0
ERP44	0	0.332567	0.654	0.309	0
ESR1	0	-1.39778	0.095	0.482	0
ETFA	0	0.486649	0.783	0.405	0
ETFB	0	0.554971	0.828	0.468	0
ETHE1	0	0.463289	0.65	0.276	0
EVA1B	0	-1.2934	0.3	0.484	0
EWSR1	0	0.419042	0.65	0.28	0
EXOSC5	0	0.451002	0.62	0.239	0
EZR	0	0.897391	0.869	0.506	0
FAF1	0	0.389114	0.547	0.178	0
FAM32A	0	0.390946	0.692	0.33	0
FAM89B	0	0.271742	0.711	0.376	0
FAM98A	0	0.430044	0.622	0.254	0
FANCF	0	0.320085	0.512	0.18	0
FAR2	0	0.543861	0.518	0.054	0
FARSA	0	0.39276	0.593	0.228	0
FBL	0	0.60689	0.728	0.302	0
FBLIM1	0	0.259917	0.34	0.074	0
FBRSL1	0	0.367588	0.506	0.146	0
FBXO32	0	0.613348	0.676	0.189	0
FBXW5	0	0.436226	0.691	0.314	0
FGFR1	0	-0.592078	0.658	0.243	0
FHL2	0	0.727652	0.644	0.211	0
FIS1	0	-0.340482	0.807	0.629	0
FJX1	0	0.848496	0.623	0.044	0
FKBP1A	0	0.525031	0.81	0.455	0
FNDC10	0	0.469585	0.48	0.103	0
FNTA	0	0.823732	0.791	0.344	0
FRAT2	0	0.457007	0.596	0.175	0
FUCA2	0	0.933687	0.751	0.235	0
FUS	0	-0.347062	0.844	0.662	0
FXR1	0	0.42619	0.817	0.5	0
FZD1	0	0.279859	0.392	0.086	0
G6PD	0	0.584946	0.616	0.187	0
GALE	0	0.363461	0.576	0.242	0
GALNT1	0	0.59845	0.754	0.393	0
GAPDH	0	1.43248	0.975	0.887	0
GARS	0	0.711964	0.664	0.204	0
GCC2	0	0.695932	0.837	0.502	0
GCLM	0	0.260387	0.445	0.151	0
GDE1	0	0.411475	0.697	0.358	0
GDI2	0	0.575314	0.823	0.485	0
GFPT1	0	0.408258	0.717	0.37	0
GGA1	0	0.314435	0.472	0.158	0
GGCT	0	0.671109	0.812	0.501	0
GHITM	0	0.787727	0.849	0.508	0
GINS2	0	0.566021	0.581	0.195	0
GIPC1	0	0.612751	0.767	0.402	0
GLCCI1	0	0.455371	0.527	0.127	0
GLCE	0	0.324941	0.477	0.138	0
GLRX3	0	0.675694	0.724	0.271	0
GLTP	0	0.37861	0.632	0.288	0
GLUD1	0	0.800676	0.802	0.331	0
GLUL	0	-0.936159	0.714	0.615	0
GMDS	0	0.443148	0.612	0.196	0
GMNN	0	0.555566	0.507	0.129	0
GNA11	0	0.676818	0.754	0.355	0
GNAI3	0	0.346581	0.686	0.337	0
GNAQ	0	0.383759	0.468	0.137	0
GNB2	0	0.67631	0.846	0.515	0
GNG12	0	0.302112	0.518	0.201	0
GNL2	0	0.348545	0.592	0.242	0
GNPNAT1	0	0.710948	0.704	0.252	0
GOLGA7	0	0.814317	0.769	0.291	0
GOLGB1	0	-0.509352	0.71	0.577	0
GOLM1	0	0.262981	0.786	0.433	0
GOT1	0	0.300981	0.521	0.18	0
GOT2	0	0.263233	0.543	0.223	0
GPATCH11	0	0.318539	0.489	0.173	0
GPI	0	0.532918	0.681	0.286	0
GPR160	0	0.669784	0.79	0.359	0
GPT2	0	0.273453	0.431	0.113	0
GRWD1	0	0.280157	0.5	0.174	0
GSK3A	0	0.329102	0.578	0.218	0
GSN	0	2.33789	0.884	0.245	0
GSR	0	0.700709	0.652	0.161	0
GSTM3	0	-1.11022	0.475	0.458	0
GTF2E2	0	0.761613	0.674	0.162	0
GTF3C6	0	0.363411	0.792	0.425	0
GTPBP4	0	0.464955	0.707	0.336	0
GTPBP6	0	0.317484	0.593	0.26	0
GYG1	0	0.318877	0.516	0.196	0
H2AFJ	0	-0.877153	0.826	0.686	0
H3F3A	0	-0.655402	0.95	0.893	0
H3F3B	0	-0.685004	0.907	0.796	0
HDAC1	0	0.968632	0.794	0.316	0
HDAC2	0	0.591157	0.766	0.337	0
HDGF	0	1.17499	0.872	0.513	0
HDHD5	0	0.29326	0.475	0.141	0
HEBP2	0	0.69297	0.871	0.547	0
HERPUD1	0	0.626378	0.809	0.466	0
HEXA	0	0.440434	0.689	0.341	0
HILPDA	0	0.38666	0.672	0.308	0
HINT1	0	-0.720529	0.887	0.801	0
HIST1H4C	0	1.45854	0.836	0.553	0
HIST3H2A	0	0.574953	0.609	0.14	0
HK1	0	0.293017	0.585	0.238	0
HM13	0	0.483284	0.817	0.493	0
HMG20B	0	0.973222	0.831	0.465	0
HMGA1	0	0.632812	0.69	0.277	0
HMGN1	0	-0.7964	0.857	0.728	0
HMGXB4	0	0.324368	0.575	0.247	0
HNRNPA1	0	0.702919	0.923	0.739	0
HNRNPF	0	1.04729	0.875	0.539	0
HNRNPM	0	0.671046	0.853	0.556	0
HNRNPR	0	0.530822	0.828	0.518	0
HOOK3	0	0.485532	0.667	0.274	0
HOXB2	0	-0.640357	0.016	0.292	0
HPCAL1	0	0.346486	0.524	0.155	0
HPN	0	-0.554525	0.031	0.27	0
HPRT1	0	0.336118	0.602	0.269	0
HSBP1	0	0.974483	0.897	0.605	0
HSF1	0	0.271528	0.572	0.249	0
HSPA14.1	0	0.329907	0.541	0.211	0
HSPA1B	0	-0.313223	0.714	0.451	0
HSPA2	0	1.15903	0.743	0.112	0
HSPB1	0	-1.91791	0.697	0.758	0
HSPBP1	0	0.457988	0.587	0.194	0
HSPD1	0	0.684323	0.894	0.653	0
HSPE1	0	-0.618297	0.839	0.707	0
ICMT	0	0.295543	0.435	0.125	0
ID1	0	0.534858	0.295	0.038	0
IDH3G	0	0.417122	0.696	0.336	0
IDO1	0	1.24356	0.173	0.005	0
IDS	0	0.406838	0.603	0.266	0
IER2	0	0.771344	0.882	0.651	0
IFI27	0	0.70257	0.493	0.148	0
IFI6	0	0.992088	0.624	0.298	0
IFITM2	0	-1.36496	0.238	0.511	0
IFITM3	0	-2.18745	0.109	0.691	0
IFRD1	0	0.369332	0.546	0.223	0
IGFBP2	0	1.18548	0.871	0.56	0
IL6ST	0	-1.3446	0.303	0.539	0
ILF2	0	0.506321	0.832	0.533	0
ILF3	0	0.431194	0.765	0.433	0
IMPA2	0	0.411499	0.56	0.168	0
IMPDH1	0	0.529353	0.625	0.212	0
IMPDH2	0	0.561546	0.753	0.406	0
INTS11	0	0.649361	0.7	0.251	0
IRAK1	0	0.4677	0.574	0.161	0
IRS2	0	0.385797	0.398	0.062	0
ISG20	0	0.616875	0.669	0.287	0
ITM2B	0	-0.817114	0.813	0.678	0
JUNB	0	0.883171	0.869	0.62	0
KCMF1	0	0.388051	0.671	0.308	0
KCNN4	0	0.997654	0.66	0.018	0
KCNQ1OT1	0	-1.4819	0.016	0.439	0
KDELR1	0	0.8344	0.866	0.575	0
KDF1	0	0.252644	0.424	0.125	0
KDM1A	0	0.303193	0.563	0.239	0
KDSR	0	1.25448	0.815	0.285	0
KHDRBS1	0	0.608365	0.813	0.484	0
KHSRP	0	0.346804	0.582	0.253	0
KIAA0930	0	0.322257	0.43	0.087	0
KIAA2013	0	0.441251	0.58	0.189	0
KIF18A	0	0.395283	0.309	0.043	0
KIF23	0	0.445684	0.315	0.046	0
KIF5B	0	0.53938	0.848	0.55	0
KIFC1	0	0.370431	0.263	0.037	0
KLF2	0	0.802702	0.789	0.415	0
KLF4	0	0.804581	0.746	0.271	0
KLF5	0	0.436121	0.426	0.076	0
KLF6	0	0.617885	0.81	0.465	0
KMT5A	0	0.327494	0.618	0.282	0
KNL1	0	0.260097	0.24	0.031	0
KNSTRN	0	0.354289	0.372	0.093	0
KREMEN1	0	0.289201	0.321	0.034	0
KRT10	0	-0.845126	0.681	0.592	0
KRT18	0	0.743863	0.949	0.825	0
KRT19	0	-1.04965	0.943	0.874	0
KRT7	0	1.21494	0.906	0.569	0
KRT8	0	0.884761	0.939	0.758	0
KRTCAP2	0	-1.07621	0.607	0.607	0
KXD1	0	0.283232	0.575	0.23	0
LAMP1	0	0.671367	0.82	0.449	0
LAMTOR2	0	-0.761193	0.7	0.601	0
LAP3	0	0.530883	0.736	0.36	0
LDHA	0	1.95499	0.924	0.637	0
LDLR	0	0.38792	0.503	0.183	0
LFNG	0	0.415302	0.691	0.259	0
LGALS3	0	0.751915	0.8	0.421	0
LIMCH1	0	-0.486563	0.011	0.274	0
LIMS1	0	0.391724	0.625	0.276	0
LIN7C	0	0.289428	0.536	0.2	0
LINC00504	0	0.354397	0.479	0.158	0
LINC00623	0	0.692872	0.6	0.06	0
LINC00665	0	0.493822	0.638	0.237	0
LINC01003	0	0.324681	0.497	0.173	0
LMF2	0	0.51564	0.539	0.13	0
LMO7	0	0.552953	0.454	0.097	0
LOXL1	0	0.288754	0.325	0.06	0
LRP10	0	0.549273	0.765	0.424	0
LRP11	0	0.339107	0.483	0.138	0
LRRC47	0	0.257178	0.431	0.134	0
LSM1	0	-1.07019	0.498	0.482	0
LSM4	0	0.696977	0.845	0.558	0
LSR	0	0.794298	0.796	0.392	0
LUC7L3	0	-0.739217	0.536	0.552	0
LYAR	0	0.275078	0.468	0.157	0
LYPD3	0	0.79079	0.656	0.203	0
LYPLA2	0	0.526313	0.61	0.184	0
MACROD1	0	0.455247	0.679	0.307	0
MAD2L1	0	0.287189	0.383	0.109	0
MAEA	0	0.576635	0.647	0.202	0
MAF1	0	0.330839	0.731	0.369	0
MAFF	0	0.514249	0.451	0.11	0
MAGED1	0	0.331393	0.642	0.277	0
MAGEF1	0	0.680022	0.761	0.381	0
MAL2	0	0.775486	0.834	0.449	0
MAN1B1	0	0.333365	0.558	0.22	0
MAP2K2	0	0.600487	0.816	0.484	0
MAP3K13	0	0.439077	0.747	0.408	0
MAP7	0	0.54474	0.709	0.333	0
MAPK12	0	0.299215	0.309	0.012	0
MAPK13	0	0.334079	0.623	0.29	0
MAPK8IP1	0	0.262316	0.387	0.088	0
MAPRE2	0	0.367527	0.413	0.047	0
MAPT	0	-1.08818	0.009	0.379	0
2024-03-05	0	0.337441	0.596	0.24	0
MARCKS	0	0.821989	0.863	0.341	0
MARCKSL1	0	0.837531	0.902	0.603	0
MAZ	0	1.44777	0.874	0.515	0
MBD2	0	0.414969	0.733	0.359	0
MCAT	0	0.477879	0.547	0.109	0
MCM3	0	0.500552	0.531	0.202	0
MCM5	0	0.293385	0.31	0.067	0
MCM7	0	0.72272	0.525	0.196	0
MCPH1	0	1.01233	0.728	0.153	0
MCRS1	0	0.254173	0.553	0.233	0
MCUB	0	0.287203	0.459	0.148	0
MDH1	0	1.05265	0.847	0.485	0
MDH2	0	0.658111	0.861	0.58	0
ME1	0	0.336914	0.37	0.045	0
MECR	0	0.292609	0.45	0.129	0
MED30	0	1.56092	0.815	0.206	0
MEST	0	0.282427	0.423	0.114	0
METAP2	0	0.480666	0.812	0.5	0
MEX3D	0	0.363824	0.52	0.164	0
MFSD12	0	0.792125	0.662	0.156	0
MFSD2A	0	0.423997	0.387	0.054	0
MGAT4A	0	0.531155	0.607	0.187	0
MGP	0	-2.82666	0.042	0.67	0
MGST1	0	-0.493177	0.82	0.51	0
MGST3	0	-0.475752	0.761	0.616	0
MIA3	0	1.11486	0.851	0.5	0
MID1IP1	0	0.334044	0.532	0.187	0
MIF	0	-0.598468	0.887	0.76	0
MIPEP	0	0.525267	0.593	0.169	0
MIR4458HG	0	0.426665	0.582	0.146	0
MKI67	0	0.847102	0.346	0.054	0
MKNK2	0	0.410569	0.722	0.381	0
MKRN1	0	0.300471	0.723	0.35	0
MLF2	0	0.627423	0.839	0.522	0
MLPH	0	-0.635761	0.776	0.639	0
MPST	0	0.307123	0.665	0.255	0
MRPL18	0	0.484773	0.768	0.389	0
MRPL37	0	0.75865	0.707	0.26	0
MRPL4	0	0.559091	0.751	0.379	0
MRPL47	0	0.514623	0.759	0.386	0
MRPL57	0	-0.932206	0.605	0.577	0
MRPS18A	0	0.344443	0.577	0.252	0
MRPS2	0	0.892795	0.73	0.225	0
MRPS35	0	0.527855	0.793	0.455	0
MRTO4	0	0.555127	0.648	0.25	0
MT-ATP6	0	-1.2717	0.974	0.977	0
MT-ATP8	0	-0.621183	0.749	0.635	0
MT-CO3	0	-0.776386	0.984	0.974	0
MT-ND1	0	-1.15322	0.939	0.923	0
MT-ND2	0	-0.900093	0.94	0.927	0
MT-ND3	0	-1.1685	0.969	0.963	0
MT-ND4	0	-0.877034	0.96	0.942	0
MT-ND4L	0	-0.877983	0.893	0.822	0
MT-ND5	0	-0.879009	0.925	0.889	0
MT1E	0	0.383845	0.822	0.285	0
MT1G	0	-1.22631	0.481	0.192	0
MT1X	0	-0.779761	0.637	0.325	0
MT2A	0	0.573701	0.917	0.637	0
MTA1	0	0.455113	0.73	0.384	0
MTCH1	0	1.15962	0.847	0.427	0
MTCH2	0	0.755397	0.79	0.395	0
MTHFD2	0	0.600524	0.679	0.266	0
MVD	0	0.345992	0.439	0.116	0
MVK	0	0.453555	0.497	0.088	0
MYADM	0	0.416954	0.649	0.29	0
MYBL2	0	0.283977	0.24	0.03	0
MYC	0	1.21152	0.714	0.109	0
MYH9	0	0.530475	0.658	0.288	0
MYO6	0	0.725098	0.842	0.482	0
MZT1	0	0.491615	0.656	0.289	0
MZT2A	0	-1.50669	0.445	0.599	0
MZT2B	0	-1.63385	0.732	0.738	0
N4BP2L2	0	-1.23193	0.492	0.587	0
NAA38	0	-0.815722	0.591	0.562	0
NAE1	0	0.380864	0.645	0.282	0
NANS	0	1.14338	0.865	0.506	0
NAPA	0	0.719479	0.789	0.392	0
NARS	0	1.01177	0.857	0.486	0
NAT1	0	-0.959058	0.065	0.332	0
NBL1	0	0.371707	0.44	0.122	0
NCAPG	0	0.276357	0.232	0.03	0
NCAPH2	0	0.319958	0.338	0.055	0
NCOA7	0	0.406379	0.451	0.14	0
NDFIP1	0	-0.474581	0.665	0.544	0
NDUFA1	0	-0.363152	0.854	0.665	0
NDUFA11	0	-0.4858	0.736	0.58	0
NDUFA13	0	-1.27818	0.539	0.626	0
NDUFA2	0	-1.00373	0.655	0.629	0
NDUFA9	0	0.689646	0.76	0.366	0
NDUFAF6	0	0.336708	0.625	0.275	0
NDUFB1	0	-0.521528	0.798	0.637	0
NDUFB10	0	-0.319591	0.838	0.64	0
NDUFB2	0	-0.422362	0.844	0.674	0
NDUFB3	0	-0.672098	0.582	0.544	0
NDUFB4	0	-1.09671	0.765	0.676	0
NDUFC1	0	-0.752464	0.782	0.663	0
NDUFC2	0	-2.34341	0.753	0.726	0
NDUFS3	0	0.588536	0.789	0.427	0
NDUFS6	0	-0.456974	0.801	0.633	0
NDUFS8	0	-0.341007	0.782	0.594	0
NDUFV3	0	-0.72848	0.412	0.49	0
NEK6	0	0.266038	0.466	0.145	0
NELFB	0	0.31926	0.524	0.177	0
NENF	0	-0.638095	0.699	0.553	0
NETO2	0	0.430012	0.391	0.006	0
NIP7	0	0.276287	0.499	0.183	0
NIPSNAP1	0	0.364948	0.639	0.236	0
NME2	0	-1.91971	0.171	0.458	0
NME3	0	-0.470326	0.752	0.598	0
NOB1	0	0.652254	0.658	0.195	0
NOC2L	0	0.658707	0.694	0.264	0
NOLC1	0	0.63836	0.664	0.233	0
NOP56	0	0.452636	0.727	0.382	0
NPDC1	0	0.775387	0.854	0.551	0
NQO1	0	0.525033	0.849	0.531	0
NR1H2	0	0.260319	0.557	0.236	0
NR2F6	0	0.621495	0.835	0.514	0
NRP1	0	0.28726	0.33	0.05	0
NSA2	0	-0.570743	0.811	0.638	0
NSMCE4A	0	0.417767	0.585	0.214	0
NSMF	0	0.266554	0.364	0.074	0
NT5DC1	0	0.351953	0.618	0.262	0
NTMT1	0	0.543858	0.675	0.273	0
NUCB1	0	0.590661	0.749	0.364	0
NUCKS1	0	-0.401888	0.862	0.703	0
NUDC	0	0.563882	0.843	0.527	0
NUDT4	0	0.415342	0.653	0.315	0
NUSAP1	0	0.686093	0.344	0.073	0
NUTF2	0	0.551555	0.741	0.349	0
NVL	0	0.590993	0.627	0.22	0
OAS2	0	0.256951	0.275	0.044	0
OAT	0	1.06111	0.826	0.398	0
OCIAD1	0	-0.448475	0.693	0.55	0
OPN3	0	0.606947	0.581	0.124	0
ORC6	0	0.368421	0.361	0.088	0
OSBPL8	0	0.653634	0.69	0.234	0
OST4	0	-1.40992	0.788	0.745	0
OXCT1	0	0.333797	0.486	0.155	0
P4HA1	0	0.444563	0.655	0.322	0
P4HB	0	0.751265	0.876	0.56	0
PA2G4	0	0.668324	0.865	0.582	0
PABPC1	0	0.914663	0.922	0.66	0
PABPC4	0	0.890328	0.778	0.298	0
PACSIN2	0	0.326267	0.45	0.124	0
PAFAH1B3	0	0.515938	0.817	0.509	0
PARD6A	0	0.443054	0.524	0.148	0
PARP12	0	0.350071	0.426	0.078	0
PARVB	0	0.346708	0.396	0.021	0
PAWR	0	0.587652	0.782	0.439	0
PBDC1	0	0.336283	0.642	0.302	0
PBX1	0	-0.552097	0.725	0.567	0
PCAT1	0	0.282872	0.32	0.054	0
PCBP1	0	0.721679	0.854	0.546	0
PCMT1	0	0.934909	0.818	0.406	0
PCYT2	0	0.370407	0.595	0.222	0
PDAP1	0	0.569496	0.845	0.536	0
PDCD11	0	0.338845	0.482	0.147	0
PDCD2	0	0.772101	0.761	0.3	0
PDCD5	0	0.468777	0.811	0.497	0
PDCD6	0	0.692627	0.865	0.587	0
PDCD6IP	0	0.416079	0.719	0.386	0
PDHX	0	0.289959	0.551	0.22	0
PDIA3	0	0.642557	0.903	0.644	0
PDIA6	0	-0.375405	0.737	0.566	0
PDZD8	0	0.38824	0.479	0.129	0
PEF1	0	0.365142	0.618	0.255	0
PERP	0	1.41435	0.881	0.429	0
PET100	0	-0.451933	0.71	0.568	0
PFDN5	0	-0.526196	0.895	0.769	0
PFKP	0	0.571811	0.497	0.07	0
PGAM1	0	0.900346	0.825	0.394	0
PGD	0	0.633076	0.645	0.177	0
PGK1	0	1.36138	0.878	0.535	0
PGLS	0	0.457158	0.816	0.511	0
PGM3	0	0.38793	0.594	0.232	0
PHB2	0	0.804923	0.836	0.509	0
PHC2	0	0.311603	0.517	0.167	0
PHF19	0	0.320886	0.297	0.052	0
PHF5A	0	0.286675	0.506	0.177	0
PHGDH	0	1.25806	0.668	0.123	0
PHPT1	0	-0.613759	0.708	0.583	0
PICK1	0	0.361311	0.433	0.064	0
PIM3	0	0.706936	0.73	0.307	0
PIR	0	0.360997	0.416	0.059	0
PITHD1	0	0.39724	0.634	0.24	0
PITPNB	0	0.536783	0.644	0.211	0
PKM	0	1.35849	0.9	0.574	0
PKN1	0	0.942655	0.783	0.307	0
PLCG2	0	-1.81537	0.605	0.538	0
PLEKHA1	0	0.474729	0.583	0.174	0
PLEKHJ1	0	0.386028	0.704	0.371	0
PLIN3	0	0.445864	0.656	0.325	0
PLLP	0	0.314908	0.355	0.091	0
PLPP2	0	0.698742	0.81	0.431	0
PLXNB2	0	0.418412	0.494	0.153	0
PMM1	0	0.489902	0.554	0.129	0
PMPCA	0	0.279418	0.519	0.206	0
PNP	0	0.724105	0.629	0.132	0
PNPT1	0	0.520176	0.61	0.23	0
PNRC1	0	0.584552	0.799	0.431	0
POLB	0	0.544532	0.64	0.213	0
POLD2	0	0.56357	0.76	0.397	0
POLR1C	0	0.250996	0.431	0.141	0
POLR2C	0	0.445817	0.682	0.307	0
POLR2E	0	0.469022	0.743	0.374	0
POLR2F	0	0.349222	0.668	0.282	0
POLR2H	0	0.705969	0.816	0.473	0
POLR2L	0	-0.734852	0.834	0.691	0
POLR3H	0	0.301346	0.472	0.129	0
POMP	0	-0.568638	0.775	0.619	0
PPA1	0	1.70352	0.905	0.568	0
PPDPF	0	-0.590189	0.934	0.848	0
PPFIA1	0	-0.887421	0.554	0.475	0
PPIA	0	0.577955	0.937	0.774	0
PPIC	0	-1.01083	0.039	0.46	0
PPIG	0	-0.47078	0.573	0.505	0
PPIL1	0	0.305398	0.464	0.135	0
PPM1N	0	0.402476	0.426	0.07	0
PPP1R11	0	0.473053	0.682	0.306	0
PPP1R15A	0	0.729734	0.747	0.387	0
PPP1R37	0	0.395715	0.576	0.206	0
PPP1R3D	0	0.307496	0.437	0.125	0
PPP2R1A	0	0.664979	0.734	0.314	0
PRDX1	0	1.22618	0.942	0.739	0
PRDX4	0	0.690322	0.827	0.494	0
PRDX5	0	-0.696949	0.723	0.622	0
PRPF19	0	0.604596	0.643	0.184	0
PRPF31	0	0.379741	0.671	0.318	0
PRPS2	0	0.330055	0.451	0.12	0
PRR5	0	0.328128	0.469	0.107	0
PRRC2C	0	-0.341036	0.795	0.599	0
PRSS23	0	-0.890253	0.701	0.444	0
PSMA1	0	1.13796	0.869	0.5	0
PSMA3	0	0.644517	0.811	0.48	0
PSMA5	0	0.528833	0.827	0.508	0
PSMB1	0	0.680888	0.87	0.587	0
PSMB2	0	0.679667	0.828	0.483	0
PSMB3	0	-0.50275	0.721	0.569	0
PSMB5	0	0.817192	0.854	0.529	0
PSMB6	0	-0.368969	0.743	0.553	0
PSMC1	0	0.736749	0.813	0.449	0
PSMC2	0	0.548824	0.733	0.358	0
PSMC3	0	1.0331	0.844	0.462	0
PSMC4	0	0.587345	0.789	0.438	0
PSMC5	0	-0.762204	0.654	0.541	0
PSMC6	0	0.577669	0.779	0.416	0
PSMD2	0	0.671607	0.799	0.453	0
PSMD7	0	0.702231	0.796	0.401	0
PSMF1	0	0.40967	0.734	0.344	0
PTGER4	0	0.312934	0.302	0.013	0
PTGES2	0	0.488002	0.656	0.271	0
PTPRK	0	0.576882	0.554	0.111	0
PUF60	0	0.471462	0.785	0.43	0
PUSL1	0	0.416043	0.507	0.123	0
PVT1	0	0.452454	0.527	0.144	0
PWP1	0	0.357264	0.657	0.321	0
PYCARD	0	-1.87863	0.075	0.494	0
QPRT	0	-0.575306	0.004	0.233	0
RAB11A	0	0.489899	0.812	0.471	0
RAB11FIP1	0	-1.522	0.588	0.571	0
RAB1A	0	0.801198	0.806	0.386	0
RAB27B	0	1.06234	0.781	0.301	0
RAB2A	0	-0.793662	0.686	0.606	0
RABEP1	0	-0.951502	0.322	0.496	0
RABGGTB	0	0.371854	0.65	0.288	0
RABL6	0	0.666111	0.727	0.311	0
RAC1	0	0.630011	0.907	0.673	0
RAD21	0	0.539597	0.753	0.421	0
RAD23A	0	0.449971	0.801	0.493	0
RAE1	0	0.296014	0.575	0.235	0
RALA	0	0.544971	0.751	0.374	0
RALY	0	0.525305	0.778	0.419	0
RAN	0	1.14733	0.904	0.632	0
RANBP1	0	1.11869	0.826	0.432	0
RANGAP1	0	0.624472	0.595	0.113	0
RAPGEF5	0	0.258987	0.383	0.097	0
RBFOX2	0	0.444248	0.528	0.125	0
RBM39	0	-0.544009	0.83	0.651	0
RBM42	0	0.445201	0.686	0.299	0
RBPMS	0	0.588235	0.618	0.181	0
RBX1	0	0.431956	0.81	0.485	0
RCC1	0	0.518087	0.528	0.092	0
REEP5	0	-0.74099	0.75	0.624	0
RFC4	0	0.489244	0.485	0.154	0
RFK	0	0.384322	0.613	0.241	0
RGS10	0	1.04548	0.819	0.356	0
RHEB	0	0.582186	0.807	0.467	0
RHOU	0	0.363324	0.423	0.114	0
RMDN3	0	0.282007	0.547	0.225	0
RNASET2	0	0.852292	0.822	0.409	0
RNF11	0	0.385683	0.588	0.222	0
RNF126	0	0.564867	0.644	0.221	0
RNPEP	0	0.466531	0.693	0.327	0
ROMO1	0	-0.818139	0.778	0.622	0
RPA2	0	0.459511	0.6	0.231	0
RPF2	0	0.292178	0.659	0.285	0
RPL11	0	0.760438	0.969	0.897	0
RPL12	0	0.730333	0.964	0.885	0
RPL13	0	1.4185	0.983	0.931	0
RPL15	0	1.03196	0.969	0.87	0
RPL17	0	-1.76004	0.757	0.581	0
RPL18	0	1.15521	0.965	0.876	0
RPL18A	0	1.33092	0.964	0.885	0
RPL22	0	1.1238	0.956	0.813	0
RPL23	0	-0.880998	0.871	0.777	0
RPL26	0	-0.674915	0.938	0.883	0
RPL27A	0	-0.858239	0.902	0.816	0
RPL28	0	0.464082	0.978	0.926	0
RPL3	0	1.14985	0.971	0.872	0
RPL32	0	0.709707	0.98	0.925	0
RPL36	0	0.775586	0.968	0.882	0
RPL36A	0	-0.953572	0.863	0.651	0
RPL36AL	0	-0.357038	0.878	0.713	0
RPL37	0	0.727424	0.98	0.909	0
RPL38	0	-0.790736	0.925	0.856	0
RPL4	0	1.5511	0.93	0.713	0
RPL5	0	1.41576	0.959	0.828	0
RPL6	0	1.05809	0.966	0.881	0
RPL7A	0	1.45921	0.968	0.896	0
RPL7L1	0	0.551724	0.77	0.42	0
RPL8	0	1.16836	0.981	0.905	0
RPLP0	0	1.12829	0.959	0.867	0
RPP25	0	0.871867	0.632	0.052	0
RPS10	0	0.536222	0.882	0.623	0
RPS12	0	1.51448	0.981	0.904	0
RPS13	0	1.59683	0.971	0.878	0
RPS15	0	0.723374	0.966	0.909	0
RPS16	0	0.936795	0.954	0.849	0
RPS17	0	-1.6557	0.667	0.582	0
RPS18	0	0.79268	0.983	0.939	0
RPS19	0	1.24896	0.971	0.916	0
RPS19BP1	0	0.741358	0.803	0.399	0
RPS2	0	1.4982	0.979	0.939	0
RPS20	0	-1.32094	0.79	0.723	0
RPS24	0	0.917661	0.983	0.928	0
RPS26	0	1.02321	0.945	0.827	0
RPS27L	0	-0.665842	0.762	0.617	0
RPS28	0	0.564231	0.977	0.933	0
RPS29	0	0.588259	0.974	0.911	0
RPS4X	0	1.23323	0.974	0.917	0
RPS5	0	1.05934	0.959	0.855	0
RPS6KA1	0	0.300398	0.419	0.081	0
RPS8	0	1.12277	0.972	0.891	0
RPSA	0	1.0133	0.944	0.801	0
RPUSD1	0	0.388079	0.539	0.192	0
RRP7A	0	0.271945	0.529	0.202	0
RSF1	0	-1.59123	0.512	0.532	0
RSL24D1	0	0.674041	0.849	0.513	0
RSU1	0	0.312604	0.495	0.163	0
RTCB	0	0.717741	0.718	0.26	0
RTN4	0	0.559157	0.861	0.546	0
RTRAF	0	0.679339	0.862	0.567	0
RUSC1	0	0.838682	0.735	0.283	0
RUVBL2	0	0.434268	0.609	0.226	0
S100A10	0	1.15785	0.863	0.452	0
S100A14	0	1.40591	0.916	0.622	0
S100A16	0	1.58461	0.896	0.537	0
S100A6	0	2.4449	0.962	0.608	0
S100P	0	0.451031	0.812	0.404	0
SAC3D1	0	0.614381	0.632	0.254	0
SAE1	0	0.392978	0.541	0.171	0
SAMM50	0	0.668938	0.666	0.201	0
SAP18	0	-0.748384	0.8	0.655	0
SAPCD2	0	0.458567	0.409	0.054	0
SARAF	0	1.30306	0.899	0.584	0
SARS	0	0.43474	0.726	0.373	0
SCAND1	0	-0.296237	0.815	0.576	0
SCGB2A1	0	-0.319848	0.465	0.2	0
SCIN	0	0.257232	0.314	0.061	0
SDCBP2	0	0.40922	0.238	0.024	0
SDF4	0	0.470441	0.72	0.367	0
SDHA	0	0.752564	0.758	0.301	0
SDHAF3	0	0.32976	0.495	0.119	0
SDHB	0	0.452301	0.725	0.333	0
SEC13	0	0.474585	0.666	0.283	0
SEC61B	0	-0.475682	0.831	0.67	0
SELENOF	0	0.489327	0.757	0.405	0
SELENOH	0	-0.7753	0.714	0.619	0
SELENOM	0	-1.12229	0.462	0.552	0
SELENOO	0	0.349085	0.445	0.062	0
SELENOP	0	-0.590515	0.762	0.548	0
SELENOS	0	-0.576489	0.788	0.576	0
SEM1	0	-0.334571	0.839	0.657	0
SEPHS1	0	0.3354	0.582	0.218	0
SERBP1	0	1.22205	0.898	0.603	0
SERF2	0	0.652762	0.974	0.92	0
SERGEF	0	0.659978	0.638	0.159	0
SERINC2	0	1.43385	0.858	0.411	0
SERP1	0	-0.583806	0.765	0.618	0
SERPINA1	0	-2.60002	0.066	0.474	0
SERPINB8	0	0.258439	0.242	0.019	0
SET	0	0.727439	0.897	0.663	0
SF3A2	0	0.383127	0.545	0.194	0
SF3A3	0	0.426874	0.642	0.257	0
SF3B2	0	0.586034	0.821	0.484	0
SF3B3	0	0.54886	0.632	0.198	0
SFN	0	1.26644	0.734	0.228	0
SFPQ	0	0.658632	0.86	0.562	0
SFT2D1	0	0.356847	0.695	0.358	0
SGCB	0	-0.399711	0.011	0.234	0
SGO1	0	0.27599	0.258	0.04	0
SGTA	0	0.26976	0.477	0.172	0
SH3BGRL	0	-1.08428	0.638	0.593	0
SH3BGRL3	0	0.476075	0.84	0.532	0
SHKBP1	0	0.357108	0.506	0.153	0
SHMT2	0	0.741095	0.675	0.207	0
SINHCAF	0	0.684291	0.702	0.236	0
SKP1	0	-0.648879	0.889	0.762	0
SLBP	0	0.828441	0.706	0.309	0
SLC10A3	0	0.252013	0.346	0.084	0
SLC1A4	0	0.418303	0.516	0.137	0
SLC1A5	0	0.981064	0.775	0.299	0
SLC20A1	0	0.4964	0.539	0.158	0
SLC20A2	0	0.73819	0.624	0.161	0
SLC25A1	0	0.924382	0.736	0.192	0
SLC25A17	0	0.262561	0.391	0.097	0
SLC25A22	0	0.282822	0.403	0.111	0
SLC25A3	0	0.865899	0.904	0.668	0
SLC25A33	0	0.308602	0.481	0.14	0
SLC25A5	0	1.08599	0.89	0.642	0
SLC25A6	0	1.84004	0.907	0.59	0
SLC35A3	0	0.321522	0.61	0.277	0
SLC35F5	0	0.370927	0.588	0.231	0
SLC39A6	0	-1.74489	0.723	0.604	0
SLC3A2	0	0.672487	0.805	0.485	0
SLC40A1	0	-0.912142	0.04	0.309	0
SLC44A4	0	0.442064	0.723	0.35	0
SLC52A2	0	0.430105	0.689	0.337	0
SLC6A8	0	0.463673	0.536	0.132	0
SLC9A3R1	0	-0.885399	0.454	0.522	0
SLC9A3R2	0	0.839221	0.864	0.529	0
SLK	0	0.536375	0.68	0.286	0
SMAGP	0	0.394244	0.477	0.112	0
SMARCB1	0	0.845176	0.755	0.254	0
SMCO4	0	0.410441	0.506	0.07	0
SMDT1	0	0.468479	0.792	0.439	0
SMG9	0	0.267376	0.36	0.066	0
SMIM19	0	0.880215	0.824	0.435	0
SMIM22	0	-0.921142	0.813	0.651	0
SMIM26	0	-0.490094	0.683	0.542	0
SMS	0	0.579154	0.834	0.508	0
SNHG10	0	0.2734	0.384	0.076	0
SNHG15	0	0.366149	0.556	0.21	0
SNHG19	0	0.338592	0.525	0.165	0
SNRNP40	0	0.579332	0.69	0.292	0
SNRPA	0	0.378416	0.564	0.223	0
SNRPA1	0	0.818697	0.768	0.381	0
SNRPB	0	0.603057	0.884	0.626	0
SNRPD3	0	0.722111	0.836	0.497	0
SNRPE	0	-0.294746	0.823	0.627	0
SNRPN	0	-0.693683	0.021	0.39	0
SNTB2	0	0.308999	0.467	0.15	0
SNU13	0	0.893846	0.854	0.488	0
SNX9	0	0.358246	0.526	0.21	0
SOD1	0	-0.914048	0.845	0.722	0
SON	0	-0.6524	0.754	0.611	0
SOS1	0	0.289606	0.453	0.148	0
SPCS1	0	-0.761101	0.793	0.661	0
SPCS2	0	-1.13047	0.741	0.653	0
SPG21	0	0.362281	0.589	0.247	0
SPINT2	0	0.742308	0.915	0.71	0
SPRED2	0	0.297954	0.392	0.106	0
SPTBN1	0	0.694143	0.715	0.313	0
SPTLC1	0	0.37032	0.624	0.284	0
SPTSSB	0	0.548765	0.405	0.122	0
SQSTM1	0	-0.758494	0.794	0.677	0
SRD5A1	0	0.250548	0.413	0.093	0
SREBF2	0	0.342977	0.442	0.101	0
SRM	0	1.13751	0.799	0.341	0
SRPK1	0	0.469263	0.677	0.32	0
SRRM2	0	-0.786115	0.8	0.657	0
SRSF4	0	0.506084	0.725	0.364	0
SRSF5	0	-0.535502	0.671	0.561	0
SSBP3	0	0.327817	0.503	0.163	0
SSR3	0	-0.852069	0.649	0.569	0
SSR4	0	-0.517621	0.863	0.685	0
SSU72	0	1.03268	0.853	0.474	0
ST13	0	1.15698	0.89	0.562	0
ST3GAL1	0	0.268948	0.554	0.185	0
ST3GAL4	0	0.594398	0.579	0.121	0
STARD10	0	-1.18356	0.847	0.75	0
STIP1	0	0.512239	0.741	0.374	0
STK24	0	0.360291	0.618	0.27	0
STK38L	0	0.536581	0.606	0.205	0
STMN1	0	1.14819	0.775	0.347	0
STMN3	0	0.672553	0.614	0.13	0
STOM	0	0.525779	0.584	0.143	0
STRAP	0	0.651536	0.824	0.493	0
STX18	0	0.479256	0.616	0.198	0
STX7	0	0.313678	0.459	0.133	0
STXBP2	0	0.336382	0.652	0.316	0
SUB1	0	-1.06955	0.862	0.716	0
SUN2	0	0.277729	0.366	0.078	0
SURF6	0	0.570072	0.637	0.21	0
SVIL	0	0.339194	0.575	0.228	0
SVIP	0	0.810337	0.793	0.395	0
SYBU	0	0.2593	0.366	0.07	0
SYF2	0	0.376496	0.775	0.443	0
SYNCRIP	0	0.622545	0.78	0.395	0
TADA3	0	0.512417	0.723	0.35	0
TAF2	0	0.32602	0.508	0.163	0
TARS	0	0.661047	0.727	0.325	0
TBC1D9	0	-0.944926	0.303	0.482	0
TBCA	0	-0.61519	0.824	0.676	0
TBCB	0	0.811031	0.811	0.428	0
TBL1X	0	0.31914	0.487	0.17	0
TBPL1	0	0.302609	0.459	0.11	0
TBRG4	0	0.478996	0.608	0.193	0
TCEA1	0	-0.62649	0.667	0.572	0
TCEAL4	0	-1.33155	0.743	0.652	0
TCEAL9	0	-0.861802	0.008	0.354	0
TCP1	0	0.809624	0.807	0.378	0
TEDC1	0	0.365345	0.441	0.116	0
TELO2	0	0.3444	0.516	0.164	0
TENT5A	0	0.308635	0.354	0.084	0
TERF2IP	0	0.401623	0.769	0.425	0
TES	0	0.595383	0.584	0.144	0
TEX30	0	0.408847	0.449	0.097	0
TFF3	0	-2.39004	0.867	0.765	0
TFPT	0	0.515706	0.62	0.215	0
THEM6	0	0.396444	0.588	0.235	0
TIAL1	0	0.375795	0.679	0.328	0
TIMM13	0	0.591004	0.834	0.527	0
TIMM44	0	0.594615	0.649	0.23	0
TIMP1	0	-0.918376	0.481	0.54	0
TKT	0	1.24716	0.866	0.46	0
TLE4	0	1.39569	0.768	0.047	0
TMA7	0	-0.661951	0.878	0.761	0
TMBIM4	0	-0.620751	0.728	0.583	0
TMCO1	0	-0.30164	0.839	0.62	0
TMEM109	0	0.828478	0.698	0.195	0
TMEM123	0	0.469898	0.732	0.357	0
TMEM132A	0	0.768515	0.726	0.252	0
TMEM14B	0	-0.579427	0.606	0.547	0
TMEM14C	0	-0.537685	0.695	0.572	0
TMEM183A	0	0.457335	0.784	0.444	0
TMEM184B	0	0.400606	0.477	0.097	0
TMEM205	0	-0.631452	0.517	0.466	0
TMEM219	0	-0.482581	0.732	0.58	0
TMEM222	0	0.315338	0.494	0.162	0
TMEM242	0	0.278086	0.438	0.13	0
TMEM250	0	0.315331	0.48	0.14	0
TMEM38B	0	0.353174	0.403	0.051	0
TMEM41A	0	0.371182	0.496	0.165	0
TMEM45B	0	0.458919	0.472	0.089	0
TMEM50A	0	0.580436	0.828	0.506	0
TMEM87A	0	0.607248	0.8	0.451	0
TMSB10	0	-0.758976	0.942	0.863	0
TMUB1	0	0.394914	0.626	0.276	0
TNFAIP3	0	0.444534	0.38	0.04	0
TNFRSF18	0	0.458029	0.496	0.093	0
TNRC6B	0	0.385256	0.615	0.278	0
TOB1	0	-0.670212	0.61	0.524	0
TOB2	0	0.417505	0.529	0.162	0
TOMM22	0	0.705468	0.758	0.335	0
TOMM40	0	0.776941	0.744	0.342	0
TONSL	0	0.866615	0.555	0.034	0
TPI1	0	0.950131	0.912	0.672	0
TPPP3	0	0.847421	0.582	0.087	0
TRABD	0	0.374433	0.54	0.166	0
TRAF7	0	0.406091	0.606	0.221	0
TRAP1	0	0.583664	0.699	0.305	0
TRIB3	0	0.579609	0.587	0.172	0
TRIM27	0	0.341237	0.617	0.261	0
TRIM28	0	0.679425	0.773	0.39	0
TRIOBP	0	0.680752	0.637	0.169	0
TRIP6	0	0.700803	0.728	0.278	0
TRMT112	0	-0.463009	0.745	0.595	0
TRMU	0	0.350899	0.427	0.072	0
TRNP1	0	0.250008	0.282	0.032	0
TRPM4	0	0.436731	0.388	0.094	0
TRUB2	0	0.312721	0.558	0.231	0
TSFM	0	0.483168	0.712	0.35	0
TSG101	0	0.729056	0.8	0.417	0
TSPAN15	0	0.601002	0.759	0.365	0
TSPAN3	0	0.610069	0.724	0.333	0
TSPAN6	0	0.391808	0.541	0.196	0
TSPO	0	1.38962	0.891	0.513	0
TST	0	0.275108	0.659	0.255	0
TSTD1	0	-1.2629	0.771	0.683	0
TTC3	0	-0.416164	0.695	0.54	0
TTC9	0	0.334901	0.418	0.121	0
TTLL12	0	0.400026	0.417	0.057	0
TUBA1A	0	-1.69889	0.179	0.499	0
TUBA1C	0	1.15298	0.802	0.423	0
TUBA4A	0	0.329732	0.422	0.104	0
TUBB	0	1.15244	0.857	0.539	0
TUBB4B	0	1.04344	0.879	0.595	0
TUFM	0	0.700224	0.875	0.612	0
TXN2	0	0.861717	0.784	0.318	0
TXNDC12	0	0.593506	0.729	0.346	0
TXNRD1	0	0.39952	0.612	0.262	0
TXNRD2	0	0.487015	0.544	0.098	0
UACA	0	0.510196	0.578	0.184	0
UAP1	0	0.713493	0.773	0.348	0
UBA2	0	0.693975	0.732	0.294	0
UBE2B	0	-0.487771	0.698	0.568	0
UBE2C	0	0.306572	0.314	0.074	0
UBE2D1	0	0.297026	0.49	0.172	0
UBE2E1	0	0.325952	0.536	0.182	0
UBE2J1	0	0.413698	0.569	0.194	0
UBE2L3	0	0.360586	0.748	0.396	0
UBE2M	0	0.674901	0.824	0.504	0
UBE2N	0	0.498387	0.775	0.421	0
UBE2S	0	0.723077	0.766	0.395	0
UBXN4	0	-0.489404	0.734	0.583	0
UCHL3	0	0.972101	0.771	0.257	0
UFD1	0	0.971229	0.785	0.297	0
UNC5B	0	0.271141	0.298	0.042	0
UNC93B1	0	0.560297	0.618	0.193	0
UQCR11	0	-1.04125	0.815	0.722	0
UQCRFS1	0	0.519742	0.8	0.454	0
UQCRH	0	0.55978	0.892	0.661	0
UQCRQ	0	-1.55005	0.838	0.779	0
URI1	0	0.713086	0.803	0.422	0
UROS	0	0.345643	0.645	0.297	0
USF2	0	0.425096	0.721	0.34	0
USP1	0	0.484481	0.651	0.306	0
USP18	0	0.332038	0.383	0.047	0
USP48	0	0.317926	0.584	0.246	0
UTP11	0	0.390825	0.603	0.235	0
UTP23	0	0.71602	0.712	0.256	0
VASN	0	0.277001	0.36	0.079	0
VASP	0	0.722611	0.752	0.315	0
VDAC1	0	-0.61998	0.791	0.628	0
VDAC2	0	0.920515	0.865	0.53	0
VDAC3	0	1.61902	0.855	0.381	0
VEGFA	0	0.486727	0.556	0.223	0
VGLL4	0	0.387592	0.642	0.305	0
VPS28	0	-0.531129	0.755	0.599	0
VPS35	0	0.590464	0.808	0.458	0
VPS4A	0	0.40003	0.592	0.204	0
VPS4B	0	0.908941	0.83	0.429	0
VPS51	0	0.727914	0.715	0.254	0
VTI1B	0	0.44742	0.759	0.392	0
WASF2	0	0.476783	0.766	0.424	0
WASL	0	0.77116	0.777	0.396	0
WDR1	0	0.512932	0.7	0.319	0
WDR3	0	0.273451	0.46	0.16	0
WDR34	0	0.928874	0.742	0.3	0
WDR74	0	0.461134	0.594	0.198	0
WFDC2	0	-1.74561	0.288	0.446	0
WLS	0	0.441636	0.603	0.191	0
WTAP	0	0.318348	0.618	0.27	0
XBP1	0	-1.12429	0.878	0.8	0
XPNPEP1	0	0.266568	0.376	0.081	0
XRCC5	0	-0.318617	0.758	0.583	0
XRCC6	0	1.25704	0.849	0.418	0
YARS	0	0.570598	0.577	0.136	0
YBX1	0	1.5963	0.927	0.681	0
YBX3	0	0.944286	0.825	0.132	0
YDJC	0	0.431611	0.567	0.18	0
YIPF3	0	0.562892	0.806	0.47	0
YRDC	0	0.423103	0.541	0.174	0
YTHDF2	0	0.530302	0.757	0.384	0
YWHAE	0	-0.332951	0.869	0.687	0
YWHAH	0	1.0615	0.835	0.371	0
ZDHHC12	0	0.488368	0.675	0.318	0
ZDHHC13	0	0.326518	0.453	0.138	0
ZG16B	0	-1.37344	0.665	0.59	0
ZHX1	0	0.278038	0.441	0.146	0
ZKSCAN1	0	-0.635924	0.613	0.537	0
ZMYND19	0	0.442441	0.526	0.148	0
ZNF22	0	-0.365617	0.004	0.235	0
ZNF24	0	0.495103	0.778	0.451	0
ZNF326	0	0.379137	0.655	0.323	0
ZNF358	0	0.444631	0.598	0.201	0
ZNF511	0	0.382839	0.628	0.247	0
ZNF580	0	0.453367	0.669	0.294	0
ZNF598	0	0.333339	0.484	0.131	0
ZNF667-AS1	0	0.613378	0.541	0.038	0
ZNF703	0	1.33193	0.842	0.382	0
ZNRF1	0	0.861716	0.73	0.226	0
ZWINT	0	0.584058	0.377	0.102	0
ZYX	0	0.418634	0.459	0.154	0
IFT27	4.94065645841247e-324	0.271493	0.514	0.202	6.30823016610104e-320
RAD23B	4.94065645841247e-324	0.385632	0.739	0.409	6.30823016610104e-320
TBL1XR1	4.94065645841247e-324	0.337826	0.72	0.387	6.30823016610104e-320
MED8	9.88131291682493e-324	0.364561	0.606	0.28	1.26164603322021e-319
ZBTB10	9.88131291682493e-324	0.402809	0.482	0.178	1.26164603322021e-319
KDELR2	3.95252516672997e-323	0.335922	0.857	0.557	5.04658413288083e-319
MRPL33	4.44659081257122e-323	-0.514492	0.639	0.543	5.67740714949093e-319
DERL1	5.92878775009496e-323	0.307872	0.648	0.316	7.56987619932124e-319
BLOC1S1	7.90505033345994e-323	-0.628399	0.629	0.558	1.00931682657617e-318
RDH11	8.89318162514244e-323	0.387035	0.634	0.305	1.13548142989819e-318
TCEAL3	9.88131291682493e-323	-0.661528	0.631	0.52	1.26164603322021e-318
TIMM23	1.03753785626662e-322	0.283089	0.435	0.145	1.32472833488122e-318
PRKCI	1.18575755001899e-322	0.252601	0.482	0.179	1.51397523986425e-318
SDCBP	1.58101006669199e-322	0.283495	0.664	0.333	2.01863365315233e-318
TBL2	1.63041663127611e-322	0.250348	0.539	0.222	2.08171595481334e-318
PIP4P1	2.81617418129511e-322	0.256456	0.48	0.177	3.59569119467759e-318
ZFPL1	9.48606040015193e-322	0.327961	0.584	0.26	1.2111801918914e-317
CDC20	1.21540148876947e-321	0.448072	0.228	0.031	1.55182462086085e-317
DYNC1LI1	2.32210853545386e-321	0.335117	0.686	0.354	2.96486817806749e-317
AAMDC	3.45845952088873e-321	-1.42798	0.347	0.466	4.41576111627073e-317
MRPS9	3.6462044663084e-321	0.289671	0.575	0.252	4.65547386258256e-317
RPS27A	3.8043054729776e-321	0.480752	0.972	0.921	4.8573372278978e-317
SMC3	6.52660718156287e-321	0.509782	0.684	0.367	8.33317204941947e-317
TPM1	9.50088236952717e-321	-0.918526	0.617	0.526	1.21307266094123e-316
CERS2	1.34830514750076e-320	-0.463344	0.626	0.496	1.72151601232897e-316
RPL23A	1.55680085004577e-320	-0.53669	0.941	0.889	1.98772332533844e-316
EIF2S2	1.57211688506685e-320	0.473966	0.869	0.577	2.00727883885335e-316
RPF1	1.76727281517414e-320	0.29447	0.542	0.225	2.25645393041434e-316
UBE2D2	2.42536825543468e-320	-0.441666	0.677	0.548	3.096710188539e-316
NAA10	3.36310485124137e-320	0.403442	0.757	0.437	4.29401227406498e-316
TXN	4.76032249768041e-320	0.540325	0.906	0.725	6.07797976503835e-316
DR1	1.15690411630186e-319	0.274403	0.531	0.217	1.47713517569422e-315
CEP78	1.45764187492543e-319	0.272841	0.391	0.118	1.86111714590479e-315
ZNF274	2.10467024471913e-319	0.25334	0.386	0.115	2.68724296845738e-315
PSAP	2.22976766624613e-319	0.417498	0.806	0.488	2.84696735626306e-315
ZFHX3	2.90881148989034e-319	0.326751	0.476	0.175	3.71397051029198e-315
MMAB	7.71093194120892e-319	0.336141	0.623	0.295	9.84531790253555e-315
RNPS1	9.76772722484603e-319	0.465414	0.784	0.472	1.24714341206834e-314
UBE2I	1.26805406464677e-318	0.482533	0.847	0.561	1.61905142974099e-314
C12orf49	1.38808237264744e-318	0.258141	0.512	0.203	1.77230357339625e-314
PRMT1	1.44116972629308e-318	0.476896	0.776	0.461	1.84008550653101e-314
HBS1L	1.44228137399623e-318	0.255065	0.542	0.227	1.84150485831838e-314
PPP1CC	1.71500066984414e-318	0.303179	0.697	0.367	2.18971285525699e-314
RPL13A	1.79166977676578e-318	0.461849	0.955	0.848	2.28760397097455e-314
NDUFA3	1.84321070493994e-318	-0.329937	0.813	0.622	2.35341142806731e-314
RBMX	3.06066256613965e-318	0.44396	0.818	0.515	3.9078539644471e-314
ZCCHC2	3.07317230829235e-318	0.31931	0.484	0.182	3.92382640322767e-314
RWDD1	3.46577663310363e-318	-0.359261	0.744	0.494	4.42510360514672e-314
REPIN1	7.31773967827908e-318	0.344908	0.677	0.348	9.34329002122673e-314
SUCLG1	7.96145780824564e-318	0.3915	0.754	0.432	1.0165189329568e-313
EEF1D	8.80300476346349e-318	0.517235	0.929	0.769	1.12396764819902e-313
NDUFB7	1.13678971572837e-317	-0.261905	0.809	0.611	1.45145310904199e-313
BCCIP	4.50230214886192e-317	0.34916	0.607	0.283	5.7485393836669e-313
ANXA5	2.19656852992131e-316	-0.393168	0.764	0.584	2.80457869900353e-312
TMOD3	3.99858537528825e-316	-0.752345	0.653	0.441	5.10539380716804e-312
NOL7	4.64510658669649e-316	-0.5119	0.62	0.529	5.93087208989408e-312
PRDX3	5.59799059291933e-316	0.423846	0.793	0.482	7.1475143890394e-312
MRPL13	6.65142170110106e-316	0.362896	0.793	0.474	8.49253522796584e-312
CCND1	7.98969993453917e-316	-0.753085	0.843	0.642	1.02012488764196e-311
CAMKK2	8.18354313222546e-316	0.253419	0.49	0.188	1.04487478712255e-311
SNHG25	8.40160167297198e-316	-0.659209	0.474	0.293	1.07271650160506e-311
INTS10	1.28014179074676e-315	0.272074	0.477	0.178	1.63448503842546e-311
KIF21A	2.4572599804255e-315	0.271358	0.599	0.276	3.13742954300728e-311
SPINT1	2.77936966514829e-315	0.483229	0.752	0.43	3.54869918846134e-311
THAP11	4.63423592214584e-315	0.256201	0.481	0.18	5.91699242539581e-311
JPT1	8.23072413858264e-315	0.359016	0.778	0.454	1.05089885801423e-310
RHOBTB3	1.286223934003e-314	-0.839738	0.08	0.317	1.64225071893503e-310
ZNF32	1.57389761277175e-314	0.279757	0.584	0.263	2.00955247198698e-310
EIF4A2	1.72350865516476e-314	0.461885	0.862	0.579	2.20057585091437e-310
CMSS1	1.74892467161686e-314	0.369416	0.589	0.268	2.2330270207204e-310
ATG3	2.08569500834086e-314	0.339418	0.666	0.34	2.66301538664961e-310
CLPP	2.3506025873024e-314	0.338298	0.729	0.403	3.0012493834677e-310
VMP1	2.82759597706183e-314	-0.801196	0.563	0.511	3.61027454351254e-310
METTL9	3.98254442294238e-314	0.353549	0.759	0.436	5.08491271921283e-310
NDUFAB1	4.05648678650528e-314	-0.260369	0.828	0.633	5.17932232900994e-310
TNNT1	1.00500239946021e-313	-1.01392	0.332	0.453	0
AARS	1.2707864278046e-313	0.273493	0.441	0.152	0
PNPLA2	1.92872024298704e-313	0.357103	0.638	0.312	0
HIGD2A	3.48570810577294e-313	-0.639218	0.565	0.526	0
SF3B6	4.02649421329621e-313	-0.314253	0.774	0.586	0
GNAS	4.71837787996358e-313	0.522079	0.943	0.799	0
DYNC1LI2	9.06668388441166e-313	0.35336	0.739	0.413	0
NELFCD	2.20265259769663e-312	0.276803	0.632	0.307	2.81235e-308
MRPL50	2.92691832412818e-312	0.331547	0.588	0.269	3.73709e-308
UBB	3.09450408343541e-312	-0.720717	0.9	0.788	3.95106e-308
HIBADH	6.67970578490673e-312	0.253577	0.528	0.219	8.52865e-308
ATP2B1	7.04191709671801e-312	0.334534	0.595	0.274	8.99112e-308
PRR7	1.24068295504608e-311	0.291913	0.49	0.188	1.5841e-307
MYCBP	1.72071227902689e-311	0.331137	0.612	0.289	2.19701e-307
TAF12	2.09618467796413e-311	0.262669	0.574	0.256	2.67641e-307
EXOC6	2.23701496064197e-311	0.253444	0.489	0.188	2.85622e-307
HTATIP2	2.25929467021296e-311	0.340577	0.607	0.285	2.88467e-307
COG4	4.81628367686799e-311	0.25098	0.467	0.173	6.14943e-307
COX7B	5.86549081533827e-311	-0.334179	0.815	0.625	7.48906e-307
BAX	7.9295726278702e-311	0.278284	0.71	0.383	1.01245e-306
ISG15	1.10584652244119e-310	0.878612	0.524	0.226	1.41194e-306
AURKAIP1	1.18656501799605e-310	0.452904	0.862	0.582	1.51501e-306
CSRP1	1.55588164214823e-310	0.403753	0.669	0.343	1.98655e-306
TMEM141	2.07966322045599e-310	-0.340936	0.736	0.558	2.65531e-306
ASPM	9.15539190298608e-310	0.36674	0.245	0.044	1.16896e-305
NDUFA4	0	-0.361681	0.888	0.747	1.47748e-305
QARS	0	0.273021	0.553	0.239	2.45812e-305
ARMCX1	0	-0.323119	0.003	0.193	5.29474e-305
RPS6KB2	0	0.257639	0.591	0.272	1.36089e-304
COA4	2.86674e-308	-0.823011	0.593	0.502	3.66026e-304
MARK2	1.24865e-307	0.289596	0.503	0.2	1.59428e-303
CFD	2.23623e-307	-1.18846	0.09	0.328	2.85522e-303
HSP90AB1	4.37439e-307	0.500655	0.955	0.833	5.58522e-303
IMP3	6.37434e-307	0.433613	0.779	0.47	8.13875e-303
PHIP	1.24063e-306	0.397406	0.668	0.344	1.58404e-302
YIPF2	1.38083e-306	0.283836	0.613	0.292	1.76305e-302
DUS1L	1.45405e-306	0.334163	0.696	0.373	1.85653e-302
URM1	2.93666e-306	0.27203	0.563	0.249	3.74952e-302
ASF1B	8.67534e-306	0.280269	0.252	0.044	1.10767e-301
BTBD6	1.15788e-305	0.27383	0.575	0.259	1.47838e-301
SMARCA4	1.34576e-305	0.295491	0.642	0.319	1.71827e-301
PIK3R1	1.75067e-305	-0.830044	0.139	0.389	2.23525e-301
TFDP1	7.6023e-305	0.262649	0.527	0.221	9.70661e-301
API5	8.48747e-305	0.288357	0.594	0.276	1.08368e-300
EIF4EBP1	9.09828e-305	-0.300195	0.683	0.452	1.16167e-300
BASP1	9.80045e-305	-0.578759	0.005	0.196	1.25132e-300
PPP6C	1.61056e-304	0.263478	0.533	0.225	2.05636e-300
NUF2	1.93981e-304	0.33368	0.255	0.047	2.47676e-300
PCLAF	2.59899e-304	0.273445	0.362	0.114	3.31839e-300
POLR2G	2.84285e-304	0.300116	0.636	0.315	3.62976e-300
DUSP1	2.12227e-303	-0.308515	0.669	0.464	2.70972e-299
PMPCB	3.3214e-303	0.328929	0.673	0.351	4.24076e-299
EIF4G2	4.59148e-303	-0.340678	0.73	0.579	5.8624e-299
CEBPD	5.16316e-303	-1.15916	0.366	0.46	6.59232e-299
SNRPC	6.37798e-303	0.37243	0.78	0.466	8.1434e-299
PCK2	7.39572e-303	0.267571	0.463	0.172	9.44286e-299
TRA2B	7.62538e-303	0.316733	0.72	0.398	9.73608e-299
COX7A2L	8.31246e-303	0.465791	0.843	0.567	1.06134e-298
AFDN	2.86296e-302	0.271167	0.581	0.271	3.65543e-298
RBM3	5.56367e-302	0.441971	0.801	0.496	7.10369e-298
PARL	7.49625e-302	0.273034	0.601	0.284	9.57122e-298
HES1	8.82464e-302	0.451124	0.771	0.454	1.12673e-297
PAIP2	1.04476e-301	-0.421729	0.675	0.543	1.33395e-297
CEBPZ	1.10656e-301	0.336769	0.737	0.417	1.41285e-297
UBALD1	1.19084e-301	0.252778	0.497	0.198	1.52047e-297
LRRC41	1.80486e-301	0.313315	0.501	0.202	2.30444e-297
BOD1L1	2.09177e-301	0.411323	0.774	0.458	2.67077e-297
TAGLN2	4.23872e-301	0.507671	0.858	0.575	5.412e-297
EIF4G3	4.90559e-301	0.303005	0.534	0.228	6.26346e-297
ARID4B	1.63458e-300	-0.346646	0.638	0.504	2.08703e-296
PEBP1	1.91172e-300	0.458591	0.924	0.757	2.44088e-296
C3orf14	2.29797e-300	0.297301	0.65	0.332	2.93404e-296
PRR14L	2.64658e-300	0.273684	0.46	0.171	3.37916e-296
MPC2	4.07081e-300	-0.380296	0.767	0.601	5.19762e-296
ELOC	5.97884e-300	-0.51382	0.637	0.52	7.63378e-296
DHCR7	6.46546e-300	0.324603	0.547	0.238	8.25509e-296
PSME4	6.51341e-300	0.352506	0.454	0.167	8.31633e-296
RPL22L1	9.02124e-300	-0.697754	0.455	0.451	1.15183e-295
ZFYVE21	9.88088e-300	0.265607	0.666	0.346	1.26159e-295
UBL5	2.49898e-299	-0.287512	0.889	0.726	3.19069e-295
NONO	2.96931e-299	0.313342	0.734	0.415	3.79122e-295
ADIPOR1	3.1871e-299	0.261864	0.729	0.41	4.06928e-295
SH3GLB2	7.2828e-299	0.280763	0.601	0.286	9.29869e-295
RHBDD2	8.57749e-299	0.297697	0.576	0.263	1.09517e-294
TMSB4X	1.23743e-298	-0.779768	0.939	0.886	1.57995e-294
FAM136A	2.50179e-298	0.328402	0.665	0.346	3.19429e-294
HNRNPH1	2.67988e-298	-0.821394	0.601	0.588	3.42167e-294
CSDE1	3.15163e-298	0.390693	0.843	0.55	4.024e-294
REXO4	3.28916e-298	0.279042	0.534	0.229	4.1996e-294
TIMM50	3.65788e-298	0.267881	0.506	0.206	4.67038e-294
IARS	5.65312e-298	0.340547	0.549	0.242	7.21791e-294
CLPTM1	2.46665e-297	0.29442	0.592	0.278	3.14942e-293
BUD23	3.67569e-297	0.371947	0.791	0.484	4.69313e-293
TAF11	4.20773e-297	0.311109	0.65	0.332	5.37243e-293
PKMYT1	9.73568e-297	0.298715	0.252	0.047	1.24305e-292
NR2C2AP	1.30711e-296	0.263041	0.466	0.177	1.66892e-292
PDCL3	1.82965e-296	0.286144	0.645	0.327	2.3361e-292
PTOV1	2.71331e-296	0.268963	0.72	0.401	3.46435e-292
LAMTOR4	3.00962e-296	-0.350443	0.745	0.569	3.84269e-292
TFG	3.30713e-296	0.372541	0.766	0.453	4.22254e-292
XRN2	5.00096e-296	0.270521	0.797	0.49	6.38523e-292
CALM1	5.40447e-296	0.495454	0.919	0.715	6.90043e-292
PRELID1	7.7677e-296	-0.272523	0.806	0.62	9.91779e-292
DDX46	1.59608e-295	-0.493353	0.624	0.54	2.03787e-291
MORN2	3.41459e-295	0.309481	0.659	0.341	4.35975e-291
TUBA1B	3.5244e-295	1.08887	0.864	0.646	4.49996e-291
TPM4	5.73205e-295	0.364641	0.814	0.509	7.31868e-291
CCDC74A	1.00538e-294	-0.740057	0.093	0.322	1.28368e-290
IER5L	1.22091e-294	0.508543	0.702	0.388	1.55886e-290
HAX1	1.55318e-294	-0.250932	0.721	0.512	1.9831e-290
UQCC3	1.59151e-294	0.327164	0.708	0.391	2.03204e-290
PIGT	2.22553e-294	0.257888	0.735	0.42	2.84156e-290
HIST1H1B	3.17937e-294	0.469108	0.229	0.037	4.05942e-290
PTCD3	1.39424e-293	0.257167	0.501	0.205	1.78017e-289
LITAF	5.32347e-293	-0.701058	0.149	0.42	6.797e-289
DAP3	8.04072e-293	0.268545	0.762	0.449	1.02664e-288
RPN2	1.13007e-292	0.295432	0.832	0.532	1.44288e-288
PIN1	1.17437e-292	0.288976	0.737	0.422	1.49943e-288
RAB14	1.97528e-292	0.37122	0.796	0.492	2.52204e-288
DNAJB11	4.43656e-292	0.250926	0.608	0.297	5.6646e-288
MALT1	1.1181e-291	0.264411	0.397	0.13	1.42759e-287
PLPP5	1.48298e-291	-0.352112	0.804	0.58	1.89346e-287
FEN1	2.0548e-291	0.39542	0.377	0.119	2.62357e-287
PDZK1IP1	3.98251e-291	-0.531769	0.036	0.265	5.08487e-287
FKBP2	6.05434e-291	-0.479921	0.581	0.47	7.73018e-287
PDCD10	6.49927e-291	0.34647	0.724	0.41	8.29827e-287
RNF7	9.25739e-291	-0.353743	0.711	0.546	1.18198e-286
ASAH1	1.55365e-290	-0.377066	0.651	0.504	1.9837e-286
IK	1.87797e-290	-0.383802	0.632	0.518	2.39779e-286
BLOC1S4	1.91313e-290	0.299113	0.627	0.313	2.44269e-286
SNHG7	2.31708e-290	0.446159	0.726	0.421	2.95845e-286
HMGN3	2.32584e-290	0.333265	0.741	0.427	2.96963e-286
DENR	2.40729e-290	0.38368	0.766	0.457	3.07363e-286
ARF6	3.97452e-290	0.335154	0.688	0.372	5.07466e-286
IARS2	4.30157e-290	-0.44019	0.569	0.489	5.49224e-286
NPTN	6.07644e-290	0.272395	0.701	0.385	7.75839e-286
NDUFB5	1.18194e-289	0.41139	0.815	0.524	1.5091e-285
ZMYND8	2.16748e-289	0.360475	0.61	0.299	2.76744e-285
RARRES2	3.08173e-289	-0.768498	0.006	0.193	3.93475e-285
TAF10	9.9106e-289	-0.560318	0.571	0.506	1.26539e-284
C15orf61	5.65465e-288	0.260981	0.598	0.288	7.21985e-284
LRG1	6.04442e-288	-0.61076	0.009	0.199	7.71752e-284
MORF4L2	7.34862e-288	-0.337633	0.811	0.619	9.38272e-284
FIBP	1.03491e-287	0.356089	0.737	0.426	1.32137e-283
UBAC2	6.64193e-287	0.278683	0.618	0.307	8.48041e-283
ARFGAP2	8.96863e-287	0.258783	0.604	0.294	1.14511e-282
TRAPPC1	1.31013e-286	-0.39323	0.643	0.487	1.67278e-282
ZFP36	1.42763e-286	0.314676	0.705	0.394	1.82279e-282
RHOB	2.50555e-286	-0.291034	0.767	0.581	3.19909e-282
TPX2	4.77709e-286	0.359871	0.321	0.086	6.09939e-282
DNAJC2	4.86159e-286	0.276951	0.635	0.323	6.20727e-282
PDHA1	6.36776e-286	0.251901	0.623	0.312	8.13036e-282
TAP1	8.68172e-286	0.499815	0.378	0.127	1.10848e-281
PPP1CA	1.11423e-285	0.353119	0.796	0.493	1.42265e-281
TMEM9	1.41086e-285	-0.57145	0.494	0.48	1.80139e-281
NABP2	8.7087e-285	0.294302	0.554	0.252	1.11193e-280
PSMG3	1.35045e-284	0.275603	0.631	0.32	1.72426e-280
SCCPDH	1.5277e-284	-0.325101	0.683	0.455	1.95056e-280
PPIB	3.23601e-284	0.466318	0.877	0.626	4.13174e-280
H2AFX	6.23658e-284	0.357586	0.483	0.195	7.96287e-280
ZCRB1	1.2297e-283	-0.412879	0.656	0.521	1.57008e-279
PPIL4	1.48832e-283	0.27202	0.607	0.299	1.90029e-279
JMJD8	1.85232e-283	0.268899	0.616	0.307	2.36504e-279
TPD52L2	1.92104e-283	0.254217	0.547	0.247	2.45278e-279
POLR3K	2.35605e-283	0.357052	0.713	0.405	3.0082e-279
MRPL43	3.32094e-283	0.312678	0.732	0.421	4.24018e-279
HNRNPAB	3.92197e-283	-0.325378	0.733	0.558	5.00757e-279
MRPS12	3.95135e-283	0.286687	0.738	0.428	5.04508e-279
SOX4	1.4484e-282	0.333895	0.857	0.57	1.84932e-278
SPTY2D1	8.68194e-282	0.26708	0.616	0.308	1.10851e-277
NFIX	9.06815e-282	-0.473495	0.024	0.233	1.15782e-277
TMED2	1.04632e-281	0.39867	0.834	0.545	1.33594e-277
FASN	1.1791e-281	-0.331426	0.633	0.4	1.50547e-277
LAMB3	1.55717e-281	0.496632	0.226	0.039	1.98819e-277
PHLDA2	8.26798e-281	0.524899	0.504	0.212	1.05566e-276
RNASEH2C	9.43128e-281	-0.908484	0.385	0.477	1.20419e-276
AFF3	3.71146e-280	-0.779109	0.413	0.361	4.73879e-276
DNAJC21	4.57167e-280	0.345867	0.746	0.44	5.83711e-276
POP7	5.38485e-280	0.338418	0.68	0.373	6.87538e-276
NEAT1	7.31243e-280	-0.468411	0.869	0.742	9.33651e-276
TMEM59	2.60824e-279	0.500725	0.875	0.62	3.33021e-275
SUMO2	3.00029e-279	-0.252529	0.88	0.723	3.83077e-275
MRPL14	6.20626e-279	0.380708	0.801	0.507	7.92415e-275
SELENBP1	8.83024e-279	-0.369173	0.65	0.475	1.12744e-274
PSMD8	2.7245e-278	0.468778	0.86	0.603	3.47865e-274
CD151	3.84159e-278	0.346508	0.847	0.561	4.90494e-274
RNH1	4.02896e-278	-0.449804	0.619	0.523	5.14418e-274
RBM17	5.98042e-278	0.288505	0.738	0.43	7.6358e-274
CFAP36	7.40257e-278	0.328349	0.662	0.354	9.4516e-274
PTGES3	8.49478e-278	0.49067	0.904	0.684	1.08461e-273
MPHOSPH8	1.6354e-277	-0.698898	0.465	0.498	2.08807e-273
MTIF2	3.12054e-277	0.254714	0.516	0.224	3.98431e-273
MPHOSPH10	3.12161e-277	0.281303	0.684	0.375	3.98567e-273
JUND	5.87084e-277	0.560093	0.913	0.735	7.49589e-273
AFTPH	7.79163e-277	0.305444	0.556	0.257	9.94835e-273
UQCC2	9.72936e-277	-0.637617	0.509	0.496	1.24224e-272
DNASE2	1.10215e-276	0.326903	0.635	0.329	1.40723e-272
LMNA	8.13395e-276	0.398024	0.838	0.551	1.03854e-271
FDFT1	8.38425e-276	0.36971	0.625	0.32	1.0705e-271
PTPA	1.28269e-275	0.289122	0.569	0.269	1.63774e-271
SNRNP70	3.63662e-275	0.304686	0.708	0.4	4.64324e-271
ECT2	4.79003e-275	0.379259	0.445	0.171	6.11591e-271
SMIM12	8.91479e-275	0.258922	0.55	0.253	1.13824e-270
NELFE	2.00622e-274	0.271778	0.649	0.342	2.56154e-270
TPBG	3.42746e-274	-0.83707	0.26	0.464	4.37618e-270
GOLGA4	3.73504e-274	0.466786	0.838	0.557	4.7689e-270
ZFAND5	9.07144e-274	0.31583	0.655	0.349	1.15824e-269
CNIH1	9.53155e-274	0.256811	0.658	0.351	1.21699e-269
ECI1	1.43491e-273	-0.462071	0.695	0.527	1.83209e-269
ABCF1	1.53399e-273	0.322402	0.701	0.394	1.95859e-269
DGUOK	2.61147e-273	0.288132	0.722	0.416	3.33432e-269
RNF181	2.88361e-273	-0.411907	0.626	0.493	3.68179e-269
BUD31	3.78822e-273	0.314049	0.813	0.521	4.8368e-269
MDK	4.56663e-273	-1.03231	0.513	0.484	5.83068e-269
CSNK2B	5.48091e-273	0.299753	0.773	0.473	6.99802e-269
NFIC	3.58821e-272	-0.640083	0.505	0.523	4.58143e-268
MRPL19	5.64208e-272	0.285306	0.725	0.42	7.20381e-268
ADCY1	7.06268e-272	-0.39824	0.003	0.169	9.01762e-268
KLHL24	9.22895e-272	0.260919	0.464	0.186	1.17835e-267
ATF3	2.24751e-271	0.273915	0.548	0.268	2.86963e-267
CNBP	2.49638e-271	0.344771	0.822	0.533	3.18738e-267
TRPS1	2.83275e-271	-0.321541	0.85	0.669	3.61686e-267
UBAC1	4.70012e-271	0.273962	0.588	0.287	6.00111e-267
RPL27	8.93131e-271	-0.514833	0.911	0.807	1.14035e-266
PNO1	2.57602e-270	0.262494	0.573	0.275	3.28907e-266
VRK1	3.74499e-270	0.266587	0.374	0.123	4.7816e-266
UBE2D3	8.28983e-270	-0.390667	0.706	0.549	1.05845e-265
MS4A7	1.19793e-269	0.424721	0.372	0.121	1.52951e-265
UBA1	1.19797e-269	0.26045	0.566	0.27	1.52957e-265
COMTD1	1.70458e-269	0.274229	0.645	0.341	2.17641e-265
GUSB	2.11063e-269	0.268561	0.653	0.351	2.69485e-265
MRPL55	2.16228e-269	-0.411576	0.602	0.476	2.7608e-265
IMMT	2.41818e-269	0.329289	0.66	0.357	3.08753e-265
RCN2	4.01526e-269	0.311221	0.797	0.502	5.12669e-265
TSEN34	4.98288e-269	0.355932	0.721	0.42	6.36214e-265
BAG1	7.75069e-269	-0.516878	0.674	0.513	9.89608e-265
AKR7A2	6.4892e-268	0.35575	0.772	0.477	8.28541e-264
TMED10	1.18687e-267	0.331681	0.827	0.542	1.51539e-263
ATP8B1	8.82412e-267	0.258424	0.619	0.32	1.12666e-262
TRIM44	1.25848e-266	0.3259	0.704	0.401	1.60683e-262
EIF3G	1.41286e-266	0.369589	0.832	0.554	1.80394e-262
SUPT16H	1.70903e-266	0.379243	0.77	0.478	2.18209e-262
HNRNPA3	1.80432e-266	-0.319891	0.804	0.632	2.30376e-262
STAT3	5.67669e-266	-0.598386	0.491	0.487	7.248e-262
ARF5	7.18258e-266	0.349277	0.813	0.531	9.17071e-262
SLC38A1	7.88923e-266	0.294968	0.751	0.452	1.0073e-261
PSMD4	1.19437e-265	0.252102	0.814	0.525	1.52497e-261
ANP32A	4.1061e-265	0.28617	0.804	0.513	5.24266e-261
NGDN	1.08811e-264	0.266215	0.492	0.21	1.3893e-260
NOP53	1.19942e-264	0.310816	0.829	0.55	1.53142e-260
MIS18BP1	1.37425e-264	0.29578	0.529	0.24	1.75464e-260
POLR2J	2.91066e-264	-0.328548	0.7	0.522	3.71634e-260
PCBD1	6.43411e-264	-0.837139	0.597	0.557	8.21507e-260
MPG	1.32613e-263	-0.428233	0.604	0.503	1.69321e-259
TRNAU1AP	1.65148e-263	0.264085	0.458	0.185	2.10861e-259
ATP6AP1	4.14683e-263	0.320919	0.79	0.498	5.29467e-259
RNF187	5.11679e-263	0.338257	0.764	0.469	6.53311e-259
DUT	1.55451e-262	0.484412	0.792	0.514	1.9848e-258
IFIT1	1.99189e-262	0.69848	0.236	0.046	2.54324e-258
POLR1D	2.24761e-262	-0.43299	0.66	0.521	2.86975e-258
SCPEP1	2.46012e-262	-0.425553	0.052	0.271	3.14108e-258
ENPP5	3.07716e-262	-0.723018	0.091	0.296	3.92892e-258
HNRNPL	3.20741e-262	0.280861	0.615	0.317	4.09523e-258
DYNC1H1	4.08042e-262	0.347255	0.759	0.463	5.20988e-258
RPL35	1.54486e-261	0.388553	0.958	0.87	1.97247e-257
NAP1L1	2.05038e-261	0.339398	0.845	0.568	2.61792e-257
AK2	2.39279e-261	0.260848	0.658	0.358	3.05511e-257
FNBP4	5.51732e-261	0.404519	0.635	0.337	7.04452e-257
BCLAF1	6.28545e-261	0.378017	0.728	0.431	8.02526e-257
FOS	1.14143e-260	0.703929	0.871	0.667	1.45738e-256
SPSB3	1.22659e-260	0.290401	0.714	0.416	1.5661e-256
MRPL41	2.55314e-260	-0.267702	0.777	0.581	3.25985e-256
AFF4	3.53777e-260	-0.724959	0.343	0.478	4.51703e-256
ATP6AP2	3.77671e-260	0.367849	0.811	0.525	4.82211e-256
MTRNR2L8	7.95827e-260	-1.47405	0.583	0.52	1.01611e-255
SELENOW	1.69705e-259	0.393738	0.894	0.645	2.16679e-255
CALR	4.76282e-259	0.272021	0.888	0.628	6.08117e-255
VCP	1.37139e-258	0.268118	0.717	0.421	1.75099e-254
PFN1	2.7945e-258	0.385053	0.917	0.71	3.56802e-254
MLEC	5.08266e-258	0.378152	0.84	0.564	6.48955e-254
CIB1	8.30501e-258	0.39817	0.849	0.587	1.06038e-253
SRSF7	1.63475e-257	0.477121	0.839	0.573	2.08725e-253
GUK1	4.64693e-257	0.38845	0.906	0.707	5.93321e-253
SRP19	6.71908e-257	-0.530859	0.544	0.495	8.57892e-253
NASP	1.92311e-256	0.26178	0.649	0.353	2.45543e-252
TAF7	2.54196e-256	-0.333977	0.611	0.478	3.24557e-252
RASD1	6.01561e-256	0.265755	0.372	0.131	7.68073e-252
PJA2	1.19336e-254	-0.750423	0.348	0.473	1.52368e-250
TMEM256	1.25883e-254	-0.758535	0.352	0.482	1.60727e-250
SERTAD1	1.32948e-254	0.322707	0.583	0.292	1.69748e-250
UBE2T	2.87552e-254	0.305763	0.465	0.194	3.67147e-250
SNRPD1	5.87251e-254	-0.282305	0.729	0.546	7.49802e-250
SQLE	1.96187e-253	0.268743	0.654	0.36	2.50491e-249
DDT	2.06852e-253	-0.254829	0.788	0.511	2.64109e-249
DBI	2.79172e-253	-0.497269	0.863	0.735	3.56447e-249
PLPBP	4.58346e-253	-0.857336	0.206	0.365	5.85216e-249
MRPL21	1.03284e-252	-0.376017	0.652	0.494	1.31872e-248
ACTN4	1.08656e-252	0.336326	0.732	0.439	1.38731e-248
RTN3	6.75591e-252	0.26417	0.745	0.454	8.62595e-248
CHMP5	2.41707e-251	-0.328865	0.639	0.501	3.08611e-247
BIRC6	3.23685e-251	0.312263	0.586	0.296	4.13281e-247
MESD	5.7018e-251	-0.279954	0.653	0.496	7.28006e-247
HDLBP	5.84355e-251	-0.288256	0.743	0.557	7.46104e-247
NUPR1	1.6339e-250	0.330417	0.847	0.575	2.08616e-246
RPL26L1	1.64501e-250	-0.592463	0.491	0.479	2.10034e-246
INSR	1.09801e-249	0.254937	0.51	0.233	1.40193e-245
PPIH	1.21663e-249	0.260391	0.549	0.264	1.55339e-245
COA3	1.20195e-248	-0.542198	0.533	0.475	1.53466e-244
USP8	3.55998e-248	-0.257374	0.609	0.407	4.54539e-244
RSL1D1	4.81682e-248	0.325638	0.823	0.549	6.15011e-244
MAGOHB	5.54747e-248	0.257171	0.672	0.379	7.08301e-244
FXYD5	9.4734e-248	-0.439788	0.026	0.22	1.20956e-243
FDPS	1.50683e-247	0.333077	0.78	0.496	1.92392e-243
VPS13C	2.82801e-247	-0.654284	0.414	0.29	3.61081e-243
COX6B1	1.34578e-246	-0.287849	0.875	0.704	1.71829e-242
FUOM	1.6104e-246	-0.284394	0.22	0.079	2.05616e-242
UQCRB	2.24055e-246	-0.438006	0.881	0.756	2.86073e-242
PLK1	4.39507e-246	0.32577	0.168	0.022	5.61162e-242
EPRS	6.13514e-246	0.278732	0.791	0.511	7.83334e-242
MARVELD3	2.63133e-245	0.250224	0.497	0.224	3.35968e-241
C12orf75	3.07026e-245	-0.339918	0.032	0.225	3.92011e-241
NAXE	4.91729e-245	-0.352069	0.617	0.494	6.2784e-241
NDUFAF3	1.0852e-244	-0.522195	0.554	0.499	1.38559e-240
TMEM230	1.48338e-244	0.311591	0.804	0.529	1.89398e-240
RNF149	7.57403e-244	0.259542	0.515	0.239	9.67053e-240
GPAA1	9.33402e-244	0.277091	0.696	0.406	1.19177e-239
A1BG	1.2472e-243	-0.658548	0.103	0.324	1.59243e-239
PIK3C2A	1.6246e-243	0.262678	0.524	0.247	2.07429e-239
CCDC170	2.13885e-243	-0.287485	0.004	0.16	2.73089e-239
NAGK	3.25221e-243	0.251477	0.595	0.309	4.15242e-239
NDUFAF8	5.17243e-243	-0.73031	0.332	0.468	6.60416e-239
MSRB2	9.8158e-243	-0.464755	0.562	0.46	1.25328e-238
HOXB-AS1	1.14031e-242	-0.328648	0.006	0.165	1.45594e-238
EVL	1.15617e-242	-0.906407	0.33	0.465	1.4762e-238
H2AFZ	1.53929e-242	0.452297	0.864	0.623	1.96536e-238
GATA3-AS1	2.77943e-242	-0.38745	0.381	0.272	3.54878e-238
TSPAN13	3.97383e-242	0.434194	0.877	0.639	5.07379e-238
IGFBP4	4.01917e-242	-0.812624	0.391	0.451	5.13168e-238
EIF4B	4.14351e-242	0.366847	0.855	0.602	5.29044e-238
GPBP1	7.99742e-242	-0.433141	0.554	0.496	1.02111e-237
C4orf3	5.06622e-241	-0.446689	0.657	0.542	6.46855e-237
PARK7	6.56088e-241	0.404077	0.888	0.668	8.37693e-237
ACSL3	8.70819e-241	-0.606876	0.537	0.469	1.11186e-236
MYDGF	7.87833e-240	0.269566	0.83	0.561	1.00591e-235
APRT	1.40512e-239	0.368031	0.852	0.595	1.79406e-235
MRPL11	1.67532e-239	-0.315776	0.645	0.455	2.13905e-235
S100A11	4.95561e-239	-0.352714	0.937	0.805	6.32732e-235
IGHG4	9.59844e-239	-0.571602	0.004	0.155	1.22553e-234
COX5A	5.91395e-238	0.307231	0.866	0.619	7.55094e-234
DOC2A	1.09582e-237	-0.353546	0.008	0.168	1.39914e-233
LSM2	1.11646e-237	0.280757	0.681	0.395	1.4255e-233
EFCAB14	1.84302e-237	0.275638	0.563	0.283	2.35316e-233
SPART	2.30606e-237	-0.372412	0.013	0.184	2.94437e-233
DHCR24	2.48901e-237	0.268316	0.608	0.325	3.17797e-233
PRPF4B	4.44164e-237	-0.40198	0.634	0.526	5.67109e-233
KDM5B	4.90157e-237	-0.301047	0.583	0.454	6.25832e-233
SLC38A2	1.42841e-236	-0.300772	0.654	0.457	1.82379e-232
SNHG8	4.95937e-236	-0.510868	0.6	0.505	6.33212e-232
METRN	8.63076e-235	-0.599041	0.874	0.686	1.10198e-230
CBX3	2.48034e-234	0.341812	0.863	0.611	3.16689e-230
BCL10	3.79356e-234	0.261574	0.519	0.247	4.84362e-230
WWP1	4.45956e-234	-0.614696	0.471	0.468	5.69396e-230
EID1	7.79486e-234	-0.319574	0.866	0.619	9.95248e-230
DSTN	9.30017e-233	0.408082	0.941	0.784	1.18745e-228
TTC36	2.76258e-232	-0.670494	0.028	0.207	3.52727e-228
HNRNPA2B1	3.21061e-232	0.454288	0.927	0.759	4.09931e-228
RPL31	5.56005e-232	0.350185	0.907	0.713	7.09907e-228
SELENOK	1.02697e-231	-0.346506	0.648	0.484	1.31124e-227
SLC12A2	1.18617e-231	-0.435363	0.536	0.407	1.51451e-227
RFC2	1.64077e-231	0.288991	0.465	0.205	2.09493e-227
RBBP7	2.24357e-231	0.275937	0.751	0.472	2.8646e-227
NOS1AP	5.86118e-231	-0.51569	0.083	0.277	7.48356e-227
BLVRA	3.51834e-230	-0.268923	0.531	0.369	4.49221e-226
BEX4	1.16708e-229	-0.723838	0.351	0.414	1.49013e-225
ZFP36L1	1.5789e-229	-0.669111	0.465	0.483	2.01594e-225
RAD51AP1	1.70147e-229	0.301735	0.304	0.093	2.17243e-225
DPP7	2.47048e-229	0.273757	0.756	0.48	3.15431e-225
PSMD12	5.27678e-229	-0.391501	0.575	0.458	6.7374e-225
TRIR	7.01001e-229	0.324292	0.849	0.601	8.95038e-225
LDHB	1.09571e-228	-0.668184	0.023	0.203	1.399e-224
DUSP23	2.09385e-228	-0.653043	0.363	0.442	2.67343e-224
INTS1	4.20787e-228	0.420551	0.384	0.149	5.37261e-224
PGGHG	9.84225e-228	-0.518519	0.01	0.17	1.25666e-223
HMGCS1	1.1026e-227	0.302218	0.402	0.158	1.4078e-223
RALGPS2	1.75752e-227	-0.50708	0.459	0.444	2.244e-223
BAZ1A	2.67345e-227	0.27381	0.599	0.322	3.41346e-223
SAT1	2.86598e-227	0.305417	0.832	0.572	3.65929e-223
NCL	6.98943e-227	0.414257	0.889	0.666	8.92411e-223
CDC42	2.64787e-226	0.274604	0.859	0.609	3.3808e-222
ATAD2	2.85764e-226	0.566907	0.446	0.194	3.64864e-222
VAMP2	4.61784e-226	-0.590025	0.38	0.436	5.89606e-222
CISD3	6.35588e-226	-0.601122	0.463	0.466	8.11518e-222
NCOR1	6.81852e-226	-0.282569	0.584	0.448	8.70588e-222
PAK1	8.62201e-226	-1.11835	0.265	0.338	1.10086e-221
TIMP2	2.12897e-225	-0.376456	0.051	0.255	2.71827e-221
RPS9	2.51036e-225	0.358233	0.955	0.867	3.20523e-221
MRPS34	2.93955e-225	0.250662	0.848	0.593	3.75322e-221
APBB2	3.02031e-225	-0.579517	0.093	0.298	3.85633e-221
TRAM1	4.97079e-225	-0.483632	0.507	0.455	6.34671e-221
CNIH4	1.56327e-224	-0.35398	0.585	0.457	1.99598e-220
ARGLU1	1.61407e-224	-0.256077	0.649	0.487	2.06084e-220
CLDN4	2.24628e-224	0.465216	0.836	0.578	2.86805e-220
C1orf21	3.53176e-224	-0.620106	0.402	0.432	4.50935e-220
COX14	3.79943e-224	-0.301371	0.667	0.503	4.85112e-220
SNF8	4.00239e-224	-0.325604	0.605	0.475	5.11026e-220
RBP1	4.32445e-224	-0.396059	0.011	0.17	5.52145e-220
CAMLG	6.33167e-224	-0.467651	0.487	0.462	8.08428e-220
NDUFS4	1.73667e-223	-0.614556	0.422	0.471	2.21738e-219
MT-ND6	1.86688e-223	-0.677657	0.589	0.547	2.38363e-219
HMGN2	1.78906e-222	0.63447	0.878	0.662	2.28427e-218
AP2S1	6.89267e-222	0.276556	0.831	0.575	8.80056e-218
HNRNPK	2.24774e-221	0.323058	0.888	0.657	2.86991e-217
SCGB3A1	2.39177e-220	-0.949059	0.013	0.171	3.05381e-216
MRPS24	4.8886e-218	-0.60465	0.039	0.225	6.24177e-214
TM4SF1	1.41058e-217	0.751265	0.436	0.188	1.80102e-213
PIK3R3	1.80988e-217	0.295469	0.538	0.272	2.31086e-213
RAB6A	3.00263e-217	-0.713789	0.357	0.369	3.83376e-213
ALG8	1.48647e-216	-0.810448	0.193	0.34	1.89793e-212
NME4	9.69433e-216	-0.341255	0.658	0.527	1.23777e-211
ZMAT2	1.66847e-215	-0.610646	0.412	0.454	2.1303e-211
ARMCX3	7.32746e-215	-0.472412	0.566	0.468	9.3557e-211
TMEM238	1.32727e-214	0.308371	0.839	0.59	1.69466e-210
TIMM8B	6.38753e-214	-0.366157	0.595	0.448	8.15559e-210
SH3YL1	1.20354e-213	-0.584297	0.211	0.4	1.53668e-209
RAB34	1.3027e-213	-0.374645	0.042	0.23	1.66329e-209
TMEM134	1.44791e-213	-0.337081	0.578	0.475	1.84869e-209
FBXO2	6.24754e-213	-0.269703	0.011	0.163	7.97686e-209
NDUFB6	7.44708e-213	-0.521187	0.553	0.478	9.50843e-209
HAGH	2.00159e-212	-0.443395	0.642	0.512	2.55563e-208
AGR2	5.60415e-212	-0.668557	0.921	0.789	7.15538e-208
CTSF	8.65699e-212	-0.411632	0.538	0.452	1.10532e-207
GABPB1-AS1	1.12627e-211	-0.499228	0.551	0.415	1.43802e-207
SLC50A1	1.19107e-211	-0.455532	0.455	0.414	1.52075e-207
SUPT4H1	4.12631e-211	-0.470967	0.491	0.442	5.26848e-207
SNX24	7.41209e-211	-0.354999	0.031	0.202	9.46376e-207
TPRG1	1.45689e-210	-0.565625	0.011	0.156	1.86016e-206
OAS3	2.35726e-210	0.261239	0.236	0.06	3.00975e-206
MALAT1	5.12568e-210	-1.41745	0.982	0.993	6.54447e-206
SKAP1	2.15578e-209	-0.319872	0.005	0.145	2.75249e-205
FAM162A	6.77035e-209	-0.289182	0.676	0.496	8.64438e-205
PRSS21	1.51469e-208	-0.425676	0.016	0.165	1.93395e-204
TMEM106C	4.68726e-208	0.507636	0.689	0.431	5.9847e-204
SHPRH	8.53228e-208	0.254555	0.464	0.216	1.0894e-203
HLA-C	1.86479e-207	0.604303	0.902	0.689	2.38096e-203
HSPA8	6.10522e-207	0.451605	0.89	0.691	7.79514e-203
IER3IP1	8.32678e-207	-0.294111	0.583	0.453	1.06316e-202
SAR1B	1.24798e-206	-0.557933	0.443	0.464	1.59343e-202
MRPS23	1.25177e-206	-0.33201	0.545	0.442	1.59826e-202
CLTC	1.41909e-206	-0.494042	0.498	0.466	1.81189e-202
DHRS7	1.96819e-206	0.259576	0.733	0.47	2.51299e-202
PRKDC	2.17276e-206	-0.34113	0.587	0.483	2.77419e-202
CCNL1	2.56177e-206	-0.440041	0.579	0.482	3.27087e-202
PTMA	3.64384e-206	0.34033	0.969	0.884	4.65245e-202
SGK3	4.99959e-206	-0.452886	0.052	0.233	6.38348e-202
YPEL3	6.02567e-206	-0.573499	0.571	0.484	7.69357e-202
DNAJC3	6.14352e-206	-0.339923	0.532	0.438	7.84404e-202
MRPS36	9.12857e-206	-0.541447	0.446	0.468	1.16554e-201
EFHD1	1.40002e-205	-0.291113	0.542	0.405	1.78754e-201
CDC42SE1	5.14135e-205	-0.338991	0.603	0.457	6.56448e-201
BACE2	9.94369e-205	-0.401503	0.033	0.207	1.26961e-200
LARS	1.26974e-204	-0.377509	0.562	0.481	1.62121e-200
CDV3	4.46923e-204	-0.622416	0.423	0.455	5.70631e-200
SPARC	5.04292e-204	-0.450353	0.017	0.159	6.4388e-200
HIST1H2AC	3.42955e-203	-0.679108	0.358	0.405	4.37885e-199
NRIP1	1.10451e-202	-0.645805	0.358	0.409	1.41023e-198
SELENOT	1.70539e-202	-0.273466	0.595	0.474	2.17745e-198
ALDH1A1	1.99799e-202	-0.336005	0.108	0.047	2.55104e-198
SHROOM1	8.95921e-202	-0.958727	0.079	0.245	1.14391e-197
HOXB3	1.83997e-201	-0.32934	0.006	0.143	2.34927e-197
LTBP3	3.22716e-201	-0.333189	0.541	0.421	4.12044e-197
SMIM30	5.62764e-201	-0.366182	0.055	0.243	7.18537e-197
CEBPB	5.74189e-201	-0.459388	0.571	0.468	7.33125e-197
SMIM1	1.0959e-200	-0.494159	0.041	0.213	1.39924e-196
MRPS7	2.534e-200	-0.354619	0.58	0.464	3.23541e-196
GADD45B	2.93651e-199	-0.585429	0.472	0.418	3.74933e-195
RPS11	6.85991e-197	0.286242	0.938	0.793	8.75874e-193
RNASEK	1.13091e-196	-0.489135	0.11	0.324	1.44395e-192
PMVK	1.24147e-196	-0.304188	0.622	0.481	1.58511e-192
ATF5	1.24862e-196	-0.850191	0.45	0.295	1.59424e-192
ASH1L	4.65217e-196	-0.411993	0.544	0.488	5.93989e-192
APOL6	4.36174e-194	0.269091	0.29	0.096	5.56907e-190
HLA-A	1.10587e-193	-0.687638	0.332	0.566	1.41198e-189
SDF2	1.15651e-193	-0.289391	0.544	0.443	1.47664e-189
ZNF652	1.68996e-193	-0.606954	0.299	0.421	2.15774e-189
SMARCA5	1.40118e-192	-0.337383	0.555	0.466	1.78903e-188
PHYH	1.55214e-191	-0.800071	0.126	0.323	1.98178e-187
ZNF217	1.7439e-191	-0.463513	0.473	0.409	2.22662e-187
GAMT	1.92141e-191	-0.949906	0.434	0.515	2.45326e-187
ORMDL2	7.03546e-191	-0.465722	0.429	0.441	8.98287e-187
TNFSF12	9.93541e-191	-0.252456	0.019	0.17	1.26855e-186
ANG	1.0397e-190	-0.398338	0.453	0.311	1.32748e-186
REXO2	1.50549e-190	-0.44294	0.468	0.396	1.9222e-186
COX16	3.60301e-190	-0.405852	0.412	0.313	4.60032e-186
RPL34	6.42777e-190	-0.54901	0.946	0.9	8.20697e-186
U2SURP	6.7084e-190	-0.306461	0.589	0.473	8.56529e-186
HMGB1	7.65372e-190	-0.26076	0.895	0.767	9.77227e-186
TMEM167A	8.37642e-190	-0.35923	0.568	0.465	1.0695e-185
THAP12	8.64607e-190	-0.90629	0.204	0.34	1.10393e-185
UBE2V2	1.0828e-189	-0.314803	0.581	0.425	1.38252e-185
EMC6	6.00487e-189	-0.290053	0.544	0.439	7.66702e-185
MRPS30-DT	2.93765e-188	-1.0465	0.097	0.199	3.75079e-184
IQGAP2	3.30526e-188	-0.363692	0.05	0.23	4.22016e-184
ELP2	6.88264e-188	-0.617734	0.38	0.369	8.78776e-184
SURF1	8.98601e-188	-0.340308	0.52	0.459	1.14733e-183
C18orf32	4.14433e-187	-0.412294	0.428	0.356	5.29148e-183
NAP1L4	3.80523e-186	-0.275423	0.632	0.494	4.85851e-182
SUCO	7.02594e-186	-0.289848	0.542	0.43	8.97072e-182
SMC2	1.72621e-185	0.344946	0.424	0.199	2.20402e-181
JUN	1.7937e-185	0.38761	0.885	0.675	2.29019e-181
MRPL27	3.07078e-185	-0.356976	0.517	0.432	3.92077e-181
PCNA	1.11249e-184	0.34303	0.592	0.342	1.42043e-180
TMPRSS3	2.5526e-184	-0.298974	0.043	0.212	3.25916e-180
RPL10	3.62793e-184	0.333723	0.982	0.963	4.63214e-180
TPT1	7.87624e-184	-1.12409	0.973	0.942	1.00564e-179
HSPA4	9.77063e-184	-0.410472	0.513	0.455	1.24751e-179
MXD4	1.84137e-183	-0.272479	0.575	0.427	2.35107e-179
PHF20	4.84556e-183	-0.257166	0.499	0.372	6.18681e-179
CD47	3.66081e-182	-0.632363	0.414	0.44	4.67413e-178
LYPLA1	4.50509e-182	-0.351092	0.531	0.398	5.75209e-178
TMEM176B	5.96762e-182	-0.979653	0.019	0.165	7.61945e-178
MRPS30	6.51707e-182	-0.457961	0.465	0.353	8.321e-178
PSME2	7.20219e-182	0.289371	0.784	0.543	9.19576e-178
NGRN	1.66109e-181	-0.818438	0.12	0.247	2.12088e-177
UCP2	1.45432e-180	-0.448653	0.41	0.342	1.85688e-176
CSTA	3.43105e-180	-0.812939	0.001	0.11	4.38077e-176
CCS	3.505e-180	-0.489202	0.481	0.438	4.47519e-176
NACA	3.84612e-180	0.336062	0.954	0.88	4.91073e-176
PTMS	3.96811e-178	0.330947	0.913	0.738	5.06648e-174
APOC1	9.58386e-178	-2.94065	0.031	0.175	1.22367e-173
TMC4	4.32618e-177	-0.47457	0.147	0.336	5.52367e-173
PLAT	4.84901e-177	-0.493525	0.011	0.142	6.19122e-173
PRLR	5.15982e-177	-0.550375	0.272	0.379	6.58806e-173
MTIF3	7.9403e-177	-0.312835	0.56	0.443	1.01382e-172
EIF2AK2	2.31943e-176	0.257878	0.622	0.375	2.96145e-172
EPB41L5	2.39132e-176	-0.347848	0.075	0.255	3.05324e-172
PNKD	2.95852e-176	-0.288038	0.57	0.454	3.77744e-172
RNMT	1.44932e-175	-0.460881	0.44	0.429	1.85049e-171
RPS21	3.90782e-175	0.286986	0.961	0.876	4.98951e-171
CBX1	5.48546e-175	-0.4357	0.458	0.431	7.00383e-171
SUSD3	5.69452e-175	-0.592821	0.116	0.259	7.27077e-171
CASP4	9.98443e-175	-0.268044	0.022	0.167	1.27481e-170
HADHA	1.2464e-174	-0.250329	0.613	0.47	1.59141e-170
DHX29	2.25466e-173	-0.412654	0.441	0.425	2.87876e-169
KANSL1	2.72503e-173	-0.568513	0.228	0.394	3.47932e-169
LYSMD2	3.04463e-173	-0.382967	0.044	0.201	3.88738e-169
CHCHD10	3.40127e-173	-1.0764	0.473	0.469	4.34274e-169
UBC	5.69528e-173	0.401356	0.945	0.818	7.27173e-169
TMEM176A	9.99156e-173	-0.958624	0.015	0.149	1.27572e-168
NSD1	1.28752e-172	-0.561072	0.372	0.441	1.6439e-168
PGP	1.31756e-172	-0.404693	0.586	0.502	1.68227e-168
RAMP1	1.72456e-172	-0.357391	0.016	0.152	2.20191e-168
IFI27L2	3.85063e-172	-0.261521	0.011	0.14	4.91649e-168
ASH2L	3.95066e-172	-0.53219	0.129	0.291	5.0442e-168
MZF1-AS1	2.4535e-171	0.285814	0.392	0.178	3.13262e-167
RACK1	3.90796e-171	0.33797	0.943	0.857	4.98968e-167
ALG5	4.87515e-171	-0.375318	0.472	0.417	6.22459e-167
MPC1	9.28594e-171	-0.396175	0.531	0.361	1.18563e-166
RPL21	3.47241e-170	-0.561255	0.934	0.878	4.43358e-166
NSRP1	1.3009e-169	-0.366014	0.492	0.434	1.66099e-165
NDUFA7	4.38127e-169	-0.651812	0.205	0.33	5.59401e-165
ZRANB2	2.68337e-168	-0.325343	0.558	0.459	3.42613e-164
PHAX	6.94561e-168	-0.31191	0.488	0.414	8.86815e-164
ACADVL	4.57197e-167	-0.265002	0.544	0.403	5.83749e-163
DDX42	1.1763e-166	-0.604881	0.323	0.401	1.5019e-162
ARMT1	2.05239e-166	-0.493354	0.338	0.332	2.62049e-162
MXRA7	4.63432e-166	-0.250456	0.025	0.168	5.9171e-162
PRMT2	1.03345e-165	-0.483542	0.313	0.383	1.31951e-161
PTGR1	1.83877e-165	-0.371941	0.554	0.388	2.34774e-161
PRKAR1A	6.29855e-165	-0.52121	0.4	0.418	8.04198e-161
HOOK2	8.48303e-165	-0.296663	0.535	0.452	1.08311e-160
HINT2	2.56789e-164	-0.5318	0.496	0.453	3.27868e-160
RSBN1L	3.87763e-164	-0.298159	0.574	0.46	4.95096e-160
GCSH	5.95103e-164	-0.333897	0.581	0.437	7.59828e-160
RPL39	1.17052e-162	0.275925	0.967	0.93	1.49452e-158
SOCS3	2.07488e-162	-0.305825	0.033	0.181	2.64921e-158
POLD4	4.74627e-162	-0.58675	0.078	0.243	6.06004e-158
SREBF1	5.33638e-162	-0.334106	0.518	0.389	6.81349e-158
TRAPPC5	7.23106e-162	-0.64419	0.087	0.233	9.23261e-158
THBS1	8.55126e-162	-0.506352	0.103	0.268	1.09182e-157
BAG4	1.41749e-161	-0.530221	0.158	0.294	1.80985e-157
PPP1R35	4.59523e-161	-0.257901	0.554	0.441	5.8672e-157
IGKC	1.85319e-160	-3.31803	0.018	0.145	2.36615e-156
SEC31A	3.2116e-160	-0.260105	0.569	0.447	4.10057e-156
EPN2	6.98338e-160	-0.461485	0.218	0.368	8.91638e-156
ATP6V0C	7.17709e-160	-0.440066	0.048	0.209	9.16371e-156
CFB	1.70382e-159	-0.339349	0.065	0.237	2.17543e-155
HSPH1	2.04182e-159	-0.273386	0.545	0.424	2.607e-155
UFM1	4.97771e-159	-0.553564	0.403	0.434	6.35554e-155
GPATCH2	1.41303e-158	-0.365609	0.412	0.402	1.80415e-154
COIL	6.74529e-158	-0.430275	0.17	0.322	8.61238e-154
MAN1A1	7.91336e-158	-0.346978	0.26	0.175	1.01038e-153
GRHPR	8.11998e-158	-0.597796	0.527	0.432	1.03676e-153
ANKRD12	9.26604e-158	-0.293226	0.578	0.478	1.18309e-153
NPC2	1.00771e-156	-0.602708	0.29	0.4	1.28664e-152
BROX	1.37129e-156	-0.31569	0.511	0.418	1.75086e-152
PREX1	1.37925e-156	-0.348752	0.039	0.181	1.76102e-152
IFITM1	1.59373e-156	-0.625137	0.176	0.368	2.03487e-152
SLC43A2	3.37036e-156	-0.272121	0.011	0.129	4.30328e-152
MED13L	6.89145e-156	-0.633082	0.355	0.369	8.799e-152
ABHD11	1.21651e-155	-0.269931	0.541	0.419	1.55324e-151
RPL35A	1.8137e-155	0.257	0.956	0.886	2.31573e-151
APH1B	1.18962e-153	-0.306372	0.067	0.221	1.51891e-149
RALB	1.3957e-153	-0.27628	0.041	0.19	1.78203e-149
RAD50	2.75147e-153	-0.433062	0.107	0.266	3.51308e-149
PXMP2	2.80161e-153	-0.376667	0.542	0.377	3.5771e-149
SRA1	3.35365e-153	-0.426754	0.409	0.392	4.28194e-149
RASSF8-AS1	4.2504e-153	-0.326633	0.026	0.156	5.42691e-149
TTC1	1.68678e-152	-0.405424	0.468	0.432	2.15368e-148
CDC42BPA	2.99993e-152	-0.368869	0.064	0.226	3.83031e-148
ZNF207	6.20792e-152	-0.31041	0.533	0.436	7.92628e-148
ATP5F1E	1.3313e-151	-0.379277	0.938	0.862	1.69981e-147
RPL7	4.46393e-151	-0.639242	0.915	0.835	5.69954e-147
IGF1R	6.06321e-151	-0.758453	0.29	0.309	7.7415e-147
IFT122	1.65967e-150	-0.413165	0.115	0.267	2.11907e-146
CFAP97	1.7432e-150	-0.284181	0.529	0.438	2.22572e-146
MRPS18C	1.97971e-150	-0.381324	0.485	0.429	2.52769e-146
APOE	2.74239e-150	-1.70284	0.041	0.166	3.50149e-146
TCEAL8	6.98139e-150	-0.417977	0.525	0.446	8.91383e-146
CENPF	8.87549e-150	0.573176	0.389	0.19	1.13322e-145
ZNF552	4.37345e-149	-0.560262	0.239	0.347	5.58403e-145
COPRS	5.39582e-149	-0.349017	0.491	0.429	6.88939e-145
RALBP1	1.50986e-148	-0.401826	0.579	0.438	1.92779e-144
MRPL22	1.5998e-148	-0.376137	0.491	0.433	2.04262e-144
SRP14	2.37752e-148	0.284721	0.941	0.813	3.03561e-144
PDXK	2.61645e-148	-0.366015	0.434	0.379	3.34068e-144
RPS14	5.10764e-148	-0.45727	0.962	0.933	6.52144e-144
EIF1B	7.23256e-148	-0.37808	0.467	0.415	9.23453e-144
ARL6IP1	1.25291e-147	-0.297111	0.651	0.522	1.59972e-143
PPP1CB	1.72425e-147	-0.46488	0.49	0.471	2.20153e-143
GABARAP	1.93296e-147	-0.691677	0.253	0.367	2.468e-143
MSI2	3.50235e-147	-0.538893	0.374	0.415	4.47179e-143
PCM1	3.54784e-147	-0.39779	0.465	0.425	4.52988e-143
PLSCR1	7.27513e-147	0.384402	0.332	0.153	9.28889e-143
REEP6	9.37495e-147	-0.457804	0.286	0.317	1.19699e-142
PDLIM1	9.73234e-147	-0.339137	0.051	0.203	1.24263e-142
ZC3H13	5.0157e-146	-0.31214	0.425	0.378	6.40405e-142
SIGIRR	7.22063e-146	-0.472244	0.442	0.416	9.2193e-142
SIL1	1.2306e-145	-0.466495	0.32	0.385	1.57123e-141
CLINT1	1.3441e-145	-0.354443	0.471	0.44	1.71615e-141
AQP3	3.43361e-145	-0.576352	0.129	0.265	4.38404e-141
MEF2A	9.52068e-145	-0.42734	0.37	0.313	1.2156e-140
RPS3A	9.84e-145	0.283067	0.963	0.915	1.25637e-140
NPEPPS	1.06786e-144	-0.525004	0.247	0.382	1.36344e-140
APOA1	2.5702e-144	-2.16032	0.007	0.112	3.28163e-140
SEC22B	2.95972e-144	-0.31877	0.514	0.389	3.77898e-140
LINC01116	1.23782e-143	-0.601907	0.199	0.276	1.58045e-139
CWC15	4.23807e-143	-0.277331	0.481	0.379	5.41116e-139
IFIT3	5.46486e-143	0.550548	0.147	0.033	6.97753e-139
RPS25	6.24596e-143	-0.294379	0.93	0.83	7.97484e-139
CALCOCO2	1.00579e-142	-0.386253	0.416	0.396	1.28419e-138
FAF2	2.52716e-142	-0.350989	0.345	0.377	3.22668e-138
GSDMD	6.61738e-141	-0.502041	0.306	0.392	8.44907e-137
G3BP1	8.32548e-141	-0.253561	0.522	0.423	1.063e-136
GGPS1	1.33539e-140	-0.258614	0.446	0.351	1.70503e-136
PPME1	4.0584e-140	-0.54701	0.283	0.311	5.18176e-136
FTH1	5.79644e-140	-0.792348	0.979	0.966	7.40089e-136
CSAD	6.42546e-140	-0.572212	0.408	0.39	8.20403e-136
RPA3	2.7099e-139	-0.348068	0.583	0.477	3.46e-135
RNF213	3.0855e-139	-0.539042	0.413	0.48	3.93956e-135
NTPCR	1.61488e-138	-0.404367	0.398	0.393	2.06188e-134
MRPL24	1.89663e-138	-0.260995	0.488	0.392	2.42161e-134
DMKN	7.33784e-138	-0.48201	0.188	0.332	9.36895e-134
CCDC57	1.46041e-137	-0.527632	0.246	0.366	1.86466e-133
PCMTD1	1.8187e-137	-0.374951	0.481	0.418	2.32211e-133
NHLRC3	2.24304e-137	-0.42738	0.16	0.306	2.86391e-133
KCNK6	2.36524e-137	-0.602645	0.247	0.334	3.01994e-133
CHCHD2	3.50561e-137	0.273959	0.927	0.789	4.47597e-133
POLR2J3	5.25829e-137	-0.476225	0.037	0.163	6.71379e-133
MANF	7.6659e-137	-0.400833	0.4	0.403	9.78782e-133
SMIM15	1.07962e-136	-0.329024	0.486	0.423	1.37846e-132
HRAS	1.26079e-136	-0.271027	0.478	0.376	1.60977e-132
TMOD2	2.07331e-136	-0.366018	0.012	0.115	2.6472e-132
MRPS14	6.16269e-136	-0.28039	0.474	0.387	7.86853e-132
MYL6B	3.33556e-135	-0.253837	0.514	0.398	4.25884e-131
VAV3	3.38939e-135	-0.404363	0.4	0.365	4.32758e-131
NNMT	2.1401e-134	-0.963146	0.018	0.125	2.73248e-130
UBE2V1	2.31046e-134	-0.425394	0.32	0.3	2.94999e-130
CTNNB1	3.32516e-134	-0.662289	0.343	0.418	4.24557e-130
RBBP8	5.2179e-134	-0.506081	0.192	0.25	6.66222e-130
FAXDC2	8.3123e-134	-0.347725	0.023	0.136	1.06131e-129
HSD17B4	1.13322e-133	-0.374102	0.469	0.392	1.44689e-129
CPLX1	4.43379e-133	-0.380212	0.042	0.171	5.66107e-129
IFITM10	6.9245e-133	-0.250645	0.001	0.087	8.8412e-129
LINC00467	7.79309e-133	-0.476762	0.212	0.331	9.95022e-129
ROCK1	8.11235e-133	-0.318227	0.454	0.406	1.03578e-128
UVRAG	1.08902e-132	-0.576204	0.261	0.292	1.39046e-128
AC008771.1	1.35599e-132	-0.470012	0.256	0.353	1.73133e-128
PIGP	1.37544e-132	-0.42215	0.296	0.355	1.75616e-128
[truncated: 417 more rows]

## Sheet: DE_tumor_BL_Pleural_Liver
gene	p_val	avg_log2FC	pct.1	pct.2	p_val_adj
ADAM9	0	-0.994134	0.226	0.489	0
ADIRF	0	-1.86368	0.629	0.879	0
AGR2	0	-0.892045	0.789	0.986	0
AKT3	0	-0.523125	0.004	0.21	0
ANXA2	0	-0.749569	0.589	0.659	0
AQP3	0	0.685659	0.265	0.015	0
ATP5MC2	0	0.929293	0.769	0.595	0
ATP6V0C	0	-1.1418	0.209	0.472	0
AZGP1	0	2.26775	0.74	0.486	0
BLVRB	0	1.40123	0.618	0.376	0
BST2	0	-1.09646	0.511	0.692	0
BTG3	0	-0.949798	0.137	0.366	0
C14orf132	0	-0.415755	0.028	0.241	0
C15orf48	0	-1.51839	0.157	0.523	0
CA12	0	-1.22156	0.466	0.665	0
CAST	0	0.88014	0.613	0.408	0
CCDC68	0	-0.412084	0.029	0.219	0
CD44	0	-0.946666	0.295	0.54	0
CD47	0	-1.13174	0.44	0.601	0
CDK2AP1	0	-0.994556	0.212	0.413	0
CHCHD2	0	-1.04899	0.789	0.87	0
CITED4	0	-1.42485	0.415	0.6	0
COPS9	0	-0.9872	0.652	0.782	0
COX7C	0	1.07336	0.81	0.6	0
CP	0	-3.21931	0.092	0.735	0
CPE	0	-1.00456	0.214	0.492	0
CRIP1	0	-1.1899	0.714	0.889	0
CSF3R	0	-0.866251	0.098	0.347	0
CTSD	0	-1.26074	0.61	0.855	0
CTSZ	0	-1.28179	0.373	0.57	0
CUTA	0	-0.7608	0.591	0.619	0
DCXR	0	1.69503	0.634	0.377	0
DSTN	0	0.853772	0.784	0.623	0
EEF1G	0	-0.760945	0.287	0.649	0
EIF4G2	0	-0.871192	0.579	0.679	0
EVA1B	0	-1.25346	0.484	0.675	0
FBP1	0	1.15759	0.532	0.283	0
FGFR1	0	-2.4177	0.243	0.783	0
FHL2	0	-1.87995	0.211	0.599	0
FOS	0	2.16575	0.667	0.437	0
FOSB	0	1.57054	0.518	0.12	0
GAMT	0	1.20698	0.515	0.232	0
GNAS	0	-1.30266	0.799	0.938	0
H1F0	0	-1.23531	0.361	0.594	0
HEXA	0	0.526622	0.341	0.056	0
HIST1H2AC	0	0.943515	0.405	0.139	0
HLA-A	0	0.468793	0.566	0.234	0
HLA-DPA1	0	-0.897742	0.093	0.352	0
HLA-DPB1	0	-0.507212	0.088	0.343	0
HMGN2	0	1.20256	0.662	0.437	0
HSP90AB1	0	0.822645	0.833	0.717	0
INPP4B	0	-1.09075	0.242	0.505	0
IRF9	0	-0.783603	0.13	0.381	0
IRS2	0	-0.85389	0.062	0.34	0
JPT1	0	-1.07874	0.454	0.578	0
JUN	0	1.79389	0.675	0.508	0
KRT8	0	-1.11748	0.758	0.904	0
KTN1	0	-0.890497	0.617	0.729	0
LAGE3	0	0.909893	0.478	0.202	0
LGALS1	0	-1.80394	0.428	0.72	0
LGALS3	0	-1.24242	0.421	0.658	0
LGALS3BP	0	-0.982786	0.432	0.583	0
LSM1	0	-1.15993	0.482	0.66	0
MAP3K8	0	-0.965412	0.103	0.432	0
MBOAT7	0	-1.09806	0.267	0.488	0
MDK	0	1.50067	0.484	0.254	0
MESP1	0	-1.938	0.078	0.452	0
MGP	0	-1.07805	0.67	0.983	0
MGST1	0	1.87429	0.51	0.097	0
MIF	0	-1.80917	0.76	0.937	0
MRPL41	0	0.960178	0.581	0.365	0
MS4A7	0	-1.45566	0.121	0.486	0
MT-ATP8	0	1.10859	0.635	0.42	0
MT-CO1	0	0.792558	0.977	0.979	0
MT-ND1	0	-1.26243	0.923	0.984	0
MT-ND4L	0	1.0832	0.822	0.606	0
MT1G	0	2.25011	0.192	0.004	0
MTRNR2L1	0	-0.381838	0.024	0.222	0
MTRNR2L12	0	1.17933	0.811	0.681	0
MYL12B	0	-1.42929	0.732	0.865	0
MYLIP	0	-0.901482	0.199	0.451	0
NAPSA	0	-1.67036	0.002	0.385	0
NAT1	0	0.863607	0.332	0.09	0
NET1	0	-1.00927	0.269	0.505	0
NME2	0	-1.19827	0.458	0.723	0
NSD3	0	-1.26575	0.562	0.797	0
NUTM2A-AS1	0	-0.82977	0.163	0.409	0
OCIAD1	0	-0.885959	0.55	0.628	0
OCIAD2	0	-1.25789	0.465	0.6	0
PCSK1N	0	-2.08493	0.038	0.473	0
PDIA6	0	-0.757739	0.566	0.595	0
PFKP	0	-0.853702	0.07	0.321	0
PHLDA1	0	-0.972992	0.061	0.366	0
PLCG2	0	2.70566	0.538	0.174	0
PPT1	0	-1.19225	0.383	0.59	0
PSMA7	0	-0.848158	0.681	0.735	0
PYCARD	0	1.16135	0.494	0.354	0
RAB11FIP1	0	-1.45716	0.571	0.817	0
RAB31	0	-0.855862	0.063	0.368	0
RACK1	0	1.10608	0.857	0.665	0
RAMP1	0	-1.50776	0.152	0.454	0
RARRES1	0	-1.44278	0.053	0.371	0
RBX1	0	-0.755663	0.485	0.544	0
RNASEK	0	-0.98443	0.324	0.507	0
RPL13A	0	-1.36885	0.848	0.971	0
RPL19	0	0.915331	0.924	0.788	0
RPL28	0	-0.806661	0.926	0.982	0
RPL7A	0	0.923044	0.896	0.761	0
RPS11	0	-1.29578	0.793	0.923	0
RPS14	0	0.780748	0.933	0.836	0
RPS18	0	-0.703763	0.939	0.987	0
RPS21	0	-1.48137	0.876	0.974	0
RPS23	0	0.958197	0.931	0.811	0
RPS26	0	1.32232	0.827	0.628	0
RPS6KA3	0	-0.546356	0.041	0.244	0
S100A10	0	-1.68662	0.452	0.746	0
SAMD4A	0	-0.342863	0.007	0.16	0
SCIN	0	-0.922501	0.061	0.375	0
SELENBP1	0	0.939768	0.475	0.196	0
SELENOM	0	0.752924	0.552	0.144	0
SELENOP	0	1.47842	0.548	0.338	0
SEMA3B	0	-1.27706	0.123	0.45	0
SEMA3C	0	-1.76319	0.22	0.572	0
SERPINA1	0	3.41817	0.474	0.117	0
SH3BGRL	0	1.15318	0.593	0.337	0
SKP1	0	0.853504	0.762	0.566	0
SLC9A3R2	0	1.14148	0.529	0.321	0
SOD2	0	-1.74693	0.195	0.505	0
SPP1	0	-1.90015	0.047	0.438	0
SPTSSB	0	-1.187	0.122	0.426	0
SRI	0	-1.54951	0.529	0.674	0
STEAP4	0	-0.821607	0.111	0.358	0
TACC1	0	-1.27852	0.131	0.386	0
TENT5A	0	-0.769039	0.084	0.345	0
TIMP1	0	-1.09183	0.54	0.68	0
TINCR	0	-0.692872	0.051	0.293	0
TMEM238	0	-0.912473	0.59	0.643	0
TMPRSS3	0	-1.59574	0.212	0.521	0
TMSB4X	0	-1.50062	0.886	0.997	0
TNNT1	0	-1.32197	0.453	0.639	0
TPT1	0	1.42269	0.942	0.874	0
TRAPPC5	0	-1.1671	0.233	0.484	0
TSEN34	0	-0.905288	0.42	0.523	0
TSPO	0	-0.843279	0.513	0.58	0
UPP1	0	-0.44237	0.035	0.245	0
UQCRQ	0	1.55755	0.779	0.501	0
VDAC3	0	-1.21425	0.381	0.564	0
VIM	0	-1.89739	0.184	0.689	0
XIST	0	-1.57255	0.386	0.657	0
YBX3	0	-0.531176	0.132	0.445	0
YWHAE	0	1.10035	0.687	0.472	0
ZG16B	0	1.51816	0.59	0.364	0
ZNF703	0	-1.25119	0.382	0.62	0
OSMR	1.32903658731295e-321	-0.528262	0.069	0.288	1.69691391468118e-317
ENPP5	9.86006809405376e-320	0.713438	0.296	0.067	1.25893349424878e-315
H3F3B	8.38962991890104e-319	-0.600347	0.796	0.871	1.07118794804528e-314
LXN	7.08099330210487e-318	-0.792744	0.116	0.316	9.0410122481275e-314
CREB3L4	7.32260622489062e-318	0.832117	0.455	0.242	9.34950362794034e-314
RPS15A	3.26045283200493e-317	0.637152	0.926	0.848	4.16294617590389e-313
MYADM	3.18600912259561e-312	-0.94937	0.29	0.499	4.0679e-308
RRAS	7.24039709239773e-312	-0.829988	0.317	0.44	9.24454e-308
MAPT	8.2264147046112e-311	0.809177	0.379	0.154	1.05035e-306
SDF2L1	1.22908949553214e-310	-0.87144	0.352	0.477	1.5693e-306
HSPA1B	1.47259876254932e-310	1.11222	0.451	0.246	1.88021e-306
ELOB	0	0.87295	0.778	0.622	3.19853e-305
NPC2	0	-0.879056	0.4	0.487	2.68802e-304
DUSP1	3.07531e-308	1.03747	0.464	0.239	3.92655e-304
ZFP36L1	1.59586e-307	-0.960053	0.483	0.645	2.03759e-303
HNRNPA1	3.45495e-306	0.742009	0.739	0.595	4.41128e-302
MTRNR2L8	5.27752e-306	1.89764	0.52	0.315	6.73834e-302
BID	7.05865e-306	-0.79847	0.15	0.348	9.01249e-302
EGR1	1.63558e-305	1.07751	0.358	0.161	2.08831e-301
ETFB	3.32132e-303	0.894837	0.468	0.178	4.24067e-299
IDS	1.36776e-302	-0.835877	0.266	0.48	1.74635e-298
MYL12A	2.08832e-302	-0.664971	0.653	0.663	2.66636e-298
TM2D2	1.2465e-301	-0.774694	0.387	0.51	1.59153e-297
PPIC	1.69686e-301	0.742366	0.46	0.265	2.16655e-297
RPL17	3.21305e-301	-0.539917	0.581	0.815	4.10243e-297
CST3	9.9389e-301	0.8764	0.738	0.596	1.269e-296
ANXA1	1.86948e-300	-0.875854	0.051	0.252	2.38695e-296
S100P	4.88097e-300	1.20896	0.404	0.141	6.23202e-296
ELF3	1.15501e-299	-0.758622	0.58	0.697	1.47471e-295
FLNA	2.43743e-299	-0.761235	0.143	0.39	3.11211e-295
GPAT4	3.13337e-299	-0.773538	0.174	0.428	4.00068e-295
FLNB	7.48616e-299	-0.991446	0.355	0.524	9.55834e-295
GDAP1	2.62645e-297	-0.756475	0.1	0.305	3.35346e-293
RHOBTB3	2.54474e-296	-0.292417	0.317	0.155	3.24912e-292
TCEA3	3.08233e-296	0.901131	0.448	0.222	3.93551e-292
P4HB	1.07572e-295	-0.796321	0.56	0.639	1.37347e-291
RNF213	6.06994e-294	-0.943124	0.48	0.609	7.75011e-290
CAPS	1.96236e-293	-0.843989	0.233	0.465	2.50554e-289
FAM107B	4.91008e-293	-0.89398	0.351	0.534	6.26919e-289
PRSS21	4.47246e-292	0.427975	0.165	0.003	5.71044e-288
NDRG1	1.48795e-291	-0.772474	0.096	0.319	1.89981e-287
PLPP5	2.38308e-291	-0.696878	0.58	0.681	3.04272e-287
CSTB	1.79226e-290	-0.831714	0.602	0.656	2.28836e-286
RPS27	6.51384e-289	0.622276	0.966	0.933	8.31688e-285
EPN1	2.95186e-288	-0.785549	0.299	0.487	3.76894e-284
BACE2	1.52971e-287	-0.960438	0.207	0.411	1.95314e-283
CLDN3	1.75046e-287	-0.810008	0.593	0.702	2.23499e-283
ARHGEF6	2.68138e-287	-0.28303	0.024	0.186	3.42358e-283
SET	3.05369e-287	0.720179	0.663	0.515	3.89895e-283
DAXX	4.64135e-287	-0.788216	0.208	0.408	5.92608e-283
NIPAL1	7.41984e-284	-0.306363	0.011	0.146	9.47365e-280
ARHGAP8	1.50195e-283	-0.609806	0.101	0.314	1.91769e-279
MYC	5.38355e-282	-0.578017	0.109	0.34	6.87371e-278
RPL27	8.77384e-279	0.798648	0.807	0.632	1.12024e-274
UNC13D	2.44409e-277	-0.325086	0.022	0.177	3.12062e-273
BEND7	5.3844e-277	-0.44551	0.058	0.252	6.87481e-273
TM9SF2	5.91756e-276	0.693059	0.499	0.327	7.55554e-272
N4BP3	9.94345e-275	-0.642035	0.121	0.335	1.26958e-270
SLCO3A1	2.39703e-274	-0.546613	0.088	0.306	3.06053e-270
LAMA5	5.33995e-274	-0.804279	0.164	0.382	6.81805e-270
IFITM10	1.05918e-273	-0.76203	0.087	0.299	1.35236e-269
AIG1	1.51354e-273	-0.77114	0.357	0.482	1.93249e-269
ZFP36	1.05165e-271	0.874854	0.394	0.191	1.34275e-267
SPINT2	3.82445e-271	0.666184	0.71	0.622	4.88306e-267
PLXNB2	3.71263e-269	-0.764283	0.153	0.374	4.74028e-265
NDUFA2	1.25861e-268	0.73846	0.629	0.434	1.607e-264
EPHX2	4.94044e-268	0.423951	0.225	0.032	6.30795e-264
TMEM173	4.14794e-267	-0.446678	0.09	0.305	5.29609e-263
PRSS23	7.84331e-267	-0.837494	0.444	0.719	1.00143e-262
NUCKS1	3.85059e-266	0.631014	0.703	0.579	4.91644e-262
BCAM	2.27548e-264	0.837493	0.586	0.429	2.90534e-260
ID1	4.66348e-264	-0.561534	0.038	0.202	5.95433e-260
KYNU	2.13917e-262	-0.36387	0.017	0.156	2.73129e-258
PPP6R1	4.85574e-262	-0.761643	0.151	0.368	6.19981e-258
GATM	5.29193e-262	0.705395	0.156	0.004	6.75673e-258
MAML2	1.57158e-261	-0.256942	0.008	0.126	2.0066e-257
EIF4A1	3.23368e-261	-0.714201	0.561	0.641	4.12876e-257
SNU13	3.88071e-261	-0.606777	0.488	0.531	4.95489e-257
CMBL	1.11696e-260	0.781144	0.458	0.234	1.42614e-256
EPPK1	2.27142e-259	-0.615335	0.096	0.304	2.90015e-255
EPAS1	3.99239e-259	-0.487719	0.099	0.318	5.09749e-255
NANS	1.14482e-257	0.771199	0.506	0.323	1.46171e-253
C19orf33	1.164e-257	0.675916	0.311	0.088	1.48619e-253
PKM	2.74353e-257	-0.644032	0.574	0.625	3.50293e-253
FCRLB	2.74684e-257	-0.282007	0.021	0.162	3.50717e-253
ZFAS1	2.21655e-256	-0.681236	0.615	0.685	2.83009e-252
MRPL57	4.50422e-256	0.795479	0.577	0.401	5.75099e-252
RBP1	1.19029e-255	-0.784969	0.17	0.389	1.51976e-251
CD59	4.75211e-255	-0.779736	0.467	0.578	6.0675e-251
SQSTM1	2.55856e-253	0.807612	0.677	0.5	3.26678e-249
CD46	9.65741e-253	0.614081	0.621	0.522	1.23306e-248
AMD1	2.95359e-252	-0.803026	0.297	0.527	3.77115e-248
TMEM141	6.43702e-252	0.777806	0.558	0.392	8.21878e-248
HSPA1A	7.52244e-252	1.1225	0.627	0.451	9.60465e-248
BHLHE41	1.25765e-251	-0.544331	0.059	0.236	1.60577e-247
RPL35	2.82568e-251	0.701182	0.87	0.766	3.60782e-247
SDCBP2	5.96792e-251	-0.255418	0.024	0.17	7.61984e-247
QPCT	8.60025e-251	-0.375963	0.039	0.2	1.09808e-246
CLN3	7.71834e-250	-0.714164	0.174	0.373	9.85478e-246
CISD3	2.69827e-249	0.751331	0.466	0.286	3.44515e-245
OPTN	2.96731e-249	-0.747828	0.255	0.482	3.78866e-245
CSAD	5.91909e-249	0.769428	0.39	0.162	7.55749e-245
PRMT1	6.4856e-249	-0.709925	0.461	0.519	8.28082e-245
SCARB1	6.84761e-248	-0.612158	0.099	0.299	8.74302e-244
HLA-DRA	8.75371e-248	-0.54282	0.09	0.295	1.11767e-243
H3F3A	2.87879e-247	0.668145	0.893	0.823	3.67564e-243
LDHA	2.94372e-247	-0.584255	0.637	0.668	3.75854e-243
RUNX2	9.34517e-247	-0.338142	0.023	0.167	1.19319e-242
TUBA1A	4.4894e-246	-0.772001	0.499	0.667	5.73207e-242
EVL	5.7596e-246	0.705156	0.465	0.22	7.35386e-242
ARHGDIA	8.51328e-246	-0.818285	0.403	0.531	1.08698e-241
FAM92A	2.18573e-244	-0.358685	0.047	0.219	2.79074e-240
EIF3E	4.36002e-244	0.760414	0.579	0.404	5.56688e-240
RPL12	3.89844e-243	0.686456	0.885	0.769	4.97753e-239
RPS12	1.96995e-242	-0.596042	0.904	0.957	2.51523e-238
NDUFA13	4.27111e-242	-0.648828	0.626	0.665	5.45336e-238
SLC16A5	2.03078e-241	-0.414319	0.051	0.218	2.5929e-237
RPL39L	4.23452e-241	0.458276	0.239	0.049	5.40663e-237
SURF1	5.26443e-241	0.583219	0.459	0.271	6.72162e-237
SLC35F6	6.66545e-241	-0.753995	0.221	0.415	8.51044e-237
TTC39A	9.80747e-241	-0.766354	0.282	0.423	1.25222e-236
KIFC2	1.84142e-240	-0.794137	0.103	0.292	2.35112e-236
DAPK2	6.969e-240	-0.442496	0.08	0.274	8.89802e-236
COPZ1	3.36115e-239	0.726703	0.586	0.419	4.29152e-235
NACA	8.37308e-238	0.606488	0.88	0.762	1.06907e-233
AHR	1.06344e-237	-0.432912	0.091	0.292	1.3578e-233
PLPP2	1.1952e-237	-0.740367	0.431	0.547	1.52603e-233
RPS6	1.7607e-236	0.647688	0.882	0.789	2.24806e-232
SCGB3A1	3.16679e-236	1.16515	0.171	0.019	4.04336e-232
PHPT1	5.7505e-236	0.734185	0.583	0.418	7.34224e-232
STARD10	2.24787e-235	0.951278	0.75	0.615	2.87008e-231
PSMA6	3.35746e-235	-0.791532	0.28	0.462	4.2868e-231
TBCA	1.50017e-234	0.774471	0.676	0.48	1.91542e-230
ATP5F1E	7.03892e-234	-0.589874	0.862	0.907	8.98729e-230
TTC36	7.31197e-234	0.674232	0.207	0.038	9.33592e-230
RPL24	9.1366e-234	0.707573	0.867	0.735	1.16656e-229
IER2	2.01781e-232	0.920892	0.651	0.596	2.57634e-228
CD109	7.64424e-232	-0.439721	0.055	0.227	9.76017e-228
KLF2	1.07179e-231	0.866022	0.415	0.198	1.36846e-227
S100A16	1.25003e-231	-0.716909	0.537	0.595	1.59604e-227
ITGB5	1.33642e-231	-0.844923	0.255	0.437	1.70634e-227
GNG10	4.85958e-231	-0.705661	0.17	0.381	6.20471e-227
HACD1	7.64791e-231	-0.289541	0.053	0.225	9.76485e-227
CRACR2B	2.94923e-230	0.647217	0.371	0.195	3.76558e-226
BTG2	3.78019e-230	0.87802	0.588	0.385	4.82655e-226
RPL18	7.06507e-230	0.624759	0.876	0.752	9.02068e-226
KRT19	6.73672e-229	0.92026	0.874	0.873	8.60145e-225
TFPI	8.24516e-229	-1.22307	0.019	0.107	1.05274e-224
GALNT3	1.03688e-228	0.653591	0.242	0.058	1.32389e-224
AGPAT4	1.17891e-228	-0.263469	0.01	0.122	1.50523e-224
ANXA3	1.18492e-228	-0.651282	0.139	0.332	1.5129e-224
PHYHD1	1.30705e-228	0.341231	0.21	0.036	1.66884e-224
PPP1R12C	1.29058e-227	-0.47962	0.078	0.261	1.64781e-223
KLF6	2.99441e-227	-0.860569	0.465	0.644	3.82327e-223
METRN	7.16892e-227	1.31378	0.686	0.568	9.15328e-223
CCDC125	7.79486e-226	0.498832	0.371	0.154	9.95248e-222
MAP1LC3A	2.80056e-225	0.636902	0.319	0.104	3.57575e-221
KRT18	1.74827e-224	-0.58741	0.825	0.933	2.23219e-220
FKBP2	1.95196e-224	0.732023	0.47	0.274	2.49226e-220
GPX4	3.70505e-224	-0.490926	0.763	0.776	4.73061e-220
RRBP1	5.91159e-224	0.766057	0.544	0.415	7.54792e-220
LFNG	1.08168e-223	0.624803	0.259	0.072	1.38109e-219
RPL41	1.13085e-223	0.460442	0.984	0.976	1.44387e-219
GOLM1	1.38424e-223	0.762096	0.433	0.302	1.7674e-219
POLR2J3	2.51111e-223	-0.75388	0.163	0.387	3.20619e-219
KCTD17	3.45277e-222	-0.277078	0.035	0.185	4.40849e-218
CAMK2N1	4.40808e-222	0.849305	0.579	0.385	5.62823e-218
SLPI	1.57619e-221	-0.741387	0.147	0.365	2.01249e-217
SIL1	1.95773e-221	0.541238	0.385	0.175	2.49963e-217
VDAC1	2.09607e-221	0.735797	0.628	0.466	2.67627e-217
COMMD6	5.36852e-221	-0.603217	0.623	0.635	6.85452e-217
SOD1	1.3456e-220	0.976639	0.722	0.54	1.71806e-216
COX6B1	1.39159e-220	0.785409	0.704	0.532	1.77678e-216
ARFRP1	1.68343e-220	-0.634252	0.198	0.388	2.14941e-216
ATF4	1.89386e-220	-0.755421	0.316	0.503	2.41808e-216
MXRA7	5.18189e-220	-0.615124	0.168	0.37	6.61623e-216
MIA3	5.87335e-220	0.614819	0.5	0.328	7.49909e-216
EBPL	1.42426e-219	0.596069	0.418	0.242	1.8185e-215
RPL18A	1.82247e-219	-0.597342	0.885	0.924	2.32693e-215
CD81	1.07423e-218	-0.500661	0.653	0.663	1.37158e-214
CLNS1A	5.06e-217	1.16746	0.57	0.412	6.4606e-213
PPP1R14B	1.05207e-216	-0.585032	0.566	0.607	1.34329e-212
NDUFB1	2.22408e-216	0.716112	0.637	0.481	2.83971e-212
PKN1	4.46795e-216	-0.693588	0.307	0.468	5.70468e-212
LARS	2.3972e-215	0.551182	0.481	0.273	3.06075e-211
CSNK1A1	3.13784e-215	0.582621	0.624	0.472	4.00639e-211
PSME1	3.26174e-215	0.649552	0.633	0.483	4.16459e-211
RHOB	1.49773e-214	0.802151	0.581	0.444	1.9123e-210
PLP2	1.56282e-214	-0.630981	0.414	0.513	1.99541e-210
HNRNPU	5.49086e-214	0.543551	0.693	0.601	7.01073e-210
RPL10A	9.95526e-214	0.62485	0.85	0.717	1.27109e-209
PAPSS2	1.06301e-213	-0.463662	0.055	0.219	1.35725e-209
ALG5	4.74077e-213	0.55002	0.417	0.243	6.05302e-209
IFITM3	5.66292e-213	-0.404407	0.691	0.656	7.23041e-209
DBI	7.53646e-213	0.830183	0.735	0.563	9.62255e-209
PMM1	2.67837e-212	-0.424522	0.129	0.328	3.41974e-208
GDE1	4.1184e-212	-0.661362	0.358	0.46	5.25837e-208
FAXDC2	1.63759e-211	0.367189	0.136	0.007	2.09087e-207
SDC2	1.63979e-211	-0.64342	0.102	0.283	2.09368e-207
EDN1	4.46313e-211	-0.560956	0.075	0.254	5.69852e-207
TPPP3	1.14603e-210	-0.447512	0.087	0.27	1.46325e-206
RPL26	1.2e-210	0.639463	0.883	0.776	1.53216e-206
MRPL38	8.80944e-209	-0.504394	0.116	0.311	1.12479e-204
PPA1	1.78155e-208	-0.476355	0.568	0.57	2.27468e-204
MROH1	8.96223e-208	-0.525762	0.108	0.289	1.1443e-203
PRDX5	9.00837e-208	-0.418124	0.622	0.6	1.15019e-203
PJA2	1.39001e-207	0.571162	0.473	0.248	1.77476e-203
LRRC75B	2.63458e-207	-0.423521	0.091	0.273	3.36383e-203
ATP5PF	4.36218e-207	0.725239	0.673	0.492	5.56963e-203
DDHD2	2.46509e-206	-0.737069	0.238	0.459	3.14743e-202
SNHG8	3.4435e-206	0.761775	0.505	0.308	4.39666e-202
SERINC2	3.57034e-206	-0.657857	0.411	0.498	4.55861e-202
PPP1R10	3.68421e-206	0.5328	0.449	0.246	4.704e-202
BAG4	8.04794e-206	-0.787969	0.294	0.507	1.02756e-201
RNASEH2C	1.63682e-205	0.764087	0.477	0.306	2.08989e-201
ITM2B	2.23883e-205	0.632671	0.678	0.564	2.85854e-201
SRGAP1	7.96461e-205	-0.704412	0.26	0.447	1.01692e-200
ITGB4	1.77768e-204	-0.399312	0.102	0.291	2.26974e-200
FRYL	2.31028e-204	-0.7683	0.233	0.413	2.94977e-200
RPL36A	1.68576e-203	-0.535299	0.651	0.783	2.15237e-199
UNC93B1	1.79796e-203	-0.579622	0.193	0.381	2.29563e-199
KIF5C	3.48598e-203	-0.450047	0.11	0.297	4.4509e-199
TMEM256	2.41243e-202	0.651364	0.482	0.301	3.08019e-198
UBE2L3	2.99359e-202	-0.640776	0.396	0.5	3.82221e-198
ATXN7	6.838e-202	-0.428873	0.043	0.187	8.73076e-198
TMSB10	1.80929e-201	-0.572292	0.863	0.962	2.3101e-197
REEP6	2.77212e-201	0.553237	0.317	0.154	3.53945e-197
SMCHD1	1.29756e-200	-0.744825	0.248	0.436	1.65673e-196
FTL	5.25522e-199	2.35931	0.904	0.814	6.70987e-195
EIF4EBP1	9.21822e-199	-0.761747	0.452	0.551	1.17698e-194
RABEP1	9.55764e-199	0.610949	0.496	0.315	1.22032e-194
PTMA	5.70883e-198	-0.504569	0.884	0.96	7.28903e-194
BRK1	8.61147e-198	-0.374922	0.566	0.543	1.09951e-193
TFPT	1.5613e-197	-0.665991	0.215	0.376	1.99346e-193
MRPS30-DT	1.71972e-196	1.00594	0.199	0.061	2.19574e-192
EIF2D	3.69157e-196	0.295963	0.231	0.055	4.7134e-192
TMED9	2.75305e-195	-0.515557	0.537	0.549	3.5151e-191
LAPTM4A	2.80769e-195	-0.466443	0.604	0.601	3.58486e-191
GCNT1	1.21656e-194	0.283813	0.193	0.036	1.5533e-190
SPINT1	1.39562e-194	-0.631964	0.43	0.518	1.78193e-190
AHNAK	1.64033e-194	-0.622593	0.525	0.593	2.09437e-190
RPLP2	3.12944e-194	-0.535043	0.878	0.925	3.99566e-190
PYGL	3.91511e-194	-0.486798	0.113	0.303	4.99881e-190
MANF	2.17225e-193	-0.726078	0.403	0.474	2.77353e-189
TMBIM4	5.61696e-193	0.605777	0.583	0.441	7.17173e-189
NSA2	6.62419e-193	0.688493	0.638	0.498	8.45777e-189
PDLIM1	1.85951e-192	-0.648064	0.203	0.401	2.37423e-188
ASH2L	6.60081e-192	-0.694028	0.291	0.489	8.42791e-188
C3	2.75992e-191	-0.480573	0.049	0.198	3.52386e-187
ID3	4.34429e-191	-0.90366	0.125	0.272	5.54679e-187
PVT1	4.99009e-191	-0.572587	0.144	0.328	6.37135e-187
CHD2	1.3028e-190	-0.816958	0.333	0.492	1.66341e-186
SEC62	1.47334e-190	0.701545	0.632	0.517	1.88117e-186
IGFBP3	4.36647e-190	-0.516032	0.022	0.136	5.5751e-186
SEPHS2	5.65854e-190	0.637259	0.502	0.343	7.22482e-186
ECH1	8.5636e-190	0.777971	0.512	0.342	1.0934e-185
SORD	3.54785e-189	0.636592	0.348	0.171	4.52989e-185
HOOK3	9.18701e-189	-0.669162	0.274	0.473	1.173e-184
ATP6V0B	2.00694e-188	-0.479003	0.602	0.611	2.56247e-184
DNAJC3	7.65314e-188	0.499767	0.438	0.261	9.77153e-184
RPL11	7.90018e-188	0.601337	0.897	0.794	1.00869e-183
PKIB	1.09398e-187	-0.687983	0.182	0.348	1.3968e-183
RAB32	1.41548e-187	-0.566591	0.151	0.326	1.80728e-183
CD164	3.09671e-187	0.658619	0.57	0.449	3.95388e-183
RBM17	3.32074e-187	-0.646167	0.43	0.529	4.23993e-183
ISOC1	3.7796e-187	0.632311	0.339	0.171	4.82579e-183
A2M	1.61325e-186	-0.50731	0.016	0.124	2.0598e-182
DSP	2.55439e-186	-0.795466	0.593	0.709	3.26144e-182
KLF12	2.91851e-186	-0.338503	0.023	0.14	3.72635e-182
RASGRP1	3.39509e-186	-0.399849	0.031	0.156	4.33485e-182
NAPRT	4.96635e-186	0.389937	0.245	0.073	6.34103e-182
FADS3	7.76398e-186	-0.372179	0.105	0.283	9.91305e-182
F3	1.53208e-184	-0.302282	0.046	0.187	1.95616e-180
DEGS2	2.81234e-184	0.699442	0.519	0.379	3.59079e-180
DTNA	3.05949e-184	-0.409399	0.072	0.231	3.90636e-180
RARRES2	1.43822e-183	0.732679	0.193	0.053	1.83632e-179
MYL6	1.98696e-183	-0.547286	0.846	0.895	2.53694e-179
ATP6V1G1	3.31614e-183	0.574002	0.665	0.536	4.23405e-179
CSNK1E	5.5123e-183	-0.526158	0.171	0.356	7.0381e-179
SYNGR1	6.58639e-183	-0.33761	0.094	0.267	8.4095e-179
ATOX1	9.73329e-183	0.698674	0.631	0.469	1.24275e-178
MRPS21	1.1659e-182	0.678839	0.532	0.387	1.48863e-178
MRPL24	2.05202e-182	0.547586	0.392	0.227	2.62002e-178
CRABP2	2.87627e-182	0.887068	0.538	0.369	3.67242e-178
CRAT	3.15342e-182	0.345464	0.202	0.046	4.02629e-178
[truncated: 1,599 more rows]

## Sheet: DE_tumor_LP_Pleural_Liver
Table S2: Differential expression of genes between tumor cells from the BL, EP, and LP groups in pleural effusion or liver, respectively.
[truncated: 4,498 more rows]
