# Supplementary material for: Single-cell RNA sequencing identifies molecular biomarkers predicting late progression to CDK4/6 inhibition in patients with HR+/HER2- metastatic breast cancer
Source: Mol Cancer. 2025 Feb 15;24:48. doi: 10.1186/s12943-025-02226-9 (PMC11829392; doi:10.1186/s12943-025-02226-9)
Supplement: Supplementary file 4 — Supplementary Material 4. [file 12943_2025_2226_MOESM4_ESM.xlsx]

## Sheet: cell_markers
Table S3: Marker genes used for annotating non-tumor cells.
gene	p_val	avg_log2FC	pct.1	pct.2	p_val_adj	cluster
AC106739.1	5.11302e-39	0.846197	0.5	0.006	6.52831e-35	ASDC
AL157373.2	9.3297e-37	1.69624	0.25	0.002	1.19122e-32	ASDC
CBFA2T3	8.48331e-27	1.88469	0.75	0.019	1.08315e-22	ASDC
RHCE	3.04512e-25	0.347274	0.25	0.002	3.88801e-21	ASDC
IL3RA	5.05069e-25	1.85401	0.75	0.02	6.44872e-21	ASDC
BCL11A	2.2003e-23	2.47901	1	0.04	2.80935e-19	ASDC
MED12L	5.21282e-23	0.348369	0.25	0.002	6.65573e-19	ASDC
SPIB	9.85917e-23	1.96799	0.75	0.022	1.25882e-18	ASDC
MTCP1	1.90043e-22	0.349473	0.25	0.003	2.42647e-18	ASDC
EGLN3	1.99425e-21	0.646611	0.75	0.023	2.54626e-17	ASDC
CTSV	1.02988e-20	0.34444	0.25	0.003	1.31496e-16	ASDC
FUZ	2.78332e-20	0.653156	0.75	0.025	3.55374e-16	ASDC
SERPINF1	4.03222e-19	2.03016	1	0.047	5.14834e-15	ASDC
TNNI2	4.05e-19	0.805157	0.75	0.027	5.17104e-15	ASDC
PPP1R3D	1.00651e-18	0.639655	0.75	0.026	1.28511e-14	ASDC
BCL7A	3.72075e-18	1.76742	0.75	0.028	4.75065e-14	ASDC
CACNA2D3	3.75517e-17	0.914131	0.5	0.014	4.7946e-13	ASDC
AP000866.1	5.35973e-17	0.266308	0.25	0.003	6.84331e-13	ASDC
GAS6-AS1	2.11676e-15	0.432735	0.5	0.015	2.70268e-11	ASDC
TUBB6	3.04089e-15	1.8493	1	0.06	3.88261e-11	ASDC
MOB3B	1.22267e-14	0.506738	0.5	0.016	1.56111e-10	ASDC
PPP1R14A	2.55374e-14	2.36345	0.5	0.017	3.26062e-10	ASDC
SH3BP4	2.82788e-14	0.505845	0.5	0.016	3.61064e-10	ASDC
NAPSA	3.08967e-14	2.4314	0.5	0.016	3.9449e-10	ASDC
AXL	3.27082e-14	1.20665	0.75	0.037	4.17618e-10	ASDC
ZNF20	3.71801e-14	0.264319	0.25	0.004	4.74715e-10	ASDC
CDH1	2.29084e-13	0.706778	0.5	0.017	2.92495e-09	ASDC
ZNF607	3.22461e-13	0.263869	0.25	0.005	4.11719e-09	ASDC
CACNA2D2	3.8878e-13	0.253603	0.25	0.005	4.96394e-09	ASDC
CSF2RA	5.05411e-13	1.81871	1	0.071	6.45309e-09	ASDC
NHLRC4	5.48216e-13	0.26231	0.25	0.005	6.99962e-09	ASDC
GNG7	1.45954e-12	0.57739	0.75	0.039	1.86354e-08	ASDC
TAF4B	1.96963e-12	0.474089	0.5	0.018	2.51483e-08	ASDC
DUS3L	2.18625e-12	0.614183	0.75	0.041	2.7914e-08	ASDC
TTLL7	5.77086e-12	0.333558	0.25	0.005	7.36823e-08	ASDC
SIRT3	6.4275e-12	0.504186	0.5	0.019	8.20664e-08	ASDC
MSS51	7.27557e-12	0.337595	0.25	0.005	9.28944e-08	ASDC
TTC26	1.00885e-11	0.260747	0.25	0.005	1.28811e-07	ASDC
GRASP	1.21971e-11	0.590999	0.75	0.043	1.55733e-07	ASDC
CCDC125	1.8457e-11	0.568341	0.75	0.044	2.35658e-07	ASDC
SMPD3	9.86986e-11	0.618164	0.5	0.022	1.26018e-06	ASDC
IFNLR1	1.56712e-10	0.257848	0.25	0.006	2.0009e-06	ASDC
OAF	2.06584e-10	0.490287	0.5	0.023	2.63766e-06	ASDC
AC073896.2	3.00248e-10	0.491683	0.5	0.023	3.83357e-06	ASDC
SPATA1	3.44564e-10	0.261971	0.25	0.006	4.39939e-06	ASDC
ZNF692	3.90505e-10	0.457542	0.5	0.023	4.98597e-06	ASDC
TSPOAP1	6.73896e-10	0.451496	0.5	0.024	8.6043e-06	ASDC
KLHL20	7.2494e-10	0.555067	0.75	0.05	9.25603e-06	ASDC
GPC2	1.19872e-09	0.255388	0.25	0.006	1.53053e-05	ASDC
RUBCNL	1.56435e-09	0.631273	0.5	0.025	1.99737e-05	ASDC
DOCK6	1.8106e-09	0.325166	0.25	0.007	2.31177e-05	ASDC
FES	2.75414e-09	0.588499	0.75	0.055	3.51649e-05	ASDC
WIZ	4.04169e-09	0.464782	0.5	0.026	5.16042e-05	ASDC
OPRL1	7.2368e-09	0.259707	0.25	0.007	9.23994e-05	ASDC
ARHGAP17	7.53389e-09	1.78187	0.75	0.062	9.61928e-05	ASDC
PAQR7	7.94673e-09	0.254966	0.25	0.007	0.000101464	ASDC
GPATCH3	7.97908e-09	0.39211	0.5	0.027	0.000101877	ASDC
SMIM5	8.03735e-09	2.41044	0.25	0.007	0.000102621	ASDC
CCDC50	8.155e-09	2.33717	1	0.121	0.000104123	ASDC
USP32	8.35099e-09	0.545987	0.75	0.057	0.000106625	ASDC
SLC2A8	9.30635e-09	0.640036	0.5	0.028	0.000118824	ASDC
SEL1L3	1.01414e-08	1.62351	1	0.102	0.000129485	ASDC
ENTPD3-AS1	1.12432e-08	0.448768	0.5	0.027	0.000143554	ASDC
ZNF197	1.14461e-08	0.47809	0.5	0.027	0.000146144	ASDC
DCK	1.24972e-08	2.81077	1	0.113	0.000159564	ASDC
LINC00884	1.27698e-08	0.257523	0.25	0.007	0.000163044	ASDC
HRH2	1.87628e-08	0.846799	0.75	0.063	0.000239563	ASDC
SMPD2	2.06423e-08	0.482302	0.5	0.028	0.00026356	ASDC
QPRT	2.12565e-08	0.316942	0.5	0.028	0.000271404	ASDC
ARMH1	3.21201e-08	1.8553	0.75	0.067	0.000410109	ASDC
GRK3	3.52601e-08	0.707995	0.75	0.064	0.000450201	ASDC
CDK19	3.54525e-08	0.51633	0.75	0.061	0.000452657	ASDC
PPM1J	4.12565e-08	0.250845	0.25	0.008	0.000526763	ASDC
B3GALNT2	4.16306e-08	0.380074	0.5	0.029	0.000531539	ASDC
UST	4.42887e-08	0.330255	0.25	0.008	0.000565478	ASDC
AC008014.1	4.54468e-08	1.66776	0.25	0.008	0.000580265	ASDC
ABCD1	4.62128e-08	0.46385	0.5	0.03	0.000590045	ASDC
RAB5B	5.9929e-08	0.517817	0.75	0.063	0.000765174	ASDC
MAP4K3	6.23275e-08	1.686	0.5	0.031	0.000795797	ASDC
TICAM2	6.42404e-08	0.336874	0.25	0.008	0.000820221	ASDC
NOA1	7.56712e-08	1.63004	0.75	0.067	0.000966169	ASDC
DEPTOR	8.09843e-08	0.254079	0.25	0.008	0.00103401	ASDC
RAB33B	9.63502e-08	0.863635	0.5	0.031	0.0012302	ASDC
USP19	1.0022e-07	0.438492	0.5	0.031	0.00127961	ASDC
ZNF225	1.00262e-07	0.323953	0.25	0.008	0.00128015	ASDC
AC009961.1	1.19368e-07	0.327925	0.25	0.008	0.00152409	ASDC
TMEM39B	1.36865e-07	0.478994	0.5	0.032	0.00174749	ASDC
MAP2K5	1.41493e-07	0.43804	0.5	0.031	0.00180658	ASDC
ZNF69	1.54864e-07	0.326692	0.25	0.008	0.00197731	ASDC
CCDC189	1.92765e-07	0.325114	0.25	0.009	0.00246122	ASDC
HAUS7	1.94907e-07	0.253519	0.25	0.009	0.00248857	ASDC
RHOT1	2.2084e-07	1.63107	0.75	0.072	0.00281969	ASDC
MYL6B	2.52642e-07	1.61084	0.75	0.074	0.00322573	ASDC
ZKSCAN2	2.61929e-07	1.66737	0.25	0.009	0.00334431	ASDC
ATP2C1	2.67552e-07	1.62097	0.75	0.073	0.00341611	ASDC
DAPK2	2.82804e-07	1.71591	0.5	0.034	0.00361084	ASDC
RIOK2	3.27461e-07	0.506759	0.75	0.069	0.00418103	ASDC
CCDC120	3.63151e-07	0.320388	0.25	0.009	0.00463671	ASDC
BLNK	4.17172e-07	0.894826	0.5	0.035	0.00532645	ASDC
VTA1	4.32923e-07	1.71283	0.75	0.078	0.00552756	ASDC
CDCA7L	4.96028e-07	0.858237	0.5	0.036	0.00633328	ASDC
NUDT17	6.33846e-07	0.327436	0.25	0.009	0.00809295	ASDC
IRF8	6.73218e-07	1.51349	0.75	0.081	0.00859564	ASDC
SEMA4A	7.35418e-07	0.476127	0.5	0.036	0.00938981	ASDC
SNAPC2	8.74355e-07	0.49796	0.75	0.074	0.0111638	ASDC
SLC25A25-AS1	9.57125e-07	0.312699	0.25	0.01	0.0122206	ASDC
RBBP8	9.96787e-07	0.458502	0.5	0.036	0.012727	ASDC
ZNF100	1.16014e-06	0.365812	0.5	0.036	0.0148127	ASDC
TRAF4	1.16768e-06	0.707287	0.5	0.037	0.0149089	ASDC
PHETA2	1.18591e-06	0.253962	0.25	0.01	0.0151417	ASDC
ATAD3A	1.19837e-06	0.459688	0.5	0.037	0.0153007	ASDC
SCRN1	1.22288e-06	0.417821	0.5	0.036	0.0156137	ASDC
NIF3L1	1.22332e-06	0.363363	0.5	0.036	0.0156194	ASDC
KLHL3	1.26082e-06	0.30696	0.25	0.01	0.0160982	ASDC
MBD3	1.62102e-06	0.489342	0.75	0.077	0.0206972	ASDC
UNC93B1	1.72205e-06	1.74122	1	0.149	0.0219872	ASDC
KLF4	2.13549e-06	1.29911	0.75	0.087	0.027266	ASDC
DCPS	2.30402e-06	1.73098	0.75	0.089	0.0294177	ASDC
BANK1	2.43164e-06	0.308672	0.5	0.038	0.0310472	ASDC
ALDH2	2.58295e-06	1.64841	1	0.148	0.0329791	ASDC
MYCL	2.73272e-06	0.32914	0.25	0.01	0.0348914	ASDC
POMC	2.84185e-06	0.584749	0.5	0.039	0.0362847	ASDC
USP49	2.98472e-06	0.317897	0.25	0.011	0.0381089	ASDC
KIAA1958	3.18127e-06	0.314617	0.25	0.011	0.0406185	ASDC
NIFK-AS1	3.18863e-06	0.398043	0.5	0.038	0.0407124	ASDC
SLC12A9	3.19318e-06	0.702704	0.75	0.083	0.0407705	ASDC
FKBP7	3.83588e-06	0.486786	0.25	0.011	0.0489765	ASDC
CSF2RB	3.95696e-06	0.672015	0.5	0.041	0.0505224	ASDC
ACRBP	3.97602e-06	0.327461	0.25	0.011	0.0507658	ASDC
MAP2K6	4.67458e-06	0.307186	0.5	0.039	0.0596851	ASDC
UNC119	4.98574e-06	0.649851	0.75	0.085	0.063658	ASDC
CLEC4A	5.15537e-06	0.447925	0.5	0.041	0.0658237	ASDC
FTO	5.28735e-06	0.340822	0.5	0.04	0.0675089	ASDC
TCF4	5.36155e-06	1.67246	0.75	0.1	0.0684563	ASDC
NAPG	5.48445e-06	1.74581	0.75	0.098	0.0700255	ASDC
CYB561A3	5.81848e-06	1.11676	0.75	0.094	0.0742904	ASDC
RAB4B	5.8493e-06	1.62888	0.5	0.043	0.0746838	ASDC
THBD	6.46043e-06	1.09692	0.5	0.044	0.0824868	ASDC
TSPAN13	6.96781e-06	0.82232	0.75	0.086	0.088965	ASDC
LINC00526	6.98701e-06	0.317862	0.25	0.011	0.0892102	ASDC
WDR81	7.57827e-06	0.416626	0.5	0.042	0.0967594	ASDC
SFT2D1	7.72511e-06	1.89465	1	0.198	0.0986343	ASDC
SLC6A8	9.16597e-06	0.378048	0.25	0.012	0.117031	ASDC
SPATA20	9.4159e-06	0.336666	0.5	0.042	0.120222	ASDC
SLC26A2	9.70334e-06	0.344086	0.5	0.042	0.123892	ASDC
CYP3A5	9.71662e-06	1.64119	0.25	0.012	0.124062	ASDC
SOX4	1.10288e-05	1.64693	0.75	0.099	0.140816	ASDC
IFT81	1.2679e-05	0.31074	0.25	0.012	0.161885	ASDC
PTPRE	1.29926e-05	1.99566	1	0.217	0.165889	ASDC
LPCAT2	1.33858e-05	0.473971	0.75	0.089	0.17091	ASDC
NOMO1	1.49487e-05	1.66112	0.25	0.012	0.190865	ASDC
CHFR	1.59087e-05	0.434006	0.75	0.09	0.203122	ASDC
SULF2	1.71808e-05	0.597403	0.75	0.093	0.219364	ASDC
TM6SF1	1.90578e-05	0.349913	0.5	0.045	0.243331	ASDC
NIP7	1.94821e-05	0.434651	0.75	0.091	0.248748	ASDC
AP5B1	2.10321e-05	0.392958	0.5	0.046	0.268538	ASDC
PRMT7	2.11471e-05	0.70276	0.5	0.046	0.270006	ASDC
CCSAP	2.20031e-05	0.316611	0.5	0.045	0.280936	ASDC
EGLN2	2.20917e-05	1.75649	0.5	0.05	0.282067	ASDC
AARSD1	2.23269e-05	0.412819	0.5	0.045	0.28507	ASDC
AC114760.2	2.23842e-05	0.301588	0.5	0.044	0.285801	ASDC
HLA-DOA	2.41326e-05	0.328173	0.5	0.045	0.308125	ASDC
IL18R1	2.47579e-05	0.377833	0.5	0.045	0.316109	ASDC
XPO7	2.4821e-05	1.5998	0.5	0.049	0.316915	ASDC
AFF3	2.57174e-05	0.496839	0.5	0.046	0.32836	ASDC
AL136987.1	2.596e-05	0.458097	0.25	0.013	0.331458	ASDC
RNF2	2.59698e-05	1.64243	0.5	0.05	0.331583	ASDC
ZBTB11	2.61714e-05	0.392857	0.75	0.092	0.334157	ASDC
LILRA2	2.65287e-05	1.72875	0.5	0.051	0.338718	ASDC
GLB1	2.66412e-05	0.591107	0.75	0.098	0.340154	ASDC
MCRS1	2.75616e-05	0.781508	0.75	0.1	0.351907	ASDC
CHML	2.83819e-05	0.31388	0.5	0.046	0.362381	ASDC
SLC25A16	2.90595e-05	0.37749	0.5	0.046	0.371032	ASDC
GHRL	2.97392e-05	0.466532	0.25	0.013	0.37971	ASDC
METTL3	3.01871e-05	0.371533	0.5	0.046	0.38543	ASDC
RNASE6	3.06146e-05	1.37072	0.75	0.111	0.390887	ASDC
LYL1	3.20828e-05	0.491917	0.75	0.099	0.409633	ASDC
N4BP2	3.23824e-05	0.591711	0.75	0.097	0.413459	ASDC
BID	3.23993e-05	1.5369	1	0.187	0.413674	ASDC
SLC12A2	3.26436e-05	1.57255	0.5	0.05	0.416793	ASDC
KTI12	3.29307e-05	1.67405	0.5	0.051	0.420459	ASDC
REPS1	3.44022e-05	0.379972	0.5	0.047	0.439248	ASDC
TSFM	3.4599e-05	0.628593	0.75	0.099	0.44176	ASDC
MRPL47	3.48877e-05	1.54679	1	0.189	0.445447	ASDC
ATG101	3.96129e-05	1.52976	0.75	0.107	0.505778	ASDC
IL18	4.03311e-05	1.02576	0.75	0.111	0.514948	ASDC
CLPB	4.1183e-05	0.336877	0.5	0.048	0.525825	ASDC
IL13RA1	4.13167e-05	0.730162	0.75	0.105	0.527532	ASDC
NFAT5	4.52608e-05	0.524083	0.75	0.099	0.57789	ASDC
PLAC8	5.01679e-05	2.40538	1	0.228	0.640543	ASDC
FBXO48	5.06327e-05	0.298926	0.25	0.014	0.646478	ASDC
RPE	5.17961e-05	1.59655	0.5	0.052	0.661332	ASDC
OFD1	5.29279e-05	1.57704	1	0.203	0.675784	ASDC
ST6GALNAC4	5.49386e-05	1.64568	0.5	0.054	0.701456	ASDC
TP53TG1	5.70287e-05	1.49122	0.75	0.108	0.728142	ASDC
KIAA0100	5.9063e-05	0.742029	0.75	0.108	0.754116	ASDC
BET1	6.05105e-05	1.63163	0.5	0.054	0.772598	ASDC
LDLRAD4	6.37398e-05	0.565219	0.75	0.102	0.813829	ASDC
IFT52	6.76717e-05	0.584035	0.5	0.052	0.864032	ASDC
FGR	6.90751e-05	0.529157	0.75	0.103	0.88195	ASDC
STX5	6.92303e-05	0.404094	0.75	0.101	0.883933	ASDC
LINC00662	6.98054e-05	0.368369	0.5	0.05	0.891276	ASDC
SNRNP25	7.118e-05	0.376863	0.75	0.101	0.908826	ASDC
DAPK1	7.13129e-05	0.420731	0.5	0.052	0.910523	ASDC
ATPAF2	7.30448e-05	0.394895	0.5	0.051	0.932636	ASDC
INO80C	7.46221e-05	0.412446	0.5	0.051	0.952775	ASDC
AL360012.1	7.79126e-05	1.59843	0.5	0.054	0.994788	ASDC
PBX3	8.26667e-05	0.477574	0.5	0.052	1	ASDC
FKBP3	8.39529e-05	1.56101	1	0.203	1	ASDC
MVB12A	8.45245e-05	0.402154	0.75	0.103	1	ASDC
MPST	8.49476e-05	0.354812	0.75	0.103	1	ASDC
ARHGAP32	8.5321e-05	0.457147	0.25	0.015	1	ASDC
UGCG	8.88546e-05	1.91195	0.75	0.14	1	ASDC
KLF11	8.94306e-05	0.395206	0.5	0.052	1	ASDC
CD4	9.0546e-05	1.60709	1	0.21	1	ASDC
BCL2L2	9.14677e-05	0.407532	0.25	0.015	1	ASDC
TGFBI	9.26535e-05	1.87146	0.75	0.136	1	ASDC
AC116407.2	9.48255e-05	0.454758	0.25	0.015	1	ASDC
MIRLET7BHG	9.53889e-05	0.298997	0.25	0.015	1	ASDC
NDUFAF1	9.56788e-05	0.41187	0.5	0.053	1	ASDC
ACVR2B	9.72447e-05	0.448718	0.25	0.015	1	ASDC
FKBP1B	9.97411e-05	0.303523	0.25	0.015	1	ASDC
TRAPPC8	0.000101165	1.62023	0.5	0.057	1	ASDC
EIF2AK4	0.000103631	0.398459	0.75	0.105	1	ASDC
LYZ	0.000103815	1.83874	1	0.211	1	ASDC
TENT4A	0.000105227	0.361978	0.5	0.052	1	ASDC
HLA-DMA	0.000106585	1.74997	1	0.248	1	ASDC
SH3TC1	0.000111433	0.328602	0.5	0.053	1	ASDC
TRMT2A	0.00011163	0.367191	0.5	0.053	1	ASDC
SYK	0.000116346	0.64726	0.75	0.113	1	ASDC
DAXX	0.000119057	0.354934	0.75	0.104	1	ASDC
ZDHHC9	0.000119394	0.298258	0.25	0.015	1	ASDC
SMCR5	0.000131618	0.291874	0.25	0.015	1	ASDC
PHACTR2	0.000132757	1.39172	1	0.202	1	ASDC
HLA-DQB1	0.00013318	2.05791	1	0.267	1	ASDC
C21orf58	0.000135477	1.63439	0.25	0.016	1	ASDC
ASB1	0.000136834	0.385138	0.5	0.054	1	ASDC
MYLK	0.000140176	0.278329	0.25	0.015	1	ASDC
CAMKK2	0.000141884	0.370019	0.5	0.055	1	ASDC
THOC5	0.000143291	0.294934	0.5	0.054	1	ASDC
SETD7	0.000143739	0.380049	0.5	0.055	1	ASDC
OTULINL	0.000144287	1.25643	0.75	0.135	1	ASDC
SORBS3	0.000145266	0.360739	0.5	0.054	1	ASDC
TTC5	0.000152534	0.367847	0.5	0.054	1	ASDC
RGS2	0.000165639	1.94854	0.75	0.137	1	ASDC
MX1	0.000171259	1.35652	1	0.207	1	ASDC
ZNF775	0.00017161	0.580325	0.25	0.016	1	ASDC
TRIP10	0.000178449	0.298561	0.25	0.016	1	ASDC
ZNF589	0.000178983	1.63209	0.25	0.016	1	ASDC
CEP68	0.00019277	1.54173	0.5	0.06	1	ASDC
LY86	0.000193623	0.861657	0.75	0.122	1	ASDC
CLEC12A	0.000195006	0.99517	0.5	0.062	1	ASDC
TCIRG1	0.000208162	1.96037	1	0.199	1	ASDC
DPEP2	0.000210329	0.258137	0.5	0.055	1	ASDC
KCTD5	0.000214867	0.362047	0.5	0.057	1	ASDC
XRN1	0.000215707	1.3174	1	0.2	1	ASDC
SERPINB8	0.000218586	0.651486	0.5	0.06	1	ASDC
PPP1R14B	0.000227343	2.12323	1	0.362	1	ASDC
FGD4	0.000230663	0.656846	0.5	0.06	1	ASDC
ENHO	0.000231822	0.44571	0.25	0.016	1	ASDC
CIITA	0.000251068	0.532998	0.5	0.06	1	ASDC
MRPL39	0.000254156	0.462777	0.5	0.058	1	ASDC
PPA2	0.000254536	0.502328	0.75	0.117	1	ASDC
WWP2	0.000256097	0.379284	0.5	0.058	1	ASDC
ATIC	0.000257419	0.356551	0.75	0.113	1	ASDC
LRRC27	0.000257638	0.303234	0.25	0.016	1	ASDC
MRPS25	0.000270032	0.53187	0.75	0.119	1	ASDC
GPR183	0.000274956	1.9625	1	0.235	1	ASDC
DPH5	0.000287114	0.611435	0.5	0.059	1	ASDC
LGMN	0.000287158	0.970735	0.75	0.127	1	ASDC
GNA12	0.000287798	0.529536	0.5	0.061	1	ASDC
PUM2	0.000290524	0.308288	0.75	0.114	1	ASDC
NRIP1	0.00029061	1.00961	0.75	0.135	1	ASDC
DOCK2	0.000291641	1.45786	1	0.23	1	ASDC
UQCRHL	0.000292434	0.301062	0.25	0.017	1	ASDC
CST3	0.00029928	2.47937	1	0.344	1	ASDC
YWHAG	0.000301018	0.361727	0.75	0.116	1	ASDC
APPL2	0.000302056	0.357826	0.5	0.058	1	ASDC
CHMP5	0.000308595	1.31546	1	0.215	1	ASDC
APEX1	0.000311808	1.51727	1	0.265	1	ASDC
ATP10D	0.000315901	0.564726	0.5	0.062	1	ASDC
HCCS	0.000334314	0.357677	0.5	0.06	1	ASDC
RGCC	0.000344239	1.14591	1	0.206	1	ASDC
FCER1G	0.000348114	2.18934	1	0.301	1	ASDC
FEZ2	0.000358045	0.654556	0.75	0.127	1	ASDC
FBH1	0.000367124	1.55349	0.5	0.065	1	ASDC
HIGD1A	0.000371673	1.41557	0.75	0.13	1	ASDC
IDH3A	0.000375216	1.56117	0.5	0.065	1	ASDC
TTC7A	0.000376976	0.633915	0.5	0.063	1	ASDC
NPC1	0.000381024	1.68164	0.5	0.069	1	ASDC
SEC13	0.000392352	0.353445	0.75	0.119	1	ASDC
SSH1	0.000397877	0.281145	0.5	0.06	1	ASDC
ITM2C	0.000402295	1.12209	0.75	0.134	1	ASDC
NPRL3	0.000410225	0.299641	0.5	0.06	1	ASDC
MSRB2	0.000410652	1.49853	0.75	0.142	1	ASDC
RELT	0.000410683	0.375148	0.5	0.062	1	ASDC
GAPT	0.000414857	0.550268	0.5	0.062	1	ASDC
CD68	0.000415257	0.969342	1	0.201	1	ASDC
FNDC3A	0.000444489	0.322964	0.75	0.119	1	ASDC
COQ7	0.000464208	0.293443	0.5	0.061	1	ASDC
ITPK1	0.000490871	0.468083	0.5	0.064	1	ASDC
STRADA	0.000493661	0.312138	0.5	0.061	1	ASDC
FSD1L	0.000508934	0.297277	0.25	0.018	1	ASDC
HEATR5B	0.000510785	0.259178	0.5	0.061	1	ASDC
LAPTM4A	0.000512464	1.52589	1	0.296	1	ASDC
AC090204.1	0.000515539	0.460601	0.25	0.018	1	ASDC
IRF7	0.000519849	3.3078	0.75	0.15	1	ASDC
DHRSX	0.000520914	0.448889	0.5	0.064	1	ASDC
MRPL45	0.00052619	0.339566	0.5	0.062	1	ASDC
CALU	0.00052677	0.288849	0.75	0.12	1	ASDC
MED8	0.000526909	0.349105	0.75	0.122	1	ASDC
CDYL2	0.000533682	0.296309	0.25	0.018	1	ASDC
TFG	0.000536918	1.55803	0.75	0.15	1	ASDC
CXCR3	0.000540119	1.28966	0.75	0.131	1	ASDC
DHRS4L2	0.000542709	0.355106	0.75	0.122	1	ASDC
SEPHS1	0.000544927	1.55048	0.5	0.068	1	ASDC
MAST2	0.000548231	0.299491	0.25	0.018	1	ASDC
DEDD2	0.00056042	0.315164	0.75	0.121	1	ASDC
HERPUD1	0.000587547	1.45827	1	0.343	1	ASDC
SDE2	0.000590241	0.325927	0.5	0.063	1	ASDC
HLA-DPA1	0.000623744	2.59571	1	0.455	1	ASDC
DYRK4	0.000631081	0.710762	0.5	0.069	1	ASDC
SSH3	0.000631909	0.277765	0.25	0.018	1	ASDC
FLVCR1-DT	0.000634041	1.62636	0.25	0.019	1	ASDC
RBM18	0.000640356	0.435101	0.5	0.065	1	ASDC
ACADM	0.000644953	0.522571	0.75	0.129	1	ASDC
TIGAR	0.00065191	0.348716	0.5	0.065	1	ASDC
PHB	0.000667739	1.41437	1	0.275	1	ASDC
CD3EAP	0.000674497	0.293514	0.25	0.019	1	ASDC
PRADC1	0.000685173	0.267675	0.5	0.064	1	ASDC
RDH11	0.000685396	0.324355	0.75	0.124	1	ASDC
IREB2	0.000695883	0.558222	0.75	0.132	1	ASDC
GSTO1	0.000713608	1.8337	1	0.35	1	ASDC
FOPNL	0.000739427	0.255121	0.5	0.064	1	ASDC
HLA-DRA	0.000741866	2.19633	1	0.398	1	ASDC
TRAPPC2B	0.000743897	0.337432	0.5	0.065	1	ASDC
TCFL5	0.000749425	0.280641	0.25	0.019	1	ASDC
PITPNA-AS1	0.000763832	0.333678	0.5	0.064	1	ASDC
ABHD6	0.000766101	0.292955	0.25	0.019	1	ASDC
BUD23	0.000767667	1.2172	1	0.219	1	ASDC
EEF1AKMT4	0.000774143	0.289004	0.25	0.019	1	ASDC
JAML	0.000777562	0.69926	0.75	0.136	1	ASDC
JAK2	0.000784737	0.475199	0.5	0.068	1	ASDC
ODR4	0.000794685	1.52092	0.5	0.071	1	ASDC
GCSH	0.000804687	0.511565	0.5	0.068	1	ASDC
SLC36A4	0.000814124	0.50146	0.5	0.068	1	ASDC
SNX8	0.000818535	0.281015	0.5	0.066	1	ASDC
RRP1	0.000852185	0.33685	0.5	0.066	1	ASDC
DDX10	0.000858489	0.310316	0.5	0.066	1	ASDC
SPDL1	0.000878034	0.284939	0.25	0.019	1	ASDC
TNFRSF21	0.00088538	0.298437	0.25	0.02	1	ASDC
EVI5	0.000902473	0.3501	0.5	0.068	1	ASDC
GSN	0.000906816	0.845254	0.75	0.15	1	ASDC
RMND5B	0.000913159	0.252664	0.5	0.066	1	ASDC
CUX1	0.000919305	1.51862	0.75	0.16	1	ASDC
ARAF	0.000922749	0.255787	0.5	0.066	1	ASDC
MTHFR	0.000947702	0.25517	0.5	0.066	1	ASDC
PBX2	0.000951333	0.323868	0.5	0.067	1	ASDC
SEC61B	0.000978966	1.80022	1	0.53	1	ASDC
FAM192A	0.000983323	0.308787	0.75	0.13	1	ASDC
GPD1L	0.000984716	1.61481	0.25	0.021	1	ASDC
DPYSL2	0.000997749	0.598546	0.75	0.138	1	ASDC
FBXO6	0.000998205	0.31825	0.5	0.068	1	ASDC
AKAP17A	0.000999444	2.02592	0.75	0.147	1	ASDC
ASH2L	0.00100021	0.413446	0.5	0.068	1	ASDC
LCORL	0.00100355	0.539415	0.5	0.07	1	ASDC
TXN	0.00100393	2.10875	1	0.429	1	ASDC
SPHK1	0.00101905	0.301571	0.25	0.02	1	ASDC
BASP1	0.00105093	0.791133	0.75	0.143	1	ASDC
PAIP1	0.00105718	0.292712	0.75	0.131	1	ASDC
TIMM50	0.00106214	0.3297	0.5	0.069	1	ASDC
PPIL4	0.00106721	0.480803	0.75	0.135	1	ASDC
NGLY1	0.00107075	0.426264	0.75	0.133	1	ASDC
PPM1K	0.00107807	0.778197	0.75	0.143	1	ASDC
HLA-DRB1	0.00109004	1.99372	1	0.412	1	ASDC
CPSF3	0.00112671	0.355542	0.5	0.069	1	ASDC
SNHG15	0.00113098	0.646428	0.75	0.142	1	ASDC
CETN2	0.00113736	1.61724	0.5	0.08	1	ASDC
SERTAD3	0.00116754	0.517635	0.5	0.072	1	ASDC
RHOC	0.00117091	1.1412	1	0.242	1	ASDC
ZNF48	0.00118455	0.27053	0.25	0.02	1	ASDC
DHRS4	0.00119085	0.337088	0.5	0.07	1	ASDC
UBL7	0.00119952	0.318364	0.5	0.069	1	ASDC
SEC23IP	0.00121153	0.479358	0.5	0.072	1	ASDC
CCDC115	0.00121159	0.554335	0.75	0.139	1	ASDC
ZNF718	0.00123124	0.267792	0.25	0.02	1	ASDC
RAP1GAP2	0.00124695	0.277818	0.25	0.02	1	ASDC
RAB11FIP1	0.00127654	1.25792	1	0.258	1	ASDC
SLC25A5	0.00129012	1.70632	1	0.45	1	ASDC
GRINA	0.00130153	1.33054	0.75	0.153	1	ASDC
PSEN2	0.00130606	0.39301	0.25	0.021	1	ASDC
ABHD11	0.00131475	0.259824	0.5	0.07	1	ASDC
PYCARD	0.00135102	1.77587	1	0.316	1	ASDC
DTNBP1	0.0013768	0.292047	0.75	0.134	1	ASDC
RAB7A	0.00138531	1.31317	1	0.285	1	ASDC
SERINC3	0.00142756	1.49844	0.75	0.177	1	ASDC
SCARB2	0.00145995	1.38594	0.75	0.162	1	ASDC
CFD	0.00146377	0.57819	0.75	0.149	1	ASDC
FCHSD2	0.00146659	1.66671	0.5	0.084	1	ASDC
DERL3	0.0014696	0.407964	0.25	0.021	1	ASDC
PLEKHA3	0.00147708	0.465734	0.75	0.14	1	ASDC
COG3	0.00148797	0.295575	0.5	0.07	1	ASDC
DNAJC4	0.00149052	0.609442	0.75	0.147	1	ASDC
PIGV	0.00149378	0.282042	0.25	0.021	1	ASDC
MEF2D	0.00150928	0.803949	0.5	0.078	1	ASDC
TCEA2	0.00151285	0.307852	0.5	0.071	1	ASDC
ACER3	0.00151683	0.358083	0.5	0.073	1	ASDC
PTDSS1	0.00153598	0.73701	0.5	0.078	1	ASDC
MCM5	0.00154982	0.683654	0.5	0.077	1	ASDC
EDEM3	0.00156927	0.460528	0.5	0.074	1	ASDC
FAM204A	0.00157931	1.83398	1	0.251	1	ASDC
DHPS	0.00158762	1.31972	0.75	0.153	1	ASDC
MARS	0.00159916	0.30354	0.5	0.072	1	ASDC
ALG2	0.00160252	0.326304	0.5	0.072	1	ASDC
CRADD	0.00164441	0.272154	0.25	0.021	1	ASDC
RNF130	0.00165306	1.41471	0.75	0.19	1	ASDC
DENND3	0.00165941	0.293831	0.5	0.072	1	ASDC
CTNND1	0.00167398	0.318825	0.5	0.073	1	ASDC
EXOSC3	0.00170094	0.320322	0.5	0.073	1	ASDC
CD74	0.00172655	2.16088	1	0.571	1	ASDC
FRMD4B	0.00174118	0.378414	0.75	0.141	1	ASDC
OSBPL7	0.00175788	1.60381	0.25	0.023	1	ASDC
CCDC88A	0.00180155	0.900994	0.75	0.162	1	ASDC
AC144652.1	0.00181014	0.27973	0.25	0.021	1	ASDC
ZSWIM8	0.00183629	0.283878	0.5	0.073	1	ASDC
CCDC69	0.00186483	0.515497	0.75	0.145	1	ASDC
TNFSF13B	0.00188558	1.01118	0.75	0.172	1	ASDC
ALOX5AP	0.00190249	1.96717	1	0.372	1	ASDC
NIPSNAP1	0.00193539	0.294494	0.5	0.072	1	ASDC
ZNF385A	0.00195081	0.524797	0.5	0.079	1	ASDC
SLC25A19	0.001954	0.260467	0.5	0.073	1	ASDC
MMGT1	0.00196812	0.308158	0.5	0.073	1	ASDC
GOLIM4	0.00197975	0.408631	0.5	0.076	1	ASDC
RRAGA	0.00198518	0.270585	0.75	0.14	1	ASDC
RAPGEF1	0.00199136	0.678108	0.75	0.157	1	ASDC
LINC00996	0.00200007	1.56456	0.25	0.023	1	ASDC
TNFSF9	0.0020708	0.429151	0.25	0.022	1	ASDC
THTPA	0.00215478	0.284121	0.25	0.022	1	ASDC
RUFY3	0.00218629	0.766731	0.5	0.081	1	ASDC
ZNF226	0.00219025	0.274996	0.5	0.074	1	ASDC
FAM89B	0.00219087	1.23443	1	0.271	1	ASDC
ENTPD1	0.00219619	0.40848	0.5	0.077	1	ASDC
RPS6KA4	0.00220811	0.426012	0.5	0.078	1	ASDC
CYP20A1	0.00221929	0.27278	0.75	0.14	1	ASDC
HLA-DPB1	0.00222328	2.1237	1	0.488	1	ASDC
TMX1	0.00222568	0.614944	0.75	0.156	1	ASDC
RBM17	0.0022854	1.19281	1	0.262	1	ASDC
PARVG	0.00232934	1.45453	0.75	0.183	1	ASDC
EIF4A3	0.0023349	1.06185	0.75	0.173	1	ASDC
THOC6	0.00236492	0.416448	0.5	0.078	1	ASDC
RARA	0.00237355	0.285569	0.5	0.076	1	ASDC
PARL	0.00240276	0.885307	0.75	0.166	1	ASDC
EXTL3	0.00245073	0.2732	0.25	0.023	1	ASDC
SYS1	0.00246139	0.435218	0.75	0.149	1	ASDC
ZNF639	0.00246283	0.443572	0.5	0.077	1	ASDC
PPM1G	0.00249422	1.24753	1	0.296	1	ASDC
VAMP8	0.00252304	1.73921	1	0.529	1	ASDC
KIAA1841	0.00252306	0.274189	0.25	0.023	1	ASDC
MEN1	0.00254112	0.271487	0.25	0.023	1	ASDC
COMMD1	0.00256275	1.37325	0.75	0.172	1	ASDC
MRPL36	0.00259502	1.29586	0.75	0.163	1	ASDC
PHACTR1	0.00261098	1.49773	0.5	0.088	1	ASDC
ACBD6	0.0026315	0.569528	0.75	0.157	1	ASDC
SESN2	0.00267559	0.431623	0.25	0.023	1	ASDC
TMEM165	0.0026787	1.1492	1	0.256	1	ASDC
SLC16A10	0.00270137	0.542029	0.25	0.024	1	ASDC
DR1	0.00270197	1.30125	0.75	0.166	1	ASDC
NFX1	0.00280922	0.268074	0.5	0.077	1	ASDC
MBIP	0.00282604	0.283113	0.5	0.076	1	ASDC
CTSZ	0.00285993	1.08335	1	0.308	1	ASDC
SPI1	0.00288909	1.14902	0.75	0.176	1	ASDC
MAP1S	0.00290207	0.315783	0.5	0.079	1	ASDC
CD38	0.00290624	0.653229	0.5	0.084	1	ASDC
MS4A7	0.00291111	0.336878	0.75	0.15	1	ASDC
ARMT1	0.00295508	0.537039	0.5	0.082	1	ASDC
RHBDF2	0.00301525	1.4902	0.5	0.087	1	ASDC
ATP6V0A1	0.00310523	1.52575	0.5	0.09	1	ASDC
ZNHIT1	0.00312847	1.30797	1	0.341	1	ASDC
UPF3B	0.00319659	1.4622	0.5	0.088	1	ASDC
RPP25	0.00324032	0.267739	0.25	0.024	1	ASDC
ARFIP2	0.00324396	0.27749	0.5	0.079	1	ASDC
NDUFS3	0.00332986	0.957229	0.75	0.193	1	ASDC
RNASET2	0.00333945	1.50384	1	0.476	1	ASDC
PDCD4-AS1	0.00335864	0.26473	0.25	0.024	1	ASDC
RIOK1	0.00337045	0.305878	0.5	0.08	1	ASDC
PPCS	0.00337869	1.15617	1	0.266	1	ASDC
COX7A2L	0.0034147	1.40392	1	0.358	1	ASDC
CDKN1A	0.00347934	0.640275	0.5	0.085	1	ASDC
EDEM1	0.00351104	1.46947	0.5	0.089	1	ASDC
ZNF525	0.00352554	0.253018	0.25	0.024	1	ASDC
NFATC2IP	0.00356277	0.36484	0.75	0.154	1	ASDC
PTGDS	0.00356297	0.436746	0.25	0.024	1	ASDC
RCBTB1	0.00359008	0.271747	0.25	0.024	1	ASDC
GTF2H3	0.00360536	0.316956	0.5	0.081	1	ASDC
FYTTD1	0.0036268	0.75312	0.75	0.177	1	ASDC
SBNO1	0.00362838	0.333919	0.75	0.152	1	ASDC
SYMPK	0.00364311	0.255244	0.5	0.08	1	ASDC
ZNF398	0.0037257	0.255461	0.25	0.024	1	ASDC
C17orf80	0.00375684	1.60412	0.25	0.026	1	ASDC
HSDL2	0.00379055	0.27971	0.5	0.082	1	ASDC
SLC25A6	0.00379176	1.23039	1	0.672	1	ASDC
LAGE3	0.00382746	0.397559	0.75	0.158	1	ASDC
PRDX3	0.00387493	0.633961	0.75	0.176	1	ASDC
RANGRF	0.00402414	1.53664	0.5	0.094	1	ASDC
AC092069.1	0.00404409	1.55718	0.25	0.026	1	ASDC
COQ4	0.00405745	1.46316	0.5	0.091	1	ASDC
RAB11B	0.00409131	0.339543	0.75	0.157	1	ASDC
HDDC3	0.00414585	1.49128	0.5	0.093	1	ASDC
NCOA4	0.00421717	0.655257	0.75	0.186	1	ASDC
TMEM268	0.00422392	0.270869	0.25	0.025	1	ASDC
CYBA	0.0042957	1.48937	1	0.814	1	ASDC
PMAIP1	0.00431028	0.576553	0.5	0.086	1	ASDC
NDUFC2	0.00432006	1.1985	1	0.425	1	ASDC
NUDT1	0.00444438	0.624791	0.75	0.173	1	ASDC
STXBP2	0.00450464	0.945491	0.75	0.195	1	ASDC
EXOC3	0.0045733	0.266223	0.5	0.083	1	ASDC
LILRB3	0.00465228	0.395421	0.5	0.087	1	ASDC
UCP2	0.00471423	1.20887	1	0.373	1	ASDC
ABHD17B	0.00473411	0.257898	0.25	0.025	1	ASDC
BEST1	0.0047405	0.375824	0.25	0.026	1	ASDC
HLA-DQA1	0.00480067	1.8193	0.75	0.221	1	ASDC
SNX18	0.00482681	1.48761	0.5	0.096	1	ASDC
CCDC124	0.004877	0.367131	0.75	0.163	1	ASDC
MGRN1	0.00489686	0.256562	0.5	0.084	1	ASDC
MGST2	0.00490207	1.68257	0.5	0.106	1	ASDC
RPS9	0.00501061	0.915372	1	0.928	1	ASDC
MID1IP1	0.00509351	0.460173	0.5	0.089	1	ASDC
NDUFS4	0.00513279	1.27101	0.75	0.182	1	ASDC
LGALS9	0.00514538	0.569431	0.75	0.168	1	ASDC
E2F6	0.00515431	0.266532	0.25	0.026	1	ASDC
COPS8	0.00518935	1.47036	0.5	0.097	1	ASDC
DRAP1	0.00519389	1.26144	1	0.486	1	ASDC
HYOU1	0.00520344	0.274209	0.5	0.085	1	ASDC
SMCO4	0.00531276	0.670512	0.5	0.097	1	ASDC
ZNF846	0.00548198	0.268499	0.25	0.026	1	ASDC
FAM20C	0.00551092	0.539301	0.5	0.09	1	ASDC
BLOC1S1	0.00559111	1.99356	1	0.393	1	ASDC
NRM	0.00559819	0.274787	0.25	0.026	1	ASDC
UBE2W	0.00562329	0.3464	0.5	0.088	1	ASDC
PRIMPOL	0.00567965	0.262315	0.25	0.026	1	ASDC
ASXL2	0.00572855	1.42095	0.5	0.096	1	ASDC
PNO1	0.0057743	0.253573	0.5	0.086	1	ASDC
SEC31A	0.00580616	1.32363	0.75	0.199	1	ASDC
ALKBH7	0.00580851	1.15608	1	0.321	1	ASDC
STK16	0.00595503	0.253574	0.5	0.086	1	ASDC
HLA-DMB	0.00603234	0.679358	0.75	0.178	1	ASDC
DECR1	0.00615677	1.40585	0.75	0.226	1	ASDC
KMO	0.00615695	0.276517	0.25	0.027	1	ASDC
TIFA	0.00628535	0.26691	0.5	0.086	1	ASDC
RREB1	0.00638315	0.344382	0.5	0.09	1	ASDC
DDRGK1	0.0064113	1.29324	0.75	0.198	1	ASDC
MCOLN1	0.00644805	0.347224	0.5	0.091	1	ASDC
ZDHHC4	0.00648678	0.518944	0.5	0.093	1	ASDC
ETV6	0.00650572	0.684696	0.75	0.191	1	ASDC
MPEG1	0.00657178	0.766177	0.5	0.096	1	ASDC
C12orf75	0.00662886	1.22904	0.75	0.208	1	ASDC
RNF135	0.00664349	0.364918	0.5	0.091	1	ASDC
SCAMP4	0.00666385	0.511405	0.5	0.094	1	ASDC
CNPY3	0.00673621	1.96518	0.75	0.251	1	ASDC
SCIN	0.00676888	0.337114	0.25	0.027	1	ASDC
NOTCH2	0.00678148	0.459419	0.5	0.094	1	ASDC
SUCLA2	0.00680254	0.269145	0.5	0.089	1	ASDC
IRGQ	0.00682985	0.263768	0.25	0.027	1	ASDC
LYN	0.00683347	0.740033	0.75	0.184	1	ASDC
CCDC88B	0.00707683	0.357025	0.5	0.09	1	ASDC
SLC16A3	0.00707736	0.359587	0.75	0.166	1	ASDC
PSMB10	0.0071617	1.68511	1	0.315	1	ASDC
ZNF439	0.00718283	0.330979	0.25	0.027	1	ASDC
LST1	0.00719818	1.06922	0.75	0.211	1	ASDC
TANK	0.00726242	1.33239	0.75	0.215	1	ASDC
ATP5F1B	0.00730801	1.61301	1	0.378	1	ASDC
PHKG1	0.00736518	2.31115	0.25	0.03	1	ASDC
NOP14-AS1	0.00736852	1.5813	0.25	0.03	1	ASDC
SYNGR2	0.00739243	0.69505	0.75	0.191	1	ASDC
RFXAP	0.00749061	1.58344	0.25	0.03	1	ASDC
STK11IP	0.00754548	0.271419	0.25	0.028	1	ASDC
WDR43	0.00776454	0.474629	0.75	0.178	1	ASDC
PIK3CD	0.00793184	1.40421	0.5	0.102	1	ASDC
FAM118A	0.00795559	0.492991	0.5	0.094	1	ASDC
BAX	0.00806647	1.03323	1	0.365	1	ASDC
MRPS15	0.00807565	1.35164	0.75	0.226	1	ASDC
AC147067.1	0.00811703	0.357203	0.25	0.028	1	ASDC
DPH3	0.00812702	0.351191	0.5	0.094	1	ASDC
GUSB	0.00817216	0.334454	0.75	0.171	1	ASDC
ARPC1B	0.00822644	1.52223	1	0.576	1	ASDC
EDEM2	0.00828306	0.27518	0.5	0.093	1	ASDC
LIG4	0.00831082	0.554316	0.25	0.029	1	ASDC
FOSL2	0.00843887	0.384596	0.5	0.095	1	ASDC
NAGK	0.00850556	0.517676	0.75	0.186	1	ASDC
PHF6	0.00855212	0.632113	0.5	0.1	1	ASDC
TLN1	0.0085544	1.04308	1	0.454	1	ASDC
YWHAH	0.0086889	0.785335	1	0.278	1	ASDC
RNF6	0.00886962	0.440186	0.5	0.096	1	ASDC
FCGBP	0.00890156	0.557432	0.25	0.029	1	ASDC
SKAP2	0.00892844	0.527647	0.75	0.185	1	ASDC
FAM49B	0.00894723	1.12236	1	0.398	1	ASDC
COLGALT1	0.00896308	0.545055	0.5	0.1	1	ASDC
VIM	0.00915474	1.15016	1	0.838	1	ASDC
HLX	0.00925363	0.55218	0.25	0.03	1	ASDC
EFTUD2	0.00927004	0.285171	0.5	0.095	1	ASDC
RDH14	0.00927679	1.4168	0.5	0.105	1	ASDC
ATP5F1D	0.00932607	1.32157	1	0.556	1	ASDC
FAM3C	0.0093343	0.310569	0.5	0.095	1	ASDC
BABAM2	0.00941716	0.527426	0.5	0.099	1	ASDC
SNX14	0.00961476	0.473425	0.5	0.098	1	ASDC
GAR1	0.00964087	0.258654	0.5	0.094	1	ASDC
TOP1MT	0.00965967	0.257559	0.25	0.029	1	ASDC
CHAF1A	0.00967518	1.58971	0.25	0.031	1	ASDC
MTIF3	0.00971642	1.18712	0.75	0.205	1	ASDC
RAD18	0.00986735	2.34404	0.25	0.032	1	ASDC
HS3ST1	0.0099247	0.36639	0.25	0.03	1	ASDC
CD79A	0	3.26991	0.918	0.042	0	B intermediate
IGHM	0	3.03135	0.84	0.047	0	B intermediate
RALGPS2	0	2.50929	0.745	0.059	0	B intermediate
CD79B	0	2.33894	0.748	0.084	0	B intermediate
BANK1	0	2.32524	0.699	0.034	0	B intermediate
VPREB3	0	2.13263	0.514	0.021	0	B intermediate
TNFRSF13C	0	2.1058	0.624	0.035	0	B intermediate
ARHGAP24	0	1.63519	0.486	0.036	0	B intermediate
LINC00926	0	1.55445	0.489	0.026	0	B intermediate
CD22	1.43828e-244	1.19484	0.262	0.014	1.83639e-240	B intermediate
BCL11A	3.60936e-239	1.73519	0.418	0.038	4.60843e-235	B intermediate
SPIB	1.14447e-227	1.19339	0.305	0.021	1.46126e-223	B intermediate
AFF3	2.76283e-206	1.40144	0.422	0.044	3.52758e-202	B intermediate
PLEKHG1	1.92e-202	0.914027	0.206	0.011	2.45145e-198	B intermediate
FAM30A	4.86457e-198	0.950084	0.213	0.012	6.21109e-194	B intermediate
OSBPL10	2.42014e-174	1.2513	0.312	0.028	3.09004e-170	B intermediate
COBLL1	6.69181e-157	1.3252	0.301	0.029	8.5441e-153	B intermediate
TCF4	3.67523e-147	1.79122	0.535	0.098	4.69253e-143	B intermediate
CD74	1.79283e-125	1.91118	0.993	0.568	2.28909e-121	B intermediate
CD37	6.81402e-125	1.88651	0.957	0.601	8.70014e-121	B intermediate
GNG7	1.19946e-117	1.07546	0.301	0.038	1.53148e-113	B intermediate
HLA-DOB	1.80781e-116	0.73926	0.177	0.014	2.30821e-112	B intermediate
HLA-DRA	3.04806e-114	1.42522	0.965	0.394	3.89176e-110	B intermediate
HLA-DQB1	1.78794e-102	1.48293	0.78	0.264	2.28284e-98	B intermediate
DENND5B	1.14267e-96	0.59212	0.131	0.009	1.45896e-92	B intermediate
HLA-DQA1	5.98282e-89	1.08767	0.706	0.218	7.63887e-85	B intermediate
AIM2	3.78147e-86	0.775132	0.181	0.019	4.82818e-82	B intermediate
MEF2C	1.2145e-82	1.36715	0.546	0.154	1.55067e-78	B intermediate
C16orf74	1.54899e-82	0.803357	0.227	0.03	1.97775e-78	B intermediate
POU2F2	2.05695e-82	1.49217	0.543	0.159	2.62631e-78	B intermediate
HLA-DRB5	1.60125e-81	1.18632	0.628	0.19	2.04448e-77	B intermediate
ADAM28	6.88107e-81	1.40248	0.337	0.065	8.78575e-77	B intermediate
SWAP70	1.21276e-76	1.25584	0.415	0.101	1.54845e-72	B intermediate
PKIG	3.29415e-76	0.760171	0.22	0.03	4.20597e-72	B intermediate
CXXC5	1.98191e-71	1.21719	0.496	0.144	2.5305e-67	B intermediate
P2RX5	1.98486e-68	0.779396	0.23	0.036	2.53427e-64	B intermediate
STX7	1.68205e-62	1.56064	0.472	0.15	2.14765e-58	B intermediate
FCMR	1.6524e-53	1.05043	0.443	0.139	2.10978e-49	B intermediate
HLA-DPA1	2.12842e-53	0.828848	0.844	0.453	2.71757e-49	B intermediate
BLNK	5.62487e-53	0.677299	0.199	0.034	7.18183e-49	B intermediate
SETBP1	8.15247e-53	0.697461	0.145	0.019	1.04091e-48	B intermediate
STRBP	3.44434e-52	0.976137	0.305	0.074	4.39773e-48	B intermediate
CCDC50	1.54103e-51	1.12801	0.39	0.119	1.96759e-47	B intermediate
ORAI2	2.24277e-51	1.0834	0.394	0.12	2.86357e-47	B intermediate
CXCR5	2.5024e-51	0.422531	0.103	0.01	3.19506e-47	B intermediate
CD40	1.06586e-50	0.812479	0.266	0.06	1.36089e-46	B intermediate
SMIM14	1.08298e-47	1.08122	0.369	0.112	1.38275e-43	B intermediate
HLA-DPB1	4.29498e-47	0.910872	0.826	0.486	5.48383e-43	B intermediate
HVCN1	9.54419e-47	0.911712	0.287	0.072	1.2186e-42	B intermediate
PRDM2	2.75285e-45	1.18199	0.489	0.195	3.51484e-41	B intermediate
LY86	8.10374e-45	1.02399	0.376	0.121	1.03469e-40	B intermediate
RCSD1	1.44912e-44	1.19577	0.592	0.284	1.85024e-40	B intermediate
HLA-DMB	1.8911e-44	1.00893	0.479	0.176	2.41456e-40	B intermediate
HLA-DMA	8.08426e-44	0.902645	0.599	0.246	1.0322e-39	B intermediate
HLA-DRB1	6.7935e-42	0.636629	0.791	0.41	8.67394e-38	B intermediate
BCL7A	7.03213e-42	0.63383	0.16	0.027	8.97862e-38	B intermediate
2024-03-01	2.00871e-41	1.23262	0.383	0.13	2.56473e-37	B intermediate
PARP15	4.71243e-41	0.796478	0.23	0.053	6.01683e-37	B intermediate
CD72	7.33487e-41	0.60994	0.184	0.036	9.36516e-37	B intermediate
RAB30	7.59967e-41	0.655834	0.17	0.031	9.70326e-37	B intermediate
WDFY4	2.14555e-39	0.879642	0.195	0.042	2.73944e-35	B intermediate
BIRC3	4.27926e-39	1.28464	0.489	0.206	5.46376e-35	B intermediate
TMEM154	1.87463e-38	0.871105	0.326	0.102	2.39352e-34	B intermediate
CIITA	3.41268e-38	0.970134	0.234	0.059	4.3573e-34	B intermediate
CD24	1.75079e-37	0.770045	0.45	0.168	2.23541e-33	B intermediate
BASP1	1.42088e-36	0.834067	0.394	0.141	1.81418e-32	B intermediate
TSPAN33	4.34096e-36	0.689836	0.199	0.046	5.54254e-32	B intermediate
RPL13A	3.23896e-35	0.654012	0.972	0.92	4.1355e-31	B intermediate
FCRL3	3.4783e-35	0.568926	0.135	0.023	4.44109e-31	B intermediate
MT-CO3	8.99883e-34	0.615779	1	0.988	1.14897e-29	B intermediate
IFT57	1.84297e-33	0.909284	0.316	0.107	2.3531e-29	B intermediate
IRF8	2.32793e-33	0.727376	0.27	0.08	2.9723e-29	B intermediate
BTG1	2.96178e-33	0.649516	0.961	0.838	3.78159e-29	B intermediate
MICAL3	4.7399e-33	0.663187	0.156	0.031	6.0519e-29	B intermediate
RUBCNL	8.21225e-33	0.449282	0.135	0.025	1.04854e-28	B intermediate
HIP1R	1.06378e-32	0.652406	0.16	0.033	1.35823e-28	B intermediate
CXCR4	5.24423e-32	0.985511	0.745	0.488	6.69584e-28	B intermediate
BCAS4	1.12439e-31	0.735454	0.234	0.064	1.43562e-27	B intermediate
RPS11	1.2795e-31	0.742459	0.926	0.867	1.63366e-27	B intermediate
PRKCB	5.38706e-31	1.12629	0.465	0.216	6.8782e-27	B intermediate
ICOSLG	2.66926e-30	0.481441	0.11	0.018	3.4081e-26	B intermediate
HLA-DOA	9.96316e-30	0.699222	0.181	0.045	1.2721e-25	B intermediate
CD83	3.19165e-29	0.851067	0.316	0.114	4.0751e-25	B intermediate
PHACTR1	4.77616e-29	0.890705	0.266	0.087	6.0982e-25	B intermediate
SEL1L3	1.21662e-27	0.845969	0.287	0.101	1.55338e-23	B intermediate
SMC6	1.27023e-27	0.809169	0.248	0.079	1.62183e-23	B intermediate
MIR29B2CHG	1.68498e-27	0.775953	0.199	0.055	2.15138e-23	B intermediate
CDK14	2.76862e-27	0.564112	0.124	0.025	3.53498e-23	B intermediate
BTK	8.25981e-27	0.691335	0.23	0.073	1.05461e-22	B intermediate
SP140	5.87398e-26	0.669419	0.33	0.128	7.4999e-22	B intermediate
LTB	9.52864e-26	0.585796	0.833	0.515	1.21662e-21	B intermediate
PDLIM1	1.19527e-25	0.535678	0.248	0.079	1.52612e-21	B intermediate
SP110	1.31984e-25	0.851832	0.553	0.327	1.68517e-21	B intermediate
RBM38	2.48038e-25	0.54916	0.362	0.151	3.16695e-21	B intermediate
NFKBID	3.01708e-25	0.823985	0.248	0.085	3.8522e-21	B intermediate
PNISR	4.16665e-25	0.833831	0.755	0.562	5.31998e-21	B intermediate
GAPT	6.54158e-25	0.61821	0.206	0.061	8.35228e-21	B intermediate
REL	8.35725e-25	1.02244	0.514	0.283	1.06705e-20	B intermediate
IKZF3	1.59322e-24	0.79353	0.397	0.178	2.03422e-20	B intermediate
LYN	2.34253e-24	0.749773	0.408	0.183	2.99094e-20	B intermediate
ARID1B	7.28802e-24	0.946073	0.514	0.289	9.30535e-20	B intermediate
MT-ND4	8.34828e-24	0.505373	0.993	0.975	1.06591e-19	B intermediate
NCOA3	9.32357e-24	1.03431	0.348	0.156	1.19043e-19	B intermediate
SIPA1L3	1.16048e-23	0.463788	0.11	0.022	1.4817e-19	B intermediate
PARP14	1.89746e-23	1.02694	0.447	0.231	2.42268e-19	B intermediate
CCDC191	4.98848e-23	0.450935	0.11	0.022	6.36929e-19	B intermediate
FOXP1	5.7405e-23	0.913492	0.574	0.356	7.32947e-19	B intermediate
CTSH	9.0401e-23	0.69581	0.465	0.226	1.15424e-18	B intermediate
SMARCB1	1.82958e-22	0.805185	0.362	0.172	2.33601e-18	B intermediate
PTMA	3.32579e-22	0.471017	0.993	0.946	4.24637e-18	B intermediate
BACH2	5.13135e-22	0.67864	0.149	0.039	6.55171e-18	B intermediate
BACE2	1.02144e-21	0.369082	0.113	0.025	1.30417e-17	B intermediate
CHPT1	1.56323e-21	0.818307	0.284	0.116	1.99593e-17	B intermediate
ZDHHC21	2.70614e-21	0.734108	0.199	0.064	3.4552e-17	B intermediate
SYK	5.64387e-21	0.925964	0.273	0.112	7.20609e-17	B intermediate
NUAK2	5.97381e-21	0.377244	0.106	0.023	7.62736e-17	B intermediate
CD82	1.19601e-20	0.89894	0.301	0.129	1.52707e-16	B intermediate
GGA2	1.24597e-20	0.719236	0.312	0.136	1.59085e-16	B intermediate
LAPTM5	1.26945e-20	0.61671	0.805	0.608	1.62083e-16	B intermediate
QRSL1	1.57813e-20	0.532031	0.181	0.056	2.01496e-16	B intermediate
NCF1	2.11017e-20	0.667945	0.489	0.277	2.69426e-16	B intermediate
CDCA7L	2.16643e-20	0.590476	0.135	0.035	2.7661e-16	B intermediate
SEMA4B	2.94703e-20	0.428228	0.113	0.026	3.76277e-16	B intermediate
PPM1K	6.37686e-20	0.840778	0.316	0.142	8.14197e-16	B intermediate
INPP5D	1.02241e-19	0.977682	0.344	0.164	1.30542e-15	B intermediate
HSH2D	1.54117e-19	0.505363	0.188	0.06	1.96776e-15	B intermediate
RIC3	1.90422e-19	0.536195	0.227	0.082	2.4313e-15	B intermediate
MT-ND1	2.20276e-19	0.394777	0.996	0.965	2.81248e-15	B intermediate
RPS8	2.26272e-19	0.470536	0.972	0.939	2.88905e-15	B intermediate
SNX2	3.86107e-19	0.73208	0.447	0.252	4.92981e-15	B intermediate
MALAT1	3.9876e-19	0.486413	1	0.992	5.09137e-15	B intermediate
RPS23	4.90531e-19	0.494589	0.965	0.946	6.2631e-15	B intermediate
SMCHD1	6.27879e-19	0.929455	0.578	0.388	8.01676e-15	B intermediate
MT-ND3	6.98438e-19	0.364728	0.996	0.98	8.91765e-15	B intermediate
EZR	7.72364e-19	0.801828	0.582	0.401	9.86155e-15	B intermediate
DAPP1	2.33013e-18	0.741949	0.234	0.093	2.97511e-14	B intermediate
RPL8	2.71691e-18	0.494344	0.95	0.936	3.46895e-14	B intermediate
SYNGR2	3.38091e-18	0.862054	0.365	0.19	4.31674e-14	B intermediate
PAWR	5.63422e-18	0.438816	0.131	0.036	7.19377e-14	B intermediate
TBC1D9	6.53677e-18	0.674495	0.177	0.06	8.34615e-14	B intermediate
ATP2A3	1.04098e-17	0.861315	0.234	0.093	1.32912e-13	B intermediate
FCGR2B	1.15334e-17	0.463484	0.241	0.094	1.47258e-13	B intermediate
MYCBP2	1.39614e-17	0.779372	0.546	0.352	1.78259e-13	B intermediate
MT-CO2	6.11945e-17	0.366121	1	0.99	7.81332e-13	B intermediate
FAM214A	6.80263e-17	0.693585	0.245	0.102	8.68559e-13	B intermediate
SNHG7	8.26576e-17	0.712685	0.433	0.253	1.05537e-12	B intermediate
SYPL1	3.74135e-16	0.702165	0.355	0.191	4.77695e-12	B intermediate
PNN	3.992e-16	0.6573	0.599	0.429	5.09699e-12	B intermediate
SP100	5.83895e-16	0.803403	0.574	0.421	7.45517e-12	B intermediate
MBD4	6.08377e-16	0.719539	0.369	0.204	7.76775e-12	B intermediate
ZNF441	2.50576e-15	0.391607	0.106	0.028	3.19936e-11	B intermediate
ANKRD44	2.68848e-15	0.832074	0.433	0.261	3.43265e-11	B intermediate
RPS5	4.4919e-15	0.461335	0.894	0.881	5.73526e-11	B intermediate
MKNK2	4.89991e-15	0.603596	0.294	0.144	6.25621e-11	B intermediate
MT-CYB	9.63221e-15	0.343996	0.996	0.984	1.22984e-10	B intermediate
BOD1L1	1.03207e-14	0.703226	0.546	0.385	1.31775e-10	B intermediate
EEF2	1.03498e-14	0.5567	0.762	0.662	1.32146e-10	B intermediate
LRMP	1.48989e-14	0.487922	0.17	0.062	1.9023e-10	B intermediate
SIPA1L1	1.62121e-14	0.657092	0.206	0.084	2.06997e-10	B intermediate
ZBTB20	1.70322e-14	0.942978	0.376	0.217	2.17467e-10	B intermediate
MAP3K1	1.74443e-14	0.777591	0.28	0.139	2.22729e-10	B intermediate
CYB561A3	1.88485e-14	0.485853	0.22	0.093	2.40658e-10	B intermediate
CHMP7	2.13313e-14	0.6009	0.206	0.084	2.72358e-10	B intermediate
XIST	2.77899e-14	0.807961	0.67	0.504	3.54822e-10	B intermediate
PDE4B	5.31067e-14	0.707165	0.287	0.143	6.78066e-10	B intermediate
KMT2E	6.11161e-14	0.707872	0.564	0.411	7.8033e-10	B intermediate
JMJD1C	6.75212e-14	0.752539	0.436	0.279	8.62111e-10	B intermediate
RPLP2	6.91607e-14	0.355776	0.957	0.93	8.83043e-10	B intermediate
RPL11	7.01763e-14	0.3523	0.979	0.951	8.9601e-10	B intermediate
TRAF5	1.13933e-13	0.769095	0.27	0.134	1.4547e-09	B intermediate
DDX17	1.30513e-13	0.760093	0.67	0.542	1.66639e-09	B intermediate
DNAJC10	1.49359e-13	0.714567	0.262	0.13	1.90702e-09	B intermediate
RPL18A	1.53782e-13	0.44828	0.957	0.939	1.96349e-09	B intermediate
GNB5	1.58208e-13	0.604984	0.177	0.069	2.02e-09	B intermediate
PDE7A	1.66782e-13	0.785569	0.277	0.136	2.12948e-09	B intermediate
RPL21	2.10768e-13	0.334402	0.954	0.935	2.69109e-09	B intermediate
MPEG1	2.77938e-13	0.572668	0.216	0.095	3.54872e-09	B intermediate
NOP53	2.80798e-13	0.500515	0.762	0.658	3.58523e-09	B intermediate
TNRC6B	1.05641e-12	0.771083	0.518	0.365	1.34882e-08	B intermediate
TUT4	1.25016e-12	0.657391	0.408	0.256	1.59621e-08	B intermediate
NUP88	1.33713e-12	0.471291	0.152	0.057	1.70724e-08	B intermediate
HHEX	1.71248e-12	0.417983	0.156	0.06	2.1865e-08	B intermediate
RPS6	2.38947e-12	0.286137	0.972	0.935	3.05088e-08	B intermediate
MEF2A	2.72215e-12	0.643379	0.323	0.182	3.47565e-08	B intermediate
GSAP	3.3802e-12	0.674402	0.16	0.063	4.31584e-08	B intermediate
RPL9	7.56272e-12	0.315116	0.933	0.925	9.65608e-08	B intermediate
RFX3	8.84025e-12	0.487367	0.106	0.034	1.12872e-07	B intermediate
RPS20	1.23814e-11	0.40294	0.879	0.802	1.58086e-07	B intermediate
ZNF107	1.24742e-11	0.480411	0.167	0.067	1.5927e-07	B intermediate
RBM26	1.38506e-11	0.662418	0.312	0.178	1.76844e-07	B intermediate
RPS18	1.45941e-11	0.398298	0.95	0.956	1.86337e-07	B intermediate
METTL7A	1.4955e-11	0.52418	0.167	0.07	1.90946e-07	B intermediate
FCHSD2	2.68689e-11	0.530244	0.188	0.083	3.43063e-07	B intermediate
TCF3	2.9189e-11	0.396392	0.149	0.058	3.72685e-07	B intermediate
LYL1	4.13933e-11	0.474082	0.206	0.098	5.2851e-07	B intermediate
P2RY10	7.43112e-11	0.53795	0.216	0.102	9.48805e-07	B intermediate
EEF1B2	7.65425e-11	0.404819	0.844	0.84	9.77295e-07	B intermediate
FAU	8.25755e-11	0.341274	0.901	0.916	1.05432e-06	B intermediate
NFKB2	1.2075e-10	0.504106	0.209	0.102	1.54174e-06	B intermediate
CHD7	1.45311e-10	0.623092	0.195	0.091	1.85533e-06	B intermediate
RPL22	1.52726e-10	0.322245	0.954	0.878	1.95e-06	B intermediate
LY9	1.53266e-10	0.517942	0.199	0.092	1.9569e-06	B intermediate
SESN3	1.93043e-10	0.710108	0.223	0.113	2.46478e-06	B intermediate
TMEM156	2.47139e-10	0.422868	0.184	0.084	3.15547e-06	B intermediate
RIPOR2	3.50462e-10	0.555843	0.465	0.322	4.4747e-06	B intermediate
SF1	4.19946e-10	0.495066	0.677	0.571	5.36187e-06	B intermediate
CBX7	4.82096e-10	0.574353	0.16	0.068	6.1554e-06	B intermediate
UPF2	6.57738e-10	0.541112	0.365	0.231	8.398e-06	B intermediate
TSC22D3	7.42371e-10	0.600483	0.592	0.467	9.47859e-06	B intermediate
ARL17A	9.33744e-10	0.459567	0.135	0.054	1.1922e-05	B intermediate
SMAP2	1.06309e-09	0.590047	0.518	0.391	1.35735e-05	B intermediate
TRIM38	1.13105e-09	0.894113	0.358	0.239	1.44413e-05	B intermediate
CALHM6	1.70896e-09	0.456263	0.174	0.081	2.18199e-05	B intermediate
RABEP2	2.10808e-09	0.409751	0.142	0.06	2.69159e-05	B intermediate
PHKB	2.11396e-09	0.641704	0.28	0.167	2.6991e-05	B intermediate
TTC9	2.20432e-09	0.299018	0.103	0.036	2.81447e-05	B intermediate
PMAIP1	2.45596e-09	0.406818	0.181	0.085	3.13577e-05	B intermediate
JUND	3.8311e-09	0.415713	0.794	0.767	4.89155e-05	B intermediate
FGD2	3.83463e-09	0.406285	0.124	0.05	4.89606e-05	B intermediate
CYFIP2	6.01882e-09	0.514081	0.27	0.151	7.68483e-05	B intermediate
HNRNPH1	6.35654e-09	0.577081	0.521	0.404	8.11603e-05	B intermediate
CARD11	7.15726e-09	0.337719	0.124	0.05	9.13839e-05	B intermediate
POLM	8.03472e-09	0.390349	0.131	0.055	0.000102587	B intermediate
GRK3	8.42902e-09	0.551635	0.142	0.063	0.000107622	B intermediate
ATP2B1	9.18325e-09	0.630056	0.369	0.252	0.000117252	B intermediate
BCL2	1.07729e-08	0.59241	0.298	0.183	0.000137548	B intermediate
ARGLU1	1.10117e-08	0.393752	0.66	0.553	0.000140597	B intermediate
MAP4K4	1.35885e-08	0.682259	0.287	0.177	0.000173499	B intermediate
RPL18	1.37514e-08	0.281637	0.957	0.934	0.000175578	B intermediate
RBM5	1.69127e-08	0.520318	0.291	0.179	0.000215941	B intermediate
TPD52	1.87511e-08	0.312176	0.199	0.099	0.000239414	B intermediate
TFEB	2.36427e-08	0.307128	0.131	0.057	0.00030187	B intermediate
PARP1	2.66204e-08	0.468028	0.401	0.283	0.000339889	B intermediate
NAP1L1	3.14535e-08	0.396239	0.652	0.537	0.000401598	B intermediate
NGLY1	3.99561e-08	0.442581	0.234	0.132	0.000510159	B intermediate
MARF1	4.05749e-08	0.64269	0.177	0.09	0.000518061	B intermediate
SNX29	4.79871e-08	0.519324	0.17	0.086	0.000612699	B intermediate
GABPB1-AS1	5.56244e-08	0.733456	0.323	0.208	0.000710212	B intermediate
BTG2	5.7645e-08	0.401027	0.518	0.389	0.000736011	B intermediate
EBLN3P	6.79501e-08	0.435541	0.252	0.149	0.000867587	B intermediate
ZFAS1	8.14274e-08	0.404033	0.628	0.533	0.00103966	B intermediate
TCEA1	8.97203e-08	0.352618	0.511	0.388	0.00114555	B intermediate
RPS27	1.10552e-07	0.275534	0.986	0.964	0.00141153	B intermediate
CAMK1D	1.30043e-07	0.420366	0.184	0.097	0.00166039	B intermediate
2024-03-09	1.37189e-07	0.337362	0.195	0.102	0.00175163	B intermediate
ANKRD13A	1.41486e-07	0.532356	0.206	0.115	0.00180649	B intermediate
CCNG2	1.61677e-07	0.365948	0.121	0.052	0.00206429	B intermediate
ADAM19	1.73655e-07	0.338297	0.138	0.063	0.00221723	B intermediate
EAF2	1.80227e-07	0.428652	0.142	0.068	0.00230114	B intermediate
RPL19	1.8915e-07	0.253355	0.972	0.953	0.00241506	B intermediate
RASGRP2	2.10621e-07	0.491131	0.259	0.161	0.00268921	B intermediate
ZNF791	2.16427e-07	0.551702	0.227	0.132	0.00276334	B intermediate
KDM4C	2.2893e-07	0.49118	0.181	0.096	0.00292298	B intermediate
ATRX	2.77993e-07	0.589378	0.486	0.384	0.00354942	B intermediate
MT-CO1	3.08919e-07	0.260555	1	0.989	0.00394428	B intermediate
HERPUD1	3.35465e-07	0.598158	0.447	0.342	0.00428322	B intermediate
FAM107B	3.54099e-07	0.358887	0.574	0.464	0.00452114	B intermediate
WASHC4	3.62813e-07	0.557421	0.223	0.134	0.0046324	B intermediate
OGA	3.78256e-07	0.703015	0.358	0.257	0.00482957	B intermediate
AKAP9	4.24417e-07	0.49863	0.465	0.36	0.00541896	B intermediate
BAZ2A	4.31771e-07	0.526366	0.241	0.147	0.00551285	B intermediate
ERAP2	4.55211e-07	0.635024	0.245	0.151	0.00581213	B intermediate
BBX	4.61638e-07	0.600952	0.348	0.246	0.00589419	B intermediate
POU2F1	5.23958e-07	0.439578	0.138	0.067	0.0066899	B intermediate
CD180	5.27728e-07	0.326269	0.11	0.049	0.00673803	B intermediate
GNA12	5.37676e-07	0.417215	0.128	0.061	0.00686505	B intermediate
MTSS1	5.83508e-07	0.605131	0.213	0.125	0.00745023	B intermediate
ITSN2	8.02335e-07	0.779375	0.316	0.222	0.0102442	B intermediate
ITPR1	8.22943e-07	0.611896	0.142	0.071	0.0105073	B intermediate
ZCCHC7	9.52092e-07	0.380885	0.216	0.127	0.0121563	B intermediate
ZNF581	1.26391e-06	0.322863	0.145	0.073	0.0161376	B intermediate
TBC1D22A	1.42591e-06	0.480091	0.209	0.126	0.018206	B intermediate
RBM39	1.59988e-06	0.307053	0.691	0.617	0.0204273	B intermediate
ISG20	1.844e-06	0.382593	0.489	0.372	0.0235442	B intermediate
AGPAT5	1.87134e-06	0.325548	0.128	0.062	0.0238932	B intermediate
ZNF92	2.28086e-06	0.43699	0.177	0.099	0.029122	B intermediate
EIF2S3	2.36276e-06	0.42092	0.426	0.331	0.0301677	B intermediate
RPL23A	2.63006e-06	0.28948	0.904	0.91	0.0335806	B intermediate
KIAA0040	2.90574e-06	0.40256	0.191	0.111	0.0371005	B intermediate
ZNF24	3.20177e-06	0.530967	0.273	0.185	0.0408802	B intermediate
FUS	3.36869e-06	0.446377	0.67	0.599	0.0430114	B intermediate
CIRBP	3.53154e-06	0.313317	0.695	0.638	0.0450907	B intermediate
RNF41	3.74111e-06	0.443578	0.121	0.059	0.0477664	B intermediate
MDM4	4.1569e-06	0.606248	0.337	0.247	0.0530753	B intermediate
SKIL	4.27514e-06	0.315102	0.316	0.218	0.054585	B intermediate
KDM4B	4.29174e-06	0.38128	0.135	0.068	0.054797	B intermediate
BPTF	5.46341e-06	0.640211	0.429	0.354	0.0697568	B intermediate
RSF1	5.93778e-06	0.436417	0.387	0.292	0.0758136	B intermediate
HNRNPU	6.05128e-06	0.378247	0.674	0.585	0.0772627	B intermediate
TMEM243	6.09569e-06	0.399661	0.301	0.208	0.0778297	B intermediate
LMBRD1	6.98287e-06	0.318294	0.23	0.146	0.0891573	B intermediate
UVRAG	7.03194e-06	0.323623	0.206	0.125	0.0897838	B intermediate
RHOH	7.17771e-06	0.323604	0.277	0.177	0.091645	B intermediate
SRSF10	9.03725e-06	0.541708	0.436	0.355	0.115388	B intermediate
AIDA	9.35029e-06	0.490692	0.209	0.132	0.119385	B intermediate
BCL2L11	9.80299e-06	0.367737	0.128	0.065	0.125165	B intermediate
LIMD2	1.03586e-05	0.359398	0.606	0.528	0.132259	B intermediate
KMT2A	1.20456e-05	0.567492	0.394	0.304	0.153798	B intermediate
BRAF	1.23258e-05	0.661134	0.191	0.118	0.157375	B intermediate
YWHAZ	1.23934e-05	0.309898	0.674	0.617	0.158239	B intermediate
EPN1	1.27828e-05	0.672954	0.238	0.16	0.16321	B intermediate
PXK	1.28089e-05	0.492937	0.152	0.086	0.163544	B intermediate
CHCHD10	1.29089e-05	0.348353	0.429	0.338	0.16482	B intermediate
POLD4	1.37826e-05	0.408714	0.216	0.136	0.175976	B intermediate
PPP3CA	1.50357e-05	0.454558	0.234	0.154	0.191976	B intermediate
PLEKHA2	1.55723e-05	0.530897	0.206	0.13	0.198827	B intermediate
CP	1.56005e-05	0.400757	0.117	0.058	0.199187	B intermediate
IER5	1.59407e-05	0.44017	0.301	0.213	0.203531	B intermediate
CAMK2D	1.60764e-05	0.358273	0.17	0.099	0.205263	B intermediate
TSPAN3	1.6537e-05	0.31709	0.216	0.136	0.211145	B intermediate
NSF	1.71684e-05	0.44881	0.163	0.095	0.219206	B intermediate
TRA2B	2.01233e-05	0.489179	0.472	0.396	0.256934	B intermediate
LSM7	2.03236e-05	0.36898	0.486	0.405	0.259491	B intermediate
BDP1	2.4118e-05	0.529533	0.312	0.228	0.307939	B intermediate
VPS13C	3.05918e-05	0.449504	0.404	0.326	0.390596	B intermediate
SKAP2	3.0593e-05	0.415319	0.266	0.185	0.390611	B intermediate
TNIP1	3.10604e-05	0.320565	0.238	0.157	0.396579	B intermediate
MGAT5	3.24348e-05	0.455584	0.131	0.072	0.414128	B intermediate
USP8	3.8223e-05	0.808526	0.298	0.224	0.488032	B intermediate
ABCG1	3.84472e-05	0.524547	0.145	0.083	0.490894	B intermediate
ZNF292	3.88674e-05	0.436515	0.348	0.268	0.496259	B intermediate
DMXL1	3.95197e-05	0.399284	0.156	0.091	0.504588	B intermediate
TAF1D	4.37949e-05	0.427021	0.39	0.317	0.559174	B intermediate
ST6GAL1	4.49769e-05	0.345249	0.174	0.105	0.574265	B intermediate
AVL9	4.50979e-05	0.398155	0.138	0.078	0.57581	B intermediate
BRD4	4.96218e-05	0.530696	0.309	0.234	0.633571	B intermediate
MIS18BP1	4.9987e-05	0.421269	0.301	0.222	0.638234	B intermediate
FUT8	5.3004e-05	0.328847	0.138	0.077	0.676755	B intermediate
PAN3	5.77408e-05	0.369956	0.174	0.105	0.737235	B intermediate
RNF19A	6.2185e-05	0.469376	0.323	0.243	0.793978	B intermediate
CDC40	6.94851e-05	0.402733	0.312	0.233	0.887185	B intermediate
IQSEC1	6.96027e-05	0.528239	0.177	0.112	0.888687	B intermediate
DGKD	6.96345e-05	0.465623	0.152	0.089	0.889093	B intermediate
SECISBP2	7.11569e-05	0.587087	0.259	0.185	0.908531	B intermediate
TTC3	7.38459e-05	0.418541	0.379	0.3	0.942864	B intermediate
EVI2B	8.97136e-05	0.41869	0.44	0.367	1	B intermediate
RPS10	9.11316e-05	0.311212	0.667	0.621	1	B intermediate
PRRC2C	9.27614e-05	0.386265	0.61	0.554	1	B intermediate
AGR2	9.76861e-05	0.443461	0.27	0.187	1	B intermediate
PHF3	9.9015e-05	0.535284	0.358	0.284	1	B intermediate
ARHGAP17	0.000101187	0.446879	0.113	0.062	1	B intermediate
SLC38A1	0.000104754	0.410556	0.326	0.244	1	B intermediate
SCAF11	0.000114443	0.375323	0.528	0.463	1	B intermediate
ODC1	0.000120694	0.367238	0.301	0.224	1	B intermediate
RASSF2	0.000121262	0.412877	0.138	0.081	1	B intermediate
ANKRD12	0.000124501	0.45481	0.621	0.579	1	B intermediate
DUSP22	0.000128327	0.354493	0.156	0.095	1	B intermediate
TCOF1	0.00013026	0.33204	0.174	0.11	1	B intermediate
RHBDF2	0.000140788	0.387309	0.145	0.087	1	B intermediate
PHC3	0.000152613	0.548545	0.202	0.136	1	B intermediate
ZBTB44	0.000160222	0.456238	0.167	0.105	1	B intermediate
KAT6B	0.0001693	0.345301	0.227	0.156	1	B intermediate
ATF7IP	0.000169534	0.49783	0.291	0.216	1	B intermediate
DCLRE1C	0.000177218	0.368781	0.117	0.065	1	B intermediate
RUFY3	0.000191606	0.491558	0.135	0.081	1	B intermediate
SHMT2	0.00020375	0.305728	0.135	0.079	1	B intermediate
AMFR	0.000212848	0.386556	0.121	0.069	1	B intermediate
TNRC6A	0.000215721	0.431469	0.223	0.153	1	B intermediate
ZFP36L1	0.000215797	0.279424	0.486	0.411	1	B intermediate
TXNIP	0.000222797	0.285091	0.869	0.782	1	B intermediate
MSI2	0.000224522	0.482475	0.188	0.124	1	B intermediate
ARRDC2	0.000227845	0.384171	0.149	0.091	1	B intermediate
CDK13	0.000228415	0.498417	0.323	0.248	1	B intermediate
AFF4	0.000230367	0.455768	0.287	0.22	1	B intermediate
ZBTB10	0.000270729	0.294204	0.11	0.06	1	B intermediate
NEMF	0.000274855	0.45826	0.301	0.233	1	B intermediate
USP34	0.000277238	0.607842	0.305	0.239	1	B intermediate
MAP4K2	0.000284923	0.352971	0.106	0.058	1	B intermediate
METTL8	0.000302433	0.351291	0.11	0.061	1	B intermediate
SEC62	0.000324172	0.304015	0.532	0.484	1	B intermediate
MCPH1	0.000380068	0.365023	0.156	0.099	1	B intermediate
MBD5	0.000381177	0.410134	0.16	0.101	1	B intermediate
SNX8	0.000428695	0.288695	0.113	0.066	1	B intermediate
RSRP1	0.000430684	0.326755	0.514	0.44	1	B intermediate
ZNF493	0.000434183	0.334948	0.11	0.062	1	B intermediate
UBE2E2	0.000475435	0.267442	0.11	0.063	1	B intermediate
HECTD1	0.000494433	0.432002	0.252	0.187	1	B intermediate
AC025164.1	0.00051403	0.328858	0.149	0.093	1	B intermediate
WDR11	0.000539531	0.462282	0.17	0.115	1	B intermediate
PIKFYVE	0.000541629	0.358689	0.121	0.071	1	B intermediate
NSD3	0.000554794	0.39405	0.44	0.382	1	B intermediate
TAPBP	0.000555476	0.422688	0.475	0.436	1	B intermediate
KYNU	0.000575741	0.342915	0.117	0.069	1	B intermediate
SHPRH	0.000595046	0.36824	0.202	0.141	1	B intermediate
SELL	0.000605191	0.275441	0.358	0.274	1	B intermediate
ATM	0.000641388	0.488384	0.401	0.34	1	B intermediate
LPGAT1	0.000683072	0.326205	0.255	0.189	1	B intermediate
RPL22L1	0.000794238	0.274066	0.376	0.314	1	B intermediate
PGGT1B	0.00080501	0.40393	0.163	0.11	1	B intermediate
SP140L	0.000809798	0.394814	0.23	0.167	1	B intermediate
SNX10	0.000840656	0.301049	0.202	0.142	1	B intermediate
RERE	0.000900752	0.36787	0.167	0.111	1	B intermediate
GIGYF1	0.00090102	0.338331	0.117	0.07	1	B intermediate
ZNHIT6	0.00090473	0.265114	0.17	0.113	1	B intermediate
NFX1	0.00101005	0.377232	0.124	0.076	1	B intermediate
CD55	0.00101484	0.353897	0.312	0.246	1	B intermediate
ELMSAN1	0.00107325	0.38452	0.16	0.107	1	B intermediate
BCL10	0.00113816	0.256201	0.181	0.124	1	B intermediate
SH3BP5	0.00116638	0.28078	0.27	0.205	1	B intermediate
DAAM1	0.00118067	0.300427	0.138	0.087	1	B intermediate
GUCD1	0.00126745	0.321916	0.117	0.071	1	B intermediate
DDX3X	0.00126835	0.309398	0.592	0.548	1	B intermediate
BACH1	0.00143957	0.39069	0.199	0.144	1	B intermediate
SON	0.0014867	0.325543	0.713	0.658	1	B intermediate
ASH1L	0.00153883	0.415659	0.305	0.243	1	B intermediate
UBXN2A	0.00164041	0.302547	0.149	0.098	1	B intermediate
AHI1	0.00168102	0.391819	0.128	0.081	1	B intermediate
MTMR4	0.00168287	0.272836	0.113	0.068	1	B intermediate
TNFAIP8	0.00171	0.363109	0.397	0.344	1	B intermediate
RGS19	0.0017432	0.251198	0.316	0.255	1	B intermediate
BCLAF1	0.00179644	0.352358	0.426	0.376	1	B intermediate
CNTRL	0.00181392	0.365386	0.23	0.172	1	B intermediate
PLEKHO1	0.00192879	0.388706	0.369	0.309	1	B intermediate
TAF7	0.0019524	0.301689	0.365	0.304	1	B intermediate
PSIP1	0.00202653	0.367138	0.404	0.35	1	B intermediate
KDM6B	0.00205442	0.341322	0.156	0.105	1	B intermediate
ELOVL5	0.00206757	0.292399	0.202	0.146	1	B intermediate
CLEC2D	0.00207301	0.413103	0.379	0.31	1	B intermediate
ZNF580	0.00216034	0.393889	0.149	0.101	1	B intermediate
RPS6KA5	0.00220607	0.271082	0.152	0.101	1	B intermediate
HIF1A	0.0022357	0.304326	0.34	0.278	1	B intermediate
PHF6	0.00240421	0.308301	0.149	0.1	1	B intermediate
GTF2I	0.00241875	0.330332	0.305	0.248	1	B intermediate
VHL	0.00254423	0.280362	0.156	0.106	1	B intermediate
CSNK1G3	0.00259386	0.376691	0.16	0.11	1	B intermediate
KMT2C	0.00270624	0.503949	0.27	0.215	1	B intermediate
PHF14	0.00293727	0.283768	0.23	0.174	1	B intermediate
MIA3	0.00294089	0.383319	0.255	0.2	1	B intermediate
ZNF326	0.00308646	0.5643	0.188	0.139	1	B intermediate
RBM6	0.00314625	0.435323	0.238	0.185	1	B intermediate
ARID5B	0.00318567	0.329488	0.376	0.309	1	B intermediate
RBM25	0.00373851	0.298764	0.475	0.431	1	B intermediate
PCMTD1	0.00377577	0.254833	0.262	0.208	1	B intermediate
TBC1D5	0.0037882	0.327075	0.17	0.123	1	B intermediate
CWF19L2	0.00405551	0.293934	0.252	0.196	1	B intermediate
TLK1	0.00425899	0.293763	0.284	0.229	1	B intermediate
PRKD3	0.0045314	0.341095	0.131	0.087	1	B intermediate
CEP170	0.0046198	0.359579	0.163	0.117	1	B intermediate
ENTPD1	0.00462462	0.352047	0.117	0.077	1	B intermediate
REV3L	0.00478842	0.272893	0.138	0.094	1	B intermediate
LCOR	0.00508533	0.463235	0.191	0.145	1	B intermediate
FTX	0.00533587	0.374519	0.216	0.166	1	B intermediate
RNASEH2B	0.00535529	0.349471	0.277	0.227	1	B intermediate
HPS4	0.00535613	0.343129	0.131	0.089	1	B intermediate
GATAD1	0.00540231	0.425177	0.149	0.105	1	B intermediate
SMG1	0.00540722	0.462115	0.301	0.261	1	B intermediate
SRSF4	0.00548724	0.364109	0.319	0.275	1	B intermediate
MFSD14C	0.00561394	0.302817	0.142	0.098	1	B intermediate
AGO3	0.00562956	0.378444	0.167	0.12	1	B intermediate
AP1B1	0.00600746	0.391056	0.177	0.132	1	B intermediate
USP16	0.00654246	0.362938	0.305	0.259	1	B intermediate
HERC4	0.00672616	0.393641	0.188	0.142	1	B intermediate
STAG1	0.00697698	0.338703	0.177	0.133	1	B intermediate
ANKRD11	0.00760103	0.4231	0.415	0.379	1	B intermediate
GATAD2B	0.00761724	0.360731	0.135	0.093	1	B intermediate
VPS13B	0.00765381	0.296195	0.106	0.069	1	B intermediate
ELK4	0.00775266	0.320005	0.16	0.115	1	B intermediate
NKTR	0.00782073	0.5453	0.383	0.351	1	B intermediate
RNMT	0.00785591	0.28599	0.34	0.293	1	B intermediate
CEPT1	0.0078871	0.31182	0.121	0.082	1	B intermediate
ZNF274	0.00815016	0.251976	0.11	0.072	1	B intermediate
PPP4R3A	0.00843527	0.380764	0.238	0.189	1	B intermediate
DDX6	0.00847774	0.369297	0.415	0.378	1	B intermediate
R3HDM2	0.00954119	0.340854	0.252	0.205	1	B intermediate
SINHCAF	0.00968766	0.273011	0.199	0.154	1	B intermediate
MRE11	0.00983192	0.316652	0.11	0.073	1	B intermediate
CD79A	0	3.06014	0.866	0.038	0	B memory
BANK1	0	2.1902	0.675	0.03	0	B memory
VPREB3	0	2.12475	0.584	0.018	0	B memory
TNFRSF13C	0	2.12412	0.683	0.031	0	B memory
CD79B	0	1.79783	0.672	0.081	0	B memory
LINC00926	0	1.55939	0.503	0.023	0	B memory
RALGPS2	0	1.55395	0.534	0.058	0	B memory
GNG7	0	1.27928	0.445	0.035	0	B memory
AIM2	0	0.863506	0.256	0.017	0	B memory
SPIB	0	0.858452	0.297	0.019	0	B memory
FAM30A	0	0.850357	0.202	0.011	0	B memory
COCH	0	0.774808	0.199	0.002	0	B memory
CPNE5	0	0.736994	0.217	0.007	0	B memory
CD22	0	0.730718	0.228	0.013	0	B memory
TEX9	0	0.52398	0.152	0.006	0	B memory
IGKC	0	0.26985	0.744	0.148	0	B memory
IGHG4	6.05833e-299	0.415571	0.291	0.025	7.73528e-295	B memory
IGHG3	9.39997e-289	0.376435	0.269	0.022	1.20019e-284	B memory
SSPN	2.57217e-284	0.773673	0.217	0.015	3.28415e-280	B memory
MEF2C	1.87747e-275	1.70687	0.675	0.15	2.39715e-271	B memory
HLA-DRA	2.13337e-271	1.76096	0.989	0.391	2.72389e-267	B memory
COBLL1	7.561e-271	0.866153	0.291	0.028	9.65388e-267	B memory
HLA-DQB1	9.29211e-258	1.7649	0.85	0.261	1.18642e-253	B memory
SNX22	6.89323e-256	0.503665	0.139	0.007	8.80128e-252	B memory
CD74	2.96746e-254	2.18291	0.985	0.566	3.78885e-250	B memory
HLA-DOB	7.16862e-254	0.610482	0.189	0.013	9.15289e-250	B memory
ADAM28	2.69719e-240	1.23177	0.41	0.063	3.44377e-236	B memory
P2RX5	4.08955e-223	0.847598	0.293	0.034	5.22154e-219	B memory
HLA-DRB5	5.58815e-217	1.15795	0.724	0.187	7.13494e-213	B memory
BCL11A	1.28002e-212	0.798602	0.301	0.037	1.63433e-208	B memory
HLA-DQA1	6.23282e-203	1.12169	0.759	0.215	7.95807e-199	B memory
HLA-DPB1	9.40278e-198	1.44169	0.963	0.483	1.20055e-193	B memory
CD37	1.17609e-180	1.69322	0.898	0.6	1.50163e-176	B memory
GRAMD1C	4.70715e-174	0.373577	0.117	0.007	6.01009e-170	B memory
PKIG	3.52795e-171	0.685482	0.237	0.029	4.50449e-167	B memory
HLA-DPA1	3.35713e-161	1.09453	0.933	0.45	4.28638e-157	B memory
AFF3	2.54578e-159	0.703951	0.288	0.043	3.25046e-155	B memory
OSBPL10	5.93909e-159	0.652901	0.226	0.028	7.58303e-155	B memory
CD40	1.66796e-149	0.921945	0.319	0.058	2.12965e-145	B memory
HLA-DRB1	1.90466e-149	1.00607	0.909	0.407	2.43187e-145	B memory
HVCN1	1.0212e-140	0.939443	0.347	0.07	1.30386e-136	B memory
TMEM154	2.22952e-131	0.861919	0.414	0.1	2.84665e-127	B memory
LY86	3.35075e-129	0.983855	0.449	0.119	4.27824e-125	B memory
ARHGAP24	3.13401e-128	0.755367	0.236	0.037	4.00151e-124	B memory
PDLIM1	5.72066e-128	0.710698	0.364	0.077	7.30414e-124	B memory
SWAP70	9.47879e-126	0.918975	0.399	0.099	1.21025e-121	B memory
RPS23	5.11287e-121	0.766791	0.996	0.945	6.52812e-117	B memory
RPL8	3.20673e-119	0.831745	0.972	0.935	4.09435e-115	B memory
HLA-DMB	4.43683e-119	1.00728	0.551	0.173	5.66494e-115	B memory
SETBP1	2.94133e-109	0.460138	0.152	0.018	3.75548e-105	B memory
IGHM	3.86311e-109	0.582638	0.265	0.049	4.93242e-105	B memory
RPL18A	4.03934e-109	0.739233	0.993	0.939	5.15743e-105	B memory
PTMA	8.93203e-102	0.702642	0.991	0.945	1.14044e-97	B memory
RPS5	8.11998e-100	0.80236	0.952	0.88	1.03676e-95	B memory
RPS8	1.3729e-99	0.703363	0.996	0.939	1.75292e-95	B memory
POU2F2	1.55032e-99	1.05139	0.479	0.157	1.97944e-95	B memory
SEL1L3	1.46841e-95	0.883055	0.364	0.099	1.87487e-91	B memory
RPL13A	1.98906e-94	0.716611	0.991	0.92	2.53963e-90	B memory
RPL11	4.84129e-93	0.632314	0.991	0.95	6.18136e-89	B memory
SYNGR2	6.5742e-93	1.02489	0.506	0.188	8.39394e-89	B memory
RPS18	2.68969e-92	0.674622	0.993	0.956	3.4342e-88	B memory
RPS11	4.25572e-91	0.788963	0.974	0.866	5.4337e-87	B memory
HSH2D	5.05429e-90	0.547043	0.269	0.059	6.45332e-86	B memory
RPL21	1.37894e-89	0.655686	0.993	0.934	1.76062e-85	B memory
RPL19	1.10416e-87	0.593081	0.994	0.953	1.40979e-83	B memory
HLA-DMA	1.01882e-86	0.894013	0.62	0.244	1.30083e-82	B memory
RPLP1	1.50515e-86	0.643125	0.998	0.977	1.92178e-82	B memory
BASP1	7.54549e-84	0.677261	0.432	0.139	9.63409e-80	B memory
EEF1A1	1.1565e-82	0.550654	1	0.979	1.47661e-78	B memory
RPL32	1.60074e-81	0.597795	0.993	0.952	2.04382e-77	B memory
2024-03-01	4.43875e-81	0.734724	0.401	0.129	5.66739e-77	B memory
TCF4	2.9748e-80	0.827672	0.336	0.098	3.79822e-76	B memory
TMEM156	3.19295e-79	0.718566	0.306	0.082	4.07676e-75	B memory
RPL18	3.28246e-79	0.590368	0.97	0.934	4.19105e-75	B memory
EEF1B2	3.573e-79	0.768482	0.944	0.838	4.56201e-75	B memory
RPLP2	6.63797e-79	0.597083	0.989	0.929	8.47536e-75	B memory
PRKCB	8.73466e-78	0.888103	0.527	0.214	1.11524e-73	B memory
FAU	2.99182e-77	0.578371	0.965	0.916	3.81995e-73	B memory
RPS16	1.65857e-76	0.602741	0.98	0.907	2.11767e-72	B memory
STAG3	4.33238e-76	0.687264	0.167	0.029	5.53158e-72	B memory
RPL29	5.05106e-76	0.583542	0.987	0.93	6.44919e-72	B memory
ID3	4.04604e-75	0.551163	0.317	0.088	5.16599e-71	B memory
EZR	1.50679e-74	0.922049	0.707	0.399	1.92387e-70	B memory
RPS2	2.85633e-73	0.544051	0.993	0.959	3.64696e-69	B memory
HHEX	8.01615e-73	0.585738	0.239	0.059	1.0235e-68	B memory
SMARCB1	9.22553e-73	0.843226	0.442	0.17	1.17792e-68	B memory
SMAP2	3.53512e-69	1.04879	0.679	0.389	4.51364e-65	B memory
LAPTM5	4.44179e-69	0.993349	0.857	0.607	5.67128e-65	B memory
RPS13	9.62867e-69	0.563195	0.993	0.914	1.22939e-64	B memory
IRF8	1.08979e-68	0.610869	0.282	0.079	1.39144e-64	B memory
FCMR	1.18384e-67	0.68987	0.401	0.138	1.51153e-63	B memory
LTB	1.48052e-67	0.83147	0.853	0.513	1.89033e-63	B memory
C16orf74	1.56347e-67	0.444753	0.16	0.03	1.99624e-63	B memory
CXXC5	1.81802e-67	0.74089	0.401	0.143	2.32125e-63	B memory
CDK14	1.50354e-66	0.49591	0.139	0.024	1.91972e-62	B memory
RPL37	2.69024e-64	0.537992	0.994	0.938	3.43489e-60	B memory
RPL39	4.67149e-64	0.535779	0.994	0.945	5.96456e-60	B memory
RPL13	7.99567e-64	0.476359	0.994	0.971	1.02089e-59	B memory
CD24	2.69177e-63	0.66981	0.445	0.166	3.43685e-59	B memory
RPS6	1.15827e-62	0.506636	0.989	0.934	1.47888e-58	B memory
RPS3A	3.29627e-62	0.510366	0.996	0.949	4.20867e-58	B memory
RPS15	5.51277e-62	0.518422	0.98	0.94	7.0387e-58	B memory
BCAS4	1.00802e-60	0.530642	0.239	0.063	1.28704e-56	B memory
RPL10A	1.18143e-60	0.578753	0.972	0.889	1.50845e-56	B memory
RPS27	4.39955e-60	0.539308	0.998	0.964	5.61734e-56	B memory
TSC22D3	1.91398e-59	0.877943	0.746	0.465	2.44377e-55	B memory
ARID5B	3.05054e-59	0.896072	0.596	0.306	3.89494e-55	B memory
BTK	8.01245e-58	0.611207	0.245	0.072	1.02303e-53	B memory
SP140	2.97658e-57	0.713907	0.353	0.126	3.80049e-53	B memory
RPL9	1.16812e-56	0.489849	0.989	0.924	1.49145e-52	B memory
RPS14	2.14005e-56	0.503471	0.994	0.953	2.73241e-52	B memory
DAPP1	5.83029e-55	0.670636	0.278	0.091	7.44411e-51	B memory
SCIMP	1.1235e-54	0.726919	0.258	0.082	1.43449e-50	B memory
NUAK2	6.96963e-54	0.345134	0.122	0.022	8.89882e-50	B memory
RPL34	7.66641e-54	0.472133	0.994	0.942	9.78847e-50	B memory
ZNF296	4.59301e-53	0.301232	0.115	0.02	5.86436e-49	B memory
CD82	9.77036e-53	0.636014	0.343	0.128	1.24748e-48	B memory
SMAGP	7.86044e-52	0.396958	0.173	0.041	1.00362e-47	B memory
RPS28	1.29656e-51	0.440013	0.996	0.951	1.65545e-47	B memory
RPL23A	2.56203e-51	0.512492	0.993	0.909	3.2712e-47	B memory
RPL22	9.72624e-51	0.472359	0.972	0.877	1.24185e-46	B memory
ISG20	2.04194e-50	0.72819	0.66	0.369	2.60715e-46	B memory
RPS25	6.39565e-50	0.479637	0.978	0.91	8.16597e-46	B memory
LYL1	1.5353e-49	0.47538	0.278	0.097	1.96027e-45	B memory
CD70	3.32195e-49	0.344015	0.115	0.021	4.24146e-45	B memory
RPL12	7.2001e-49	0.481329	0.983	0.922	9.19309e-45	B memory
RPS20	2.11026e-48	0.607313	0.948	0.8	2.69438e-44	B memory
RPS4X	2.84824e-48	0.448365	0.994	0.953	3.63663e-44	B memory
MARCKSL1	5.08022e-48	0.586565	0.364	0.144	6.48642e-44	B memory
RPS10	9.94873e-46	0.732129	0.796	0.619	1.27025e-41	B memory
UVRAG	2.77006e-45	0.600774	0.315	0.123	3.53682e-41	B memory
RPSA	2.91146e-45	0.502537	0.959	0.884	3.71735e-41	B memory
CTSH	4.73326e-45	0.565044	0.486	0.224	6.04342e-41	B memory
RCSD1	5.13485e-45	0.740213	0.531	0.283	6.55617e-41	B memory
IFT57	7.83586e-45	0.568454	0.289	0.106	1.00048e-40	B memory
RPL15	8.59942e-45	0.390855	0.972	0.926	1.09797e-40	B memory
EAF2	9.53712e-45	0.639393	0.213	0.067	1.2177e-40	B memory
CIITA	1.03721e-44	0.510667	0.199	0.058	1.32431e-40	B memory
GAPT	1.58101e-44	0.516329	0.204	0.061	2.01864e-40	B memory
RPS12	4.28863e-44	0.416174	0.996	0.96	5.47572e-40	B memory
ZDHHC14	5.34126e-44	0.339572	0.119	0.024	6.81972e-40	B memory
RPL30	6.18395e-44	0.427231	0.991	0.95	7.89567e-40	B memory
RACK1	3.50244e-43	0.471957	0.972	0.901	4.47191e-39	B memory
ORAI2	3.65835e-43	0.539785	0.308	0.119	4.67098e-39	B memory
RIPOR2	1.0941e-42	0.604702	0.588	0.32	1.39695e-38	B memory
CCDC50	1.15878e-42	0.545109	0.302	0.119	1.47953e-38	B memory
RPL4	1.46458e-42	0.526011	0.913	0.787	1.86998e-38	B memory
SMIM14	3.23196e-42	0.681529	0.289	0.111	4.12657e-38	B memory
MT-CO3	8.89175e-42	0.374803	0.996	0.988	1.1353e-37	B memory
RPL27	1.70245e-41	0.494591	0.959	0.839	2.17368e-37	B memory
SELL	1.71205e-41	0.586974	0.534	0.271	2.18594e-37	B memory
RPLP0	3.03962e-41	0.481568	0.95	0.861	3.88098e-37	B memory
EEF2	3.67342e-41	0.603173	0.831	0.661	4.69022e-37	B memory
BLNK	3.80897e-40	0.404884	0.137	0.034	4.86329e-36	B memory
CHCHD10	8.41851e-40	0.661459	0.566	0.336	1.07488e-35	B memory
SYPL1	1.78051e-39	0.663889	0.391	0.19	2.27335e-35	B memory
RPL37A	1.96233e-39	0.423085	0.993	0.918	2.5055e-35	B memory
RPL41	3.09863e-39	0.412024	1	0.969	3.95634e-35	B memory
TSPAN33	1.46673e-38	0.437254	0.161	0.045	1.87272e-34	B memory
CHPT1	1.57911e-38	0.491097	0.288	0.115	2.01621e-34	B memory
PRDM2	2.88542e-38	0.635032	0.404	0.194	3.6841e-34	B memory
LYPLAL1	9.20775e-38	0.619305	0.224	0.079	1.17565e-33	B memory
NEIL1	1.28419e-37	0.294495	0.106	0.022	1.63966e-33	B memory
RPS27A	1.87199e-37	0.392533	0.998	0.951	2.39016e-33	B memory
WDFY4	2.66725e-37	0.421044	0.15	0.042	3.40555e-33	B memory
RPL14	1.00538e-36	0.411812	0.978	0.917	1.28367e-32	B memory
KYNU	1.02873e-36	0.511771	0.2	0.068	1.31348e-32	B memory
C7orf50	6.4271e-36	0.603555	0.442	0.233	8.20612e-32	B memory
RPL7A	7.75558e-36	0.360757	0.98	0.94	9.90232e-32	B memory
RPL5	1.01669e-35	0.388126	0.978	0.912	1.29811e-31	B memory
CR1	4.2206e-35	0.455045	0.186	0.06	5.38886e-31	B memory
RPL36	4.34782e-35	0.356213	0.987	0.923	5.5513e-31	B memory
RPL35A	5.57222e-35	0.382542	0.965	0.921	7.11461e-31	B memory
RPL3	2.84983e-34	0.37032	0.985	0.942	3.63866e-30	B memory
RPL10	1.48944e-33	0.351044	1	0.972	1.90171e-29	B memory
USP6NL	3.98414e-33	0.342194	0.117	0.029	5.08695e-29	B memory
PAWR	4.65867e-33	0.357496	0.132	0.035	5.94819e-29	B memory
ODC1	6.54455e-33	0.556412	0.419	0.222	8.35608e-29	B memory
BIRC3	1.10934e-32	0.554277	0.41	0.205	1.41641e-28	B memory
RASGRP3	1.28363e-32	0.325195	0.119	0.03	1.63893e-28	B memory
TXNIP	2.42916e-32	0.536036	0.892	0.781	3.10155e-28	B memory
ATP2B1	5.1188e-32	0.527513	0.46	0.25	6.53568e-28	B memory
GRASP	8.58138e-32	0.341149	0.143	0.042	1.09567e-27	B memory
CDCA7L	5.75881e-31	0.362223	0.126	0.035	7.35285e-27	B memory
RUBCNL	7.50838e-31	0.258432	0.102	0.024	9.58671e-27	B memory
RPL28	7.9595e-31	0.319123	0.994	0.961	1.01627e-26	B memory
SLC25A6	1.07304e-30	0.497209	0.822	0.67	1.37005e-26	B memory
BACE2	1.27583e-30	0.2916	0.102	0.024	1.62898e-26	B memory
PDE7A	4.35391e-30	0.46535	0.304	0.135	5.55907e-26	B memory
RASGRP2	5.28286e-30	0.529725	0.33	0.159	6.74516e-26	B memory
GGA2	5.60342e-30	0.481415	0.299	0.135	7.15444e-26	B memory
NOP53	5.85097e-30	0.480047	0.84	0.657	7.47052e-26	B memory
MBD4	2.73112e-29	0.533975	0.382	0.203	3.48709e-25	B memory
SP110	4.52726e-29	0.624797	0.518	0.327	5.7804e-25	B memory
HIPK2	5.06356e-29	0.621377	0.254	0.11	6.46515e-25	B memory
RIC3	1.20598e-28	0.411214	0.213	0.082	1.5398e-24	B memory
LY9	1.66108e-28	0.433484	0.23	0.091	2.12087e-24	B memory
NACA	5.07384e-28	0.324303	0.965	0.907	6.47827e-24	B memory
STRBP	1.06246e-26	0.405879	0.195	0.074	1.35655e-22	B memory
ZNF821	1.14726e-26	0.323105	0.134	0.041	1.46482e-22	B memory
RPL6	1.2492e-26	0.310434	0.974	0.937	1.59498e-22	B memory
NFKB2	1.39127e-26	0.461109	0.236	0.101	1.77638e-22	B memory
GNB5	1.72588e-26	0.367661	0.186	0.068	2.2036e-22	B memory
ELOA	3.72398e-26	0.395103	0.224	0.095	4.75478e-22	B memory
QRSL1	5.63553e-26	0.328517	0.16	0.055	7.19545e-22	B memory
MICAL3	7.37424e-26	0.304041	0.111	0.031	9.41543e-22	B memory
SP100	1.60378e-25	0.470806	0.612	0.419	2.04771e-21	B memory
ANKRD13A	3.03543e-25	0.445961	0.25	0.114	3.87564e-21	B memory
SNX2	3.83569e-25	0.477846	0.436	0.251	4.8974e-21	B memory
RPS29	9.03377e-25	0.337511	0.983	0.931	1.15343e-20	B memory
REL	1.17368e-24	0.530098	0.473	0.282	1.49855e-20	B memory
MTSS1	1.94328e-24	0.465048	0.265	0.124	2.48119e-20	B memory
CD52	2.52625e-24	0.389109	0.87	0.679	3.22552e-20	B memory
CHD7	2.53867e-24	0.405627	0.215	0.09	3.24137e-20	B memory
SNHG7	3.07011e-24	0.501997	0.434	0.252	3.91991e-20	B memory
UBA52	4.7467e-24	0.335011	0.985	0.9	6.06059e-20	B memory
TMEM273	6.23177e-24	0.284043	0.141	0.048	7.95672e-20	B memory
MIR29B2CHG	1.70311e-23	0.398175	0.152	0.054	2.17453e-19	B memory
LRMP	1.70594e-23	0.348741	0.165	0.062	2.17815e-19	B memory
PLEKHF2	1.72373e-23	0.371351	0.223	0.097	2.20086e-19	B memory
ZBTB20	3.30441e-23	0.52776	0.388	0.216	4.21907e-19	B memory
DAAM1	3.30546e-23	0.337288	0.206	0.086	4.22042e-19	B memory
KCNN4	3.72753e-23	0.350069	0.119	0.038	4.75931e-19	B memory
SIPA1L1	5.32732e-23	0.442571	0.199	0.083	6.80193e-19	B memory
TRAF5	6.74344e-23	0.379571	0.278	0.134	8.61002e-19	B memory
NAP1L1	7.07303e-23	0.462995	0.707	0.536	9.03084e-19	B memory
EIF3L	1.3549e-22	0.500605	0.547	0.374	1.72994e-18	B memory
RPS26	1.55417e-22	0.523287	0.857	0.816	1.98437e-18	B memory
COX4I1	1.63554e-22	0.375383	0.889	0.773	2.08826e-18	B memory
PDE4D	1.89757e-22	0.439995	0.219	0.096	2.42282e-18	B memory
TCF3	5.91459e-22	0.374033	0.154	0.058	7.55175e-18	B memory
STX7	9.65115e-22	0.492887	0.289	0.151	1.23226e-17	B memory
RPS21	2.76294e-21	0.283626	0.957	0.847	3.52772e-17	B memory
TRIM38	2.83901e-21	0.519112	0.397	0.238	3.62485e-17	B memory
PWP1	6.60699e-21	0.459922	0.286	0.151	8.4358e-17	B memory
RPS7	9.99749e-21	0.293099	0.97	0.928	1.27648e-16	B memory
SINHCAF	1.08865e-20	0.40832	0.291	0.152	1.38999e-16	B memory
MIS18BP1	1.19311e-20	0.425934	0.377	0.22	1.52337e-16	B memory
LAT2	1.80441e-20	0.40401	0.232	0.11	2.30388e-16	B memory
TFEB	2.18298e-20	0.326326	0.147	0.056	2.78723e-16	B memory
ZNF581	3.00604e-20	0.329705	0.174	0.073	3.83811e-16	B memory
MT-ND4	6.95981e-20	0.262194	0.993	0.975	8.88629e-16	B memory
AMFR	8.68645e-20	0.302828	0.165	0.068	1.10909e-15	B memory
NCF1	1.84431e-19	0.348761	0.447	0.276	2.35481e-15	B memory
EVI2B	2.72109e-19	0.520419	0.521	0.366	3.47429e-15	B memory
TLE1	3.97377e-19	0.259029	0.117	0.04	5.07371e-15	B memory
HLA-DOA	5.97187e-19	0.35583	0.122	0.045	7.62489e-15	B memory
TPD52	6.7149e-19	0.369919	0.213	0.099	8.57359e-15	B memory
PTPN6	9.68622e-19	0.410451	0.388	0.237	1.23674e-14	B memory
HERPUD1	1.06641e-18	0.40925	0.506	0.341	1.36159e-14	B memory
RPL26	1.3083e-18	0.280109	0.974	0.918	1.67044e-14	B memory
ZNF92	2.30318e-18	0.354327	0.21	0.098	2.9407e-14	B memory
RABEP2	2.46374e-18	0.266614	0.148	0.059	3.14571e-14	B memory
SMCHD1	3.12602e-18	0.321513	0.566	0.387	3.9913e-14	B memory
TP53INP1	3.98271e-18	0.342908	0.156	0.064	5.08512e-14	B memory
PNISR	8.98053e-18	0.342308	0.712	0.561	1.14663e-13	B memory
INPP5D	1.94416e-17	0.375995	0.295	0.163	2.48231e-13	B memory
MKNK2	2.41878e-17	0.332035	0.267	0.143	3.08829e-13	B memory
PFDN5	2.52673e-17	0.300638	0.928	0.831	3.22613e-13	B memory
BTG1	2.64129e-17	0.323866	0.909	0.838	3.3724e-13	B memory
METTL8	3.19863e-17	0.301262	0.147	0.06	4.08401e-13	B memory
ABHD14B	3.9743e-17	0.375064	0.289	0.159	5.07438e-13	B memory
RPS9	7.0095e-17	0.25233	0.98	0.927	8.94973e-13	B memory
SF1	1.43896e-16	0.311083	0.714	0.57	1.83727e-12	B memory
ITSN2	1.63416e-16	0.402223	0.358	0.221	2.08649e-12	B memory
PHKB	1.64439e-16	0.367595	0.291	0.166	2.09956e-12	B memory
RPL38	2.40643e-16	0.272483	0.967	0.862	3.07253e-12	B memory
RHBDF2	3.76488e-16	0.39768	0.18	0.086	4.80699e-12	B memory
PRDM4	1.04158e-15	0.337899	0.111	0.042	1.32988e-11	B memory
PARP1	1.0481e-15	0.410414	0.425	0.282	1.33821e-11	B memory
NCOA3	1.33351e-15	0.393713	0.275	0.156	1.70263e-11	B memory
PPM1K	1.93769e-15	0.357099	0.262	0.141	2.47404e-11	B memory
PTPN1	5.91666e-15	0.410167	0.34	0.216	7.55439e-11	B memory
BOD1L1	7.14674e-15	0.31931	0.536	0.384	9.12496e-11	B memory
DRAM2	1.27316e-14	0.408714	0.265	0.154	1.62557e-10	B memory
UQCRH	2.01836e-14	0.330651	0.688	0.546	2.57704e-10	B memory
KLF2	3.12819e-14	0.367374	0.725	0.57	3.99408e-10	B memory
CYSLTR1	4.53777e-14	0.34431	0.167	0.08	5.79382e-10	B memory
ACBD3	5.20662e-14	0.341172	0.297	0.181	6.64781e-10	B memory
SMDT1	5.5803e-14	0.420207	0.553	0.424	7.12493e-10	B memory
NEK6	5.58542e-14	0.258156	0.13	0.057	7.13147e-10	B memory
ANKRD44	9.97776e-14	0.348668	0.393	0.261	1.27396e-09	B memory
ISCU	1.13167e-13	0.377663	0.529	0.398	1.44491e-09	B memory
LSM7	1.33315e-13	0.388347	0.532	0.404	1.70217e-09	B memory
GUCD1	1.44313e-13	0.260983	0.15	0.071	1.84259e-09	B memory
CSNK1G3	2.08413e-13	0.315937	0.206	0.11	2.66102e-09	B memory
ZFAS1	2.36417e-13	0.370534	0.655	0.532	3.01857e-09	B memory
FCHSD2	2.56851e-13	0.303967	0.169	0.083	3.27947e-09	B memory
CCDC32	2.77606e-13	0.320087	0.193	0.101	3.54447e-09	B memory
RPL31	2.85455e-13	0.286705	0.87	0.731	3.64469e-09	B memory
RPL7	3.71181e-13	0.268653	0.952	0.862	4.73924e-09	B memory
UBE2I	9.50016e-13	0.302527	0.538	0.396	1.21298e-08	B memory
FGD2	1.09902e-12	0.272019	0.115	0.05	1.40323e-08	B memory
CNPY3	1.2419e-12	0.383959	0.373	0.249	1.58566e-08	B memory
CIRBP	1.9763e-12	0.269713	0.759	0.637	2.52334e-08	B memory
ARRDC2	2.0397e-12	0.287691	0.176	0.091	2.60429e-08	B memory
SCPEP1	3.15851e-12	0.31349	0.212	0.12	4.03278e-08	B memory
TCEA1	4.55648e-12	0.338934	0.508	0.388	5.81771e-08	B memory
ADK	5.27009e-12	0.337825	0.213	0.122	6.72886e-08	B memory
LIMD2	5.4869e-12	0.313463	0.653	0.527	7.00568e-08	B memory
SESN3	5.84912e-12	0.27035	0.204	0.112	7.46816e-08	B memory
EPN1	1.70297e-11	0.376476	0.256	0.16	2.17435e-07	B memory
KLHL5	3.90014e-11	0.273697	0.165	0.088	4.9797e-07	B memory
VEGFB	4.36095e-11	0.278453	0.33	0.217	5.56806e-07	B memory
ADD1	4.7553e-11	0.313268	0.34	0.23	6.07157e-07	B memory
DNAJC10	1.56961e-10	0.358565	0.215	0.13	2.00408e-06	B memory
EIF3H	1.63489e-10	0.29323	0.673	0.545	2.08743e-06	B memory
MYCBP2	2.37333e-10	0.29167	0.468	0.352	3.03027e-06	B memory
ELOVL5	2.69205e-10	0.288826	0.236	0.146	3.43721e-06	B memory
RELB	3.14117e-10	0.276901	0.184	0.105	4.01065e-06	B memory
PRKD3	5.2246e-10	0.28902	0.16	0.086	6.67077e-06	B memory
MAP4K4	6.06078e-10	0.259294	0.273	0.177	7.7384e-06	B memory
EIF3F	1.18072e-09	0.271529	0.688	0.581	1.50755e-05	B memory
ARL14EP	2.00264e-09	0.264226	0.269	0.173	2.55698e-05	B memory
ZBTB24	2.06343e-09	0.259574	0.197	0.116	2.63459e-05	B memory
UXT	2.60454e-09	0.30488	0.568	0.454	3.32548e-05	B memory
OFD1	3.24016e-09	0.29204	0.306	0.202	4.13703e-05	B memory
ZFAND6	8.05292e-09	0.273263	0.312	0.22	0.00010282	B memory
NSF	1.24847e-08	0.260633	0.163	0.094	0.000159404	B memory
RPL23	1.72539e-08	0.270299	0.878	0.78	0.000220298	B memory
KMT2E	2.35798e-08	0.252236	0.514	0.411	0.000301067	B memory
ENTPD1	4.61244e-08	0.283475	0.135	0.076	0.000588917	B memory
DLGAP4	6.60409e-08	0.253155	0.161	0.096	0.000843211	B memory
LSM10	1.17952e-07	0.27909	0.289	0.207	0.00150601	B memory
TMEM243	1.41987e-07	0.260232	0.295	0.208	0.00181288	B memory
RAPGEF1	1.52402e-07	0.304715	0.232	0.156	0.00194587	B memory
MTPN	3.7413e-07	0.264795	0.438	0.355	0.00477689	B memory
PLP2	4.25606e-07	0.264591	0.473	0.381	0.00543414	B memory
RILPL2	1.47617e-06	0.263591	0.282	0.206	0.0188478	B memory
APPL1	1.7312e-06	0.395664	0.282	0.211	0.0221039	B memory
DENND3	2.08154e-06	0.25504	0.122	0.072	0.0265771	B memory
MAP3K1	3.52442e-06	0.256599	0.202	0.139	0.0449998	B memory
VOPP1	2.58431e-05	0.281538	0.223	0.162	0.329964	B memory
CDC40	3.02798e-05	0.270719	0.301	0.233	0.386613	B memory
CALHM6	0.00062589	0.289261	0.119	0.081	1	B memory
IGHM	0	4.22288	0.986	0.031	0	B naive
CD79A	0	3.82287	0.92	0.028	0	B naive
CD79B	0	2.95609	0.765	0.073	0	B naive
LINC00926	0	2.64112	0.633	0.015	0	B naive
VPREB3	0	2.43539	0.549	0.013	0	B naive
BANK1	0	2.403	0.6	0.025	0	B naive
CD37	0	2.34838	0.925	0.596	0	B naive
CD74	0	2.31751	0.998	0.561	0	B naive
MEF2C	0	2.3069	0.683	0.145	0	B naive
RALGPS2	0	2.29552	0.577	0.052	0	B naive
BCL11A	0	2.2806	0.48	0.03	0	B naive
TNFRSF13C	0	2.26148	0.552	0.027	0	B naive
AFF3	0	2.23458	0.552	0.035	0	B naive
STX7	0	2.14949	0.563	0.143	0	B naive
HVCN1	0	1.88742	0.48	0.064	0	B naive
ADAM28	0	1.78019	0.412	0.059	0	B naive
HLA-DQB1	0	1.66948	0.783	0.256	0	B naive
HLA-DRA	0	1.58801	0.961	0.385	0	B naive
CD22	0	1.55324	0.31	0.009	0	B naive
BACH2	0	1.53581	0.309	0.034	0	B naive
BCL7A	0	1.35614	0.27	0.023	0	B naive
HLA-DQA1	0	1.27057	0.696	0.211	0	B naive
SPIB	0	1.15562	0.232	0.018	0	B naive
GNG7	0	1.15389	0.276	0.034	0	B naive
HLA-DOB	0	1.10635	0.232	0.01	0	B naive
FAM30A	0	1.09525	0.217	0.008	0	B naive
SNX22	0	0.809478	0.147	0.005	0	B naive
IGKC	0	0.409014	0.731	0.142	0	B naive
HLA-DRB5	4.85143e-298	1.51232	0.612	0.184	6.1943e-294	B naive
C12orf42	1.64181e-294	0.771264	0.127	0.008	2.09627e-290	B naive
CXCR4	6.19296e-292	1.76695	0.862	0.481	7.90717e-288	B naive
BTG1	1.22883e-289	1.29874	0.982	0.836	1.56897e-285	B naive
HLA-DMB	3.31587e-286	1.6385	0.562	0.169	4.2337e-282	B naive
ARHGAP24	5.80032e-278	1.16848	0.248	0.035	7.40585e-274	B naive
PLEKHG1	6.97851e-264	0.748307	0.127	0.009	8.91016e-260	B naive
FCMR	1.78688e-253	1.55798	0.473	0.134	2.28148e-249	B naive
RCSD1	3.87998e-252	1.84227	0.647	0.278	4.95396e-248	B naive
CXCR5	1.1888e-250	0.666631	0.118	0.008	1.51786e-246	B naive
CDCA7L	2.70783e-242	1.07159	0.222	0.032	3.45735e-238	B naive
CD72	1.63266e-232	1.02863	0.223	0.033	2.08458e-228	B naive
CD40	1.05302e-226	1.1913	0.288	0.056	1.34449e-222	B naive
POU2F2	2.22984e-222	1.79011	0.48	0.154	2.84706e-218	B naive
YBX3	2.02779e-211	1.25718	0.521	0.188	2.58909e-207	B naive
IL4R	5.19511e-211	1.63714	0.398	0.112	6.63312e-207	B naive
BIRC3	1.56347e-210	1.87144	0.536	0.2	1.99623e-206	B naive
HLA-DRB1	6.34274e-201	0.907014	0.831	0.403	8.09841e-197	B naive
RAB30	1.33122e-196	0.972913	0.192	0.028	1.69971e-192	B naive
STRBP	1.96513e-187	1.24839	0.303	0.07	2.50908e-183	B naive
SWAP70	1.47916e-184	1.31734	0.353	0.097	1.88859e-180	B naive
2024-03-01	1.15391e-181	1.50877	0.405	0.126	1.47332e-177	B naive
C16orf74	2.40589e-180	0.815133	0.183	0.028	3.07184e-176	B naive
STAG3	1.14593e-174	1.07388	0.18	0.028	1.46312e-170	B naive
P2RX5	2.47017e-167	0.948585	0.194	0.033	3.15391e-163	B naive
HLA-DPA1	2.8618e-167	0.744984	0.806	0.448	3.65394e-163	B naive
HLA-DPB1	3.16028e-157	0.740561	0.803	0.482	4.03504e-153	B naive
CIITA	1.19772e-153	1.34288	0.244	0.056	1.52925e-149	B naive
MT-CO3	4.35964e-152	0.723578	0.999	0.988	5.56639e-148	B naive
COBLL1	1.48185e-147	0.879505	0.168	0.028	1.89203e-143	B naive
NCF1	1.24703e-146	1.17763	0.563	0.272	1.59221e-142	B naive
PKIG	4.02881e-146	0.767568	0.168	0.028	5.14399e-142	B naive
IRF8	2.65341e-143	1.08538	0.286	0.077	3.38788e-139	B naive
SNX29	3.25096e-142	1.21918	0.292	0.082	4.15083e-138	B naive
HLA-DMA	4.51043e-142	1.0649	0.558	0.241	5.75891e-138	B naive
ICOSLG	1.40963e-139	0.768584	0.123	0.016	1.79982e-135	B naive
LAPTM5	3.29197e-139	1.05655	0.821	0.605	4.20319e-135	B naive
REL	1.17227e-133	1.47066	0.549	0.278	1.49676e-129	B naive
TCF4	1.21483e-129	1.2865	0.31	0.096	1.5511e-125	B naive
GABPB1-AS1	9.33895e-128	1.48952	0.463	0.203	1.1924e-123	B naive
OSBPL10	3.13516e-127	0.858427	0.155	0.027	4.00297e-123	B naive
ORAI2	2.99504e-123	1.31192	0.337	0.117	3.82406e-119	B naive
MICAL3	3.21239e-123	0.884877	0.159	0.029	4.10157e-119	B naive
PRKCB	9.29461e-120	1.46842	0.458	0.212	1.18674e-115	B naive
RPL18A	9.09119e-119	0.696342	0.967	0.939	1.16076e-114	B naive
CXXC5	4.31775e-114	1.14178	0.369	0.141	5.5129e-110	B naive
CD83	9.41553e-114	1.14284	0.321	0.111	1.20217e-109	B naive
PAWR	2.27662e-113	0.733471	0.165	0.033	2.90679e-109	B naive
SMIM14	1.65794e-108	1.03884	0.313	0.109	2.11686e-104	B naive
ITPR1	1.71628e-102	1.05827	0.233	0.068	2.19135e-98	B naive
RUBCNL	2.80513e-101	0.771705	0.127	0.023	3.58159e-97	B naive
DGKD	1.73526e-100	1.17483	0.265	0.085	2.21558e-96	B naive
MT-ND4	7.82108e-96	0.53998	0.999	0.975	9.98595e-92	B naive
RPS11	1.61834e-95	0.703121	0.909	0.866	2.0663e-91	B naive
PHACTR1	1.20711e-94	1.01963	0.258	0.084	1.54123e-90	B naive
BLNK	2.83839e-94	0.692504	0.149	0.032	3.62405e-90	B naive
MT-CO2	1.20389e-93	0.443801	0.999	0.99	1.53712e-89	B naive
SETBP1	1.28636e-91	0.616842	0.107	0.018	1.64243e-87	B naive
SIPA1L1	3.27916e-91	1.0904	0.247	0.081	4.18683e-87	B naive
TAPT1	3.99221e-90	0.956184	0.192	0.052	5.09726e-86	B naive
TSPAN33	2.04515e-89	0.73546	0.173	0.044	2.61125e-85	B naive
HLA-DOA	1.09138e-86	0.844503	0.168	0.043	1.39347e-82	B naive
FOXP1	2.09334e-86	1.18947	0.553	0.353	2.67278e-82	B naive
ZCCHC7	6.24408e-86	1.00459	0.309	0.123	7.97244e-82	B naive
BTK	1.43633e-85	0.929943	0.221	0.07	1.83391e-81	B naive
SEL1L3	1.85564e-85	1.0796	0.27	0.099	2.36928e-81	B naive
SELL	3.07894e-85	0.989379	0.504	0.269	3.93119e-81	B naive
RPL13A	4.18271e-85	0.530253	0.977	0.919	5.34049e-81	B naive
PRKCE	7.09885e-85	0.659334	0.103	0.018	9.06382e-81	B naive
MT-ND3	9.17926e-82	0.411438	0.999	0.979	1.17201e-77	B naive
SF1	1.66984e-81	0.927377	0.707	0.569	2.13205e-77	B naive
SP100	4.72049e-81	1.07662	0.59	0.418	6.02712e-77	B naive
HIP1R	5.36942e-80	0.693233	0.137	0.031	6.85568e-76	B naive
LYN	2.17827e-79	0.973823	0.387	0.18	2.78121e-75	B naive
CALHM6	8.72998e-79	0.799358	0.232	0.079	1.11464e-74	B naive
MT-ND1	1.45794e-78	0.474231	0.998	0.965	1.8615e-74	B naive
CYB561A3	4.29552e-78	0.885664	0.25	0.09	5.48452e-74	B naive
NUAK2	8.40789e-77	0.564979	0.109	0.021	1.07352e-72	B naive
SMAP2	1.02797e-76	1.07685	0.567	0.388	1.31251e-72	B naive
LTB	1.68155e-76	0.496385	0.805	0.51	2.14701e-72	B naive
RIPOR2	1.33778e-75	1.07358	0.518	0.319	1.70808e-71	B naive
SNX2	4.3581e-73	1.02771	0.438	0.249	5.56443e-69	B naive
PRDM2	7.79403e-73	1.18992	0.377	0.193	9.95141e-69	B naive
WDFY4	2.76563e-72	0.824908	0.151	0.04	3.53115e-68	B naive
GAPT	4.42734e-72	0.78644	0.191	0.059	5.65283e-68	B naive
CHPT1	4.47354e-72	0.911806	0.277	0.113	5.71182e-68	B naive
ZNF439	7.6297e-72	0.606775	0.116	0.025	9.7416e-68	B naive
MT-CYB	1.36845e-71	0.411937	0.998	0.984	1.74724e-67	B naive
PLPP5	7.48739e-71	1.00707	0.315	0.14	9.5599e-67	B naive
CCDC191	3.7382e-68	0.556314	0.103	0.021	4.77293e-64	B naive
LY86	1.74017e-67	0.906342	0.28	0.119	2.22185e-63	B naive
ANKRD44	2.59881e-67	1.23401	0.438	0.258	3.31816e-63	B naive
EAF2	7.4961e-67	0.77231	0.194	0.066	9.57102e-63	B naive
MGAT5	2.90711e-66	0.915047	0.201	0.069	3.7118e-62	B naive
MT-CO1	3.41864e-65	0.444522	1	0.989	4.36492e-61	B naive
GGA2	1.2808e-64	0.94655	0.296	0.134	1.63532e-60	B naive
PLEKHA2	2.07708e-63	1.10739	0.284	0.127	2.65202e-59	B naive
TSPAN13	2.38185e-63	0.685085	0.228	0.083	3.04114e-59	B naive
BCAS4	7.30286e-63	0.74737	0.188	0.062	9.32429e-59	B naive
MDM4	7.84629e-63	1.18672	0.417	0.243	1.00181e-58	B naive
HHEX	1.07774e-62	0.749366	0.178	0.058	1.37606e-58	B naive
RASGRP2	1.1978e-62	0.958028	0.324	0.158	1.52935e-58	B naive
NEIL1	4.36642e-62	0.5463	0.1	0.021	5.57504e-58	B naive
ADK	3.01856e-59	0.950762	0.268	0.12	3.85409e-55	B naive
SMCHD1	3.3037e-59	1.06517	0.54	0.386	4.21817e-55	B naive
CD52	3.32178e-59	0.551649	0.832	0.678	4.24125e-55	B naive
RPL21	1.4341e-58	0.402033	0.973	0.934	1.83106e-54	B naive
QRSL1	3.16625e-58	0.712822	0.167	0.054	4.04267e-54	B naive
PDLIM1	2.25992e-57	0.567588	0.211	0.077	2.88547e-53	B naive
TRAF5	1.43631e-55	0.971245	0.281	0.132	1.83389e-51	B naive
TLE1	2.63977e-54	0.566645	0.134	0.039	3.37046e-50	B naive
CAMK2D	1.16479e-53	1.00106	0.228	0.096	1.4872e-49	B naive
ZNF318	1.83051e-53	0.718907	0.124	0.035	2.33719e-49	B naive
ZNF107	4.02132e-53	0.834313	0.181	0.065	5.13442e-49	B naive
SPPL2B	1.15066e-52	0.709715	0.148	0.047	1.46916e-48	B naive
SNHG7	1.20205e-52	0.910284	0.407	0.251	1.53478e-48	B naive
TXNIP	5.7859e-52	0.758582	0.869	0.781	7.38743e-48	B naive
PNISR	1.00652e-51	0.865673	0.653	0.561	1.28512e-47	B naive
NCOA3	2.69131e-51	1.06245	0.299	0.154	3.43627e-47	B naive
CHD7	3.78095e-51	0.98308	0.215	0.089	4.82752e-47	B naive
PPM1K	4.19115e-51	0.883613	0.287	0.139	5.35126e-47	B naive
RERE	8.86362e-51	0.944572	0.242	0.108	1.13171e-46	B naive
FCHSD2	2.32058e-50	0.779203	0.203	0.081	2.96291e-46	B naive
ISG20	7.73493e-50	0.778934	0.521	0.369	9.87596e-46	B naive
IFT57	1.31654e-49	0.859414	0.236	0.106	1.68096e-45	B naive
MT-ATP6	2.05153e-49	0.311489	0.999	0.986	2.61939e-45	B naive
PTMA	2.4072e-49	0.413078	0.989	0.945	3.07351e-45	B naive
LYL1	2.94294e-49	0.672915	0.221	0.096	3.75755e-45	B naive
RPL8	6.2486e-48	0.433171	0.955	0.935	7.97822e-44	B naive
USP6NL	7.89534e-47	0.556248	0.105	0.029	1.00808e-42	B naive
ARID1B	1.27133e-46	1.10335	0.429	0.287	1.62323e-42	B naive
TRIM38	3.91823e-45	1.0969	0.376	0.237	5.00279e-41	B naive
TPD52	1.06364e-44	0.63283	0.222	0.097	1.35805e-40	B naive
TMEM156	8.0462e-44	0.709165	0.195	0.082	1.02734e-39	B naive
RPS23	3.37875e-43	0.386375	0.964	0.945	4.31399e-39	B naive
MTSS1	3.56585e-43	0.87941	0.251	0.123	4.55288e-39	B naive
GNB5	6.2129e-43	0.731915	0.172	0.067	7.93263e-39	B naive
NOP53	6.24887e-42	0.597471	0.726	0.657	7.97856e-38	B naive
PNN	9.79214e-42	0.796485	0.542	0.427	1.25026e-37	B naive
MZB1	1.9862e-41	0.252837	0.109	0.032	2.53598e-37	B naive
CAMK1D	2.42173e-40	0.827077	0.208	0.096	3.09207e-36	B naive
TMEM154	2.81401e-40	0.763631	0.218	0.101	3.59293e-36	B naive
EZR	3.50904e-40	0.787714	0.52	0.4	4.48035e-36	B naive
SP140	7.56759e-40	0.816489	0.25	0.126	9.66229e-36	B naive
JUND	1.06812e-39	0.533131	0.808	0.766	1.36378e-35	B naive
RBM38	1.25308e-39	0.546225	0.281	0.149	1.59993e-35	B naive
BPTF	6.94189e-39	0.874031	0.473	0.352	8.8634e-35	B naive
DDX17	9.95995e-39	0.834541	0.623	0.541	1.27169e-34	B naive
CLEC2D	2.16214e-38	0.833052	0.445	0.308	2.76062e-34	B naive
RPS5	2.35665e-37	0.435341	0.864	0.882	3.00897e-33	B naive
LIMD2	6.02052e-36	0.649	0.611	0.527	7.687e-32	B naive
BASP1	7.45908e-36	0.471132	0.269	0.14	9.52375e-32	B naive
USP8	8.77397e-36	1.0988	0.341	0.222	1.12026e-31	B naive
DAPP1	2.43284e-35	0.706135	0.194	0.091	3.10625e-31	B naive
ZFP36L1	9.93293e-35	0.629144	0.539	0.409	1.26824e-30	B naive
TNRC6B	1.05416e-34	0.966955	0.471	0.364	1.34596e-30	B naive
TCF3	1.3092e-34	0.575045	0.144	0.057	1.67159e-30	B naive
SEC62	8.88946e-34	0.682193	0.554	0.482	1.13501e-29	B naive
PARP14	3.08317e-33	0.840687	0.349	0.229	3.9366e-29	B naive
ZNF92	6.40405e-33	0.682397	0.199	0.097	8.17669e-29	B naive
ATP2A3	8.71377e-33	0.724263	0.193	0.092	1.11257e-28	B naive
BOD1L1	2.00141e-32	0.816796	0.483	0.384	2.5554e-28	B naive
TSC22D3	2.47087e-32	0.684785	0.566	0.466	3.15481e-28	B naive
RRAS2	1.05331e-31	0.462983	0.12	0.045	1.34486e-27	B naive
GSAP	1.23137e-31	0.682257	0.147	0.062	1.57221e-27	B naive
PDE7A	1.45082e-31	0.796223	0.246	0.135	1.8524e-27	B naive
MYCBP2	2.78837e-31	0.885265	0.448	0.351	3.56019e-27	B naive
NSD3	6.29528e-31	0.71551	0.476	0.38	8.03781e-27	B naive
CCR7	9.20282e-31	0.624591	0.339	0.208	1.17502e-26	B naive
CD24	5.09823e-30	0.474774	0.294	0.167	6.50942e-26	B naive
TAF1D	1.28117e-28	0.782543	0.414	0.315	1.6358e-24	B naive
WASHC4	1.35044e-28	0.811823	0.232	0.132	1.72425e-24	B naive
RPS20	2.09987e-28	0.387676	0.833	0.802	2.68112e-24	B naive
RPL22	2.30144e-28	0.285521	0.916	0.878	2.93848e-24	B naive
SP110	5.5063e-28	0.819891	0.419	0.327	7.03044e-24	B naive
SYPL1	2.10138e-27	0.661159	0.294	0.19	2.68305e-23	B naive
NUP88	2.69923e-27	0.583812	0.131	0.056	3.44638e-23	B naive
INPP5D	8.39951e-27	0.910284	0.263	0.163	1.07245e-22	B naive
RPL9	1.08072e-26	0.26982	0.951	0.924	1.37987e-22	B naive
FAU	1.32e-26	0.293119	0.911	0.916	1.68537e-22	B naive
SP140L	1.35719e-26	0.755727	0.267	0.165	1.73286e-22	B naive
P2RY10	4.32512e-26	0.56022	0.193	0.101	5.52232e-22	B naive
MKNK2	1.01098e-25	0.732704	0.24	0.142	1.29082e-21	B naive
RPS8	2.23649e-25	0.256799	0.971	0.939	2.85555e-21	B naive
PDE4B	3.88929e-25	0.615409	0.241	0.142	4.96584e-21	B naive
RBM26	8.33169e-25	0.864492	0.273	0.177	1.06379e-20	B naive
TMEM243	3.29351e-24	0.687911	0.303	0.207	4.20515e-20	B naive
EBLN3P	4.12845e-24	0.703581	0.242	0.147	5.2712e-20	B naive
HSH2D	4.37748e-24	0.453926	0.133	0.059	5.58916e-20	B naive
FAM53B	5.91121e-24	0.738507	0.137	0.064	7.54743e-20	B naive
DSP	2.98621e-23	0.596033	0.157	0.076	3.8128e-19	B naive
TENT5C	5.61203e-23	0.33765	0.159	0.078	7.16544e-19	B naive
CEMIP2	6.06776e-23	0.723812	0.279	0.182	7.74732e-19	B naive
PLAC8	7.5913e-23	0.49399	0.338	0.225	9.69257e-19	B naive
APLP2	1.69685e-22	0.334313	0.411	0.272	2.16654e-18	B naive
AIDA	2.48058e-22	0.737598	0.217	0.131	3.1672e-18	B naive
IKZF3	2.88793e-22	0.676084	0.277	0.177	3.68731e-18	B naive
CD55	1.34489e-21	0.65305	0.338	0.244	1.71716e-17	B naive
PLEKHF2	1.55947e-21	0.532554	0.178	0.097	1.99114e-17	B naive
SLC38A1	2.68887e-21	0.700559	0.337	0.242	3.43315e-17	B naive
UVRAG	6.99579e-21	0.616524	0.206	0.123	8.93222e-17	B naive
RHOH	7.39274e-21	0.576928	0.271	0.175	9.43905e-17	B naive
PMAIP1	2.2868e-20	0.518341	0.16	0.084	2.91979e-16	B naive
BTG2	3.5926e-20	0.496659	0.471	0.388	4.58703e-16	B naive
GUCD1	4.4319e-20	0.501811	0.139	0.07	5.65865e-16	B naive
RPL15	4.50211e-20	0.252001	0.937	0.927	5.74829e-16	B naive
BAZ2A	4.95176e-20	0.788294	0.229	0.146	6.32241e-16	B naive
RIC3	5.68067e-20	0.462394	0.156	0.082	7.25307e-16	B naive
LAT2	2.46521e-19	0.494205	0.19	0.109	3.14758e-15	B naive
MAP4K4	4.19809e-19	0.769712	0.259	0.176	5.36012e-15	B naive
MBD4	4.2905e-19	0.76081	0.283	0.203	5.47811e-15	B naive
ST6GAL1	5.05528e-19	0.587008	0.18	0.103	6.45459e-15	B naive
FOXO1	5.49151e-19	0.634076	0.175	0.099	7.01156e-15	B naive
HDAC9	7.4149e-19	0.445632	0.109	0.05	9.46734e-15	B naive
MGP	2.20551e-18	0.488463	0.345	0.247	2.81599e-14	B naive
ZBTB10	2.27904e-18	0.46703	0.121	0.059	2.90987e-14	B naive
LHPP	2.45704e-18	0.53434	0.105	0.048	3.13715e-14	B naive
PARP15	2.52743e-18	0.441533	0.113	0.053	3.22703e-14	B naive
AGPAT5	2.626e-18	0.494599	0.123	0.061	3.35288e-14	B naive
KMT2E	3.00007e-18	0.685259	0.459	0.411	3.83049e-14	B naive
NFKBID	3.17404e-18	0.558844	0.154	0.084	4.05261e-14	B naive
ADAM19	3.6685e-18	0.509766	0.125	0.062	4.68395e-14	B naive
CDK13	4.06221e-18	0.74766	0.325	0.247	5.18663e-14	B naive
FUS	5.47732e-18	0.478464	0.617	0.599	6.99344e-14	B naive
MARCKSL1	6.28083e-18	0.390069	0.23	0.145	8.01937e-14	B naive
RBM39	8.35826e-18	0.449945	0.624	0.617	1.06718e-13	B naive
KLF2	9.6219e-18	0.454167	0.643	0.57	1.22852e-13	B naive
BRAF	1.00756e-17	0.691709	0.192	0.117	1.28645e-13	B naive
SMC6	1.37687e-17	0.6551	0.145	0.079	1.75799e-13	B naive
ATF7IP	1.642e-17	0.806043	0.292	0.215	2.0965e-13	B naive
TP53INP1	1.72407e-17	0.564761	0.126	0.064	2.20129e-13	B naive
SYNGR2	6.45259e-17	0.673952	0.267	0.19	8.23866e-13	B naive
ZMAT1	9.06027e-17	0.518421	0.102	0.048	1.15682e-12	B naive
HNRNPA2B1	4.61847e-16	0.323164	0.78	0.766	5.89686e-12	B naive
ATRX	7.11421e-16	0.749203	0.432	0.384	9.08343e-12	B naive
ZBED5	9.01368e-16	0.571542	0.138	0.077	1.15087e-11	B naive
MAP3K1	9.10624e-16	0.76176	0.208	0.139	1.16268e-11	B naive
RP9	1.37851e-15	0.470273	0.141	0.079	1.76009e-11	B naive
RABEP2	1.52117e-15	0.434834	0.115	0.059	1.94222e-11	B naive
ZNF274	1.84636e-15	0.47751	0.131	0.071	2.35743e-11	B naive
ACBD3	2.22317e-15	0.627367	0.252	0.181	2.83854e-11	B naive
LBH	2.26096e-15	0.546449	0.317	0.235	2.8868e-11	B naive
CHMP7	5.24514e-15	0.496422	0.146	0.084	6.69699e-11	B naive
NFKB2	5.83993e-15	0.589162	0.166	0.101	7.45642e-11	B naive
KIAA0040	8.30307e-15	0.51798	0.178	0.11	1.06014e-10	B naive
SESN3	1.5248e-14	0.618888	0.179	0.112	1.94687e-10	B naive
SON	1.53185e-14	0.414358	0.661	0.658	1.95587e-10	B naive
VAV3	1.84473e-14	0.460152	0.175	0.108	2.35535e-10	B naive
FAM3C	2.13545e-14	0.512224	0.156	0.094	2.72654e-10	B naive
CCDC50	2.24224e-14	0.500522	0.187	0.119	2.86289e-10	B naive
LSM7	2.46182e-14	0.610983	0.432	0.404	3.14326e-10	B naive
APPL1	2.65311e-14	0.690377	0.273	0.21	3.38748e-10	B naive
LUC7L3	2.78679e-14	0.696611	0.393	0.344	3.55817e-10	B naive
OGA	5.35177e-14	0.700852	0.321	0.257	6.83314e-10	B naive
TRIM44	6.62904e-14	0.714221	0.278	0.216	8.46396e-10	B naive
SESTD1	9.13388e-14	0.452712	0.104	0.054	1.16621e-09	B naive
USF3	2.11697e-13	0.492827	0.136	0.079	2.70295e-09	B naive
PRKD3	2.54603e-13	0.542123	0.144	0.086	3.25077e-09	B naive
RNF41	2.78414e-13	0.481956	0.109	0.058	3.5548e-09	B naive
ATM	4.61502e-13	0.665394	0.388	0.339	5.89245e-09	B naive
TMEM131L	6.15572e-13	0.484123	0.126	0.072	7.85962e-09	B naive
CEPT1	8.3043e-13	0.47994	0.136	0.081	1.06029e-08	B naive
DNAJC10	1.63586e-12	0.670272	0.19	0.13	2.08867e-08	B naive
MCTP2	2.63593e-12	0.430649	0.105	0.056	3.36556e-08	B naive
HERPUD1	2.7365e-12	0.622593	0.39	0.342	3.49396e-08	B naive
ZNF791	3.92143e-12	0.581933	0.192	0.131	5.00689e-08	B naive
MTMR4	6.03193e-12	0.401156	0.118	0.067	7.70157e-08	B naive
TUT4	7.14046e-12	0.684827	0.311	0.255	9.11694e-08	B naive
STK17A	8.26439e-12	0.401728	0.499	0.45	1.0552e-07	B naive
RPL23	8.35771e-12	0.269101	0.755	0.782	1.06711e-07	B naive
ITSN2	9.52899e-12	0.6795	0.277	0.221	1.21666e-07	B naive
MIS18BP1	1.1202e-11	0.662771	0.277	0.221	1.43027e-07	B naive
FAM126A	1.52119e-11	0.526972	0.114	0.065	1.94225e-07	B naive
CCDC32	1.75419e-11	0.506932	0.156	0.101	2.23974e-07	B naive
LMBRD1	2.80475e-11	0.489355	0.202	0.145	3.58111e-07	B naive
ARGLU1	2.93424e-11	0.456042	0.555	0.553	3.74644e-07	B naive
AFF4	3.60778e-11	0.682882	0.269	0.219	4.60642e-07	B naive
UTRN	3.61953e-11	0.718873	0.331	0.282	4.62141e-07	B naive
METTL8	4.51598e-11	0.456019	0.107	0.06	5.766e-07	B naive
TSPAN3	5.57084e-11	0.432146	0.194	0.136	7.11285e-07	B naive
LYST	8.73432e-11	0.561665	0.211	0.153	1.1152e-06	B naive
THUMPD3-AS1	1.61165e-10	0.494727	0.228	0.172	2.05775e-06	B naive
CNTRL	1.7147e-10	0.632159	0.226	0.171	2.18933e-06	B naive
SHISAL2A	2.25907e-10	0.369243	0.103	0.058	2.88438e-06	B naive
UPF2	2.93657e-10	0.562571	0.282	0.231	3.74941e-06	B naive
EEF2	3.12386e-10	0.305523	0.647	0.663	3.98855e-06	B naive
USP12	3.25875e-10	0.471223	0.142	0.093	4.16077e-06	B naive
SECISBP2L	3.46155e-10	0.552968	0.148	0.098	4.4197e-06	B naive
CSNK1G3	3.87602e-10	0.506593	0.162	0.11	4.9489e-06	B naive
ADD1	4.07886e-10	0.624668	0.277	0.23	5.20789e-06	B naive
POLD4	4.24651e-10	0.460717	0.191	0.136	5.42195e-06	B naive
ATP2B1	4.73375e-10	0.663808	0.297	0.251	6.04405e-06	B naive
GRK3	6.64831e-10	0.492471	0.106	0.063	8.48857e-06	B naive
PARP1	7.29042e-10	0.488192	0.325	0.283	9.30841e-06	B naive
TRA2B	7.89829e-10	0.597449	0.413	0.396	1.00845e-05	B naive
MARF1	8.162e-10	0.503642	0.138	0.089	1.04212e-05	B naive
ASH1L	8.36225e-10	0.640043	0.29	0.243	1.06769e-05	B naive
SETX	8.68073e-10	0.631068	0.268	0.22	1.10836e-05	B naive
SRSF10	1.18752e-09	0.653022	0.377	0.355	1.51622e-05	B naive
RB1	1.28247e-09	0.557211	0.229	0.179	1.63746e-05	B naive
AP3B1	1.51135e-09	0.61477	0.223	0.174	1.92969e-05	B naive
DENND3	2.25722e-09	0.56512	0.115	0.071	2.88202e-05	B naive
RNASEH2B	2.95677e-09	0.618099	0.271	0.226	3.77521e-05	B naive
AC025164.1	3.12962e-09	0.429593	0.14	0.092	3.9959e-05	B naive
CHD9	3.3199e-09	0.526671	0.26	0.213	4.23884e-05	B naive
PMEPA1	3.81641e-09	0.330394	0.118	0.073	4.8728e-05	B naive
FAM214A	4.67564e-09	0.517873	0.15	0.102	5.96986e-05	B naive
LY9	5.51975e-09	0.401161	0.14	0.091	7.04761e-05	B naive
PXK	7.71642e-09	0.441675	0.129	0.085	9.85232e-05	B naive
AKAP9	9.41038e-09	0.520434	0.387	0.36	0.000120152	B naive
KDM4B	1.10663e-08	0.415306	0.11	0.068	0.000141294	B naive
CYFIP2	1.70457e-08	0.511314	0.2	0.151	0.000217639	B naive
MTPN	1.78661e-08	0.417765	0.378	0.356	0.000228114	B naive
ERGIC1	2.37749e-08	0.539268	0.182	0.134	0.000303557	B naive
IQSEC1	2.39179e-08	0.580119	0.156	0.112	0.000305383	B naive
SRRM2	2.41697e-08	0.45232	0.549	0.579	0.000308599	B naive
AGR2	2.9036e-08	0.448929	0.246	0.187	0.000370731	B naive
DDX6	3.20889e-08	0.522327	0.395	0.378	0.000409711	B naive
RNASE6	3.29467e-08	0.508144	0.155	0.11	0.000420663	B naive
SYK	3.76218e-08	0.548685	0.156	0.112	0.000480355	B naive
PHKB	3.76629e-08	0.538693	0.21	0.167	0.00048088	B naive
BCL2	4.05142e-08	0.589697	0.23	0.183	0.000517285	B naive
NCK2	4.6505e-08	0.534318	0.244	0.2	0.000593776	B naive
ZNF652	5.49514e-08	0.567037	0.211	0.165	0.000701619	B naive
TCP11L2	5.60356e-08	0.385388	0.11	0.07	0.000715463	B naive
BBX	6.44509e-08	0.614352	0.282	0.246	0.000822909	B naive
FAM133B	9.10964e-08	0.600207	0.397	0.388	0.00116312	B naive
PRPF4B	1.5381e-07	0.53285	0.376	0.359	0.00196385	B naive
ARRDC2	1.84165e-07	0.419395	0.131	0.091	0.00235141	B naive
TMPO	2.29715e-07	0.419836	0.269	0.228	0.002933	B naive
MBNL1	2.44209e-07	0.539638	0.476	0.487	0.00311806	B naive
PPP3CA	2.70506e-07	0.554759	0.195	0.154	0.00345382	B naive
USP34	3.32082e-07	0.629522	0.271	0.238	0.00424002	B naive
AMFR	3.5432e-07	0.3605	0.105	0.068	0.00452396	B naive
HNRNPU	5.57743e-07	0.341539	0.577	0.586	0.00712127	B naive
PHC3	6.50405e-07	0.527512	0.176	0.135	0.00830437	B naive
CDK5RAP2	7.44555e-07	0.502746	0.127	0.089	0.00950648	B naive
VPS37B	7.45142e-07	0.3742	0.123	0.085	0.00951398	B naive
RPS6KA5	9.42939e-07	0.500313	0.14	0.1	0.0120394	B naive
CIRBP	1.85278e-06	0.29356	0.604	0.639	0.0236563	B naive
ZNF75A	2.3835e-06	0.400921	0.143	0.104	0.0304325	B naive
ANKRD11	2.73445e-06	0.617767	0.382	0.38	0.0349135	B naive
TAF7	2.99726e-06	0.428056	0.328	0.304	0.038269	B naive
DMXL1	3.10531e-06	0.431148	0.126	0.091	0.0396487	B naive
LTA4H	5.63312e-06	0.4205	0.215	0.178	0.0719237	B naive
DENND4A	6.13949e-06	0.513213	0.136	0.101	0.078389	B naive
CHD2	6.18659e-06	0.503453	0.292	0.266	0.0789904	B naive
OFD1	6.88447e-06	0.449944	0.239	0.203	0.0879009	B naive
DMTF1	7.81606e-06	0.417936	0.137	0.102	0.0997955	B naive
PRRC2C	9.25949e-06	0.409299	0.53	0.555	0.118225	B naive
ABCG1	9.45929e-06	0.431118	0.115	0.083	0.120776	B naive
ZNF292	9.59608e-06	0.552701	0.291	0.268	0.122523	B naive
SMARCB1	9.64154e-06	0.430088	0.205	0.172	0.123103	B naive
SCAPER	1.01562e-05	0.372779	0.126	0.092	0.129675	B naive
RHBDF2	1.0426e-05	0.508653	0.118	0.086	0.133119	B naive
PAPOLA	1.19995e-05	0.422603	0.344	0.333	0.15321	B naive
RBM6	1.22103e-05	0.47022	0.217	0.185	0.155901	B naive
HIF1A	1.28569e-05	0.484649	0.302	0.277	0.164157	B naive
THRAP3	1.78602e-05	0.465046	0.394	0.404	0.228039	B naive
SIK3	1.89885e-05	0.467154	0.162	0.128	0.242445	B naive
NAP1L1	2.06288e-05	0.332882	0.511	0.539	0.263388	B naive
N4BP2L2	2.13245e-05	0.318941	0.522	0.548	0.272271	B naive
AHI1	2.42303e-05	0.333087	0.113	0.081	0.309373	B naive
VPS13C	2.45461e-05	0.568523	0.335	0.326	0.313405	B naive
SLC44A2	2.49102e-05	0.327869	0.121	0.088	0.318053	B naive
SSH2	2.49117e-05	0.486338	0.191	0.16	0.318073	B naive
ANKRD49	2.55499e-05	0.442516	0.185	0.151	0.326222	B naive
SFPQ	2.5772e-05	0.372793	0.449	0.455	0.329057	B naive
ZCCHC10	2.68524e-05	0.457763	0.157	0.125	0.342852	B naive
MYLIP	2.89766e-05	0.426262	0.165	0.131	0.369973	B naive
MPHOSPH8	3.0324e-05	0.499533	0.411	0.424	0.387177	B naive
NT5C3A	3.80015e-05	0.403563	0.161	0.128	0.485204	B naive
KDM4C	4.01937e-05	0.381016	0.127	0.096	0.513193	B naive
TCOF1	4.04214e-05	0.415555	0.141	0.11	0.5161	B naive
ZBTB24	4.14653e-05	0.370499	0.149	0.117	0.529429	B naive
ZEB1	4.18632e-05	0.381301	0.111	0.08	0.53451	B naive
PHF3	5.32057e-05	0.520368	0.302	0.284	0.67933	B naive
SCPEP1	5.43888e-05	0.453394	0.15	0.12	0.694436	B naive
MHENCR	6.08979e-05	0.318045	0.108	0.077	0.777544	B naive
TNFAIP8	7.50504e-05	0.471755	0.349	0.344	0.958244	B naive
ZNF431	8.02879e-05	0.403841	0.136	0.106	1	B naive
SCAF11	8.03705e-05	0.42897	0.442	0.464	1	B naive
LRCH3	8.68956e-05	0.439048	0.11	0.081	1	B naive
CCDC88B	9.57134e-05	0.416407	0.118	0.089	1	B naive
CWF19L2	9.76903e-05	0.428414	0.224	0.196	1	B naive
GPBP1	0.000131325	0.456857	0.343	0.339	1	B naive
CLK4	0.000145513	0.316182	0.12	0.091	1	B naive
MLXIP	0.000146837	0.512154	0.131	0.104	1	B naive
MALT1	0.000150147	0.460856	0.167	0.139	1	B naive
GRB2	0.000160411	0.260741	0.405	0.385	1	B naive
DRAM2	0.00017436	0.415872	0.181	0.155	1	B naive
PACS1	0.000180833	0.461074	0.176	0.149	1	B naive
SKIL	0.000185713	0.509517	0.24	0.218	1	B naive
ZBTB20	0.000189281	0.544699	0.244	0.218	1	B naive
RABEP1	0.000191746	0.453619	0.174	0.147	1	B naive
PLEKHA1	0.000194678	0.423137	0.155	0.125	1	B naive
RBM5	0.000194809	0.516808	0.204	0.179	1	B naive
SRSF5	0.00021918	0.262117	0.604	0.658	1	B naive
SHMT2	0.000220002	0.292398	0.106	0.079	1	B naive
SH3BP5	0.000224787	0.408585	0.229	0.205	1	B naive
CREB1	0.000235234	0.434315	0.165	0.137	1	B naive
LNPEP	0.000235706	0.515861	0.226	0.204	1	B naive
ZNF506	0.000279921	0.361979	0.115	0.088	1	B naive
STIM2	0.000281772	0.472335	0.173	0.147	1	B naive
FNBP4	0.000296415	0.448261	0.278	0.265	1	B naive
CENPC	0.000301997	0.40414	0.216	0.191	1	B naive
ERICH1	0.000315316	0.474555	0.243	0.226	1	B naive
AP1B1	0.000330395	0.439555	0.158	0.132	1	B naive
ZFAS1	0.000355031	0.264107	0.502	0.534	1	B naive
TMEM131	0.000387085	0.471141	0.132	0.107	1	B naive
ERO1B	0.000403221	0.32394	0.111	0.085	1	B naive
ELOVL5	0.000434563	0.433389	0.171	0.146	1	B naive
GCC2	0.000434848	0.455471	0.39	0.399	1	B naive
TTC3	0.000439338	0.434812	0.307	0.3	1	B naive
KIAA0355	0.000492613	0.32128	0.112	0.086	1	B naive
STK4	0.000502952	0.308295	0.507	0.541	1	B naive
BLCAP	0.000519233	0.339555	0.114	0.089	1	B naive
IRF9	0.000584723	0.469978	0.228	0.209	1	B naive
ARID5B	0.000692241	0.435451	0.325	0.309	1	B naive
JMJD1C	0.000710005	0.504026	0.286	0.28	1	B naive
TAPBP	0.000714286	0.412498	0.412	0.437	1	B naive
NOC3L	0.000740035	0.338959	0.101	0.077	1	B naive
TRIM56	0.000775195	0.605408	0.182	0.159	1	B naive
2024-03-09	0.000955793	0.33636	0.127	0.102	1	B naive
RSRP1	0.00107269	0.302766	0.427	0.441	1	B naive
EIF2S3	0.00110528	0.363493	0.329	0.332	1	B naive
MEF2A	0.00115303	0.382964	0.202	0.183	1	B naive
KLHL24	0.00134553	0.411688	0.152	0.128	1	B naive
JARID2	0.00136239	0.485614	0.152	0.13	1	B naive
LCOR	0.00141329	0.526988	0.166	0.145	1	B naive
MT-ND6	0.00169979	0.43767	0.339	0.344	1	B naive
WDR11	0.00176607	0.433011	0.136	0.115	1	B naive
SIPA1	0.00182351	0.368806	0.222	0.204	1	B naive
CDC40	0.00198745	0.404471	0.245	0.233	1	B naive
P2RY8	0.00199084	0.445427	0.139	0.116	1	B naive
MAP3K2	0.00200384	0.44525	0.204	0.187	1	B naive
CD69	0.00230942	0.306362	0.343	0.321	1	B naive
MSI2	0.00232965	0.393583	0.147	0.124	1	B naive
EPB41L4A-AS1	0.00236826	0.308084	0.195	0.175	1	B naive
ZBTB44	0.00266137	0.405453	0.126	0.105	1	B naive
ZNF24	0.00281074	0.36133	0.201	0.185	1	B naive
SELENOH	0.00288876	0.253104	0.423	0.451	1	B naive
AGO2	0.00311058	0.526786	0.14	0.12	1	B naive
ARID4B	0.00313301	0.352616	0.372	0.387	1	B naive
PTPN6	0.00371941	0.387856	0.248	0.238	1	B naive
RSF1	0.00376328	0.428387	0.295	0.292	1	B naive
BLOC1S2	0.00388065	0.354248	0.228	0.217	1	B naive
PSMA3-AS1	0.00416346	0.447279	0.235	0.224	1	B naive
BRD4	0.00421233	0.496965	0.24	0.234	1	B naive
RB1CC1	0.00426175	0.478631	0.208	0.195	1	B naive
SLC50A1	0.00435188	0.298393	0.116	0.096	1	B naive
ARRDC3	0.00444649	0.438098	0.167	0.148	1	B naive
KDM7A	0.00498424	0.403393	0.113	0.093	1	B naive
MANBA	0.00544303	0.351926	0.103	0.084	1	B naive
HNRNPH1	0.00559366	0.325776	0.386	0.405	1	B naive
KDM6B	0.00576391	0.353718	0.124	0.105	1	B naive
CREBBP	0.00620156	0.458463	0.154	0.136	1	B naive
SNX9	0.00661187	0.453072	0.138	0.121	1	B naive
GTF2I	0.00688897	0.407309	0.254	0.248	1	B naive
ELK4	0.00705441	0.403332	0.133	0.115	1	B naive
PHF1	0.00775377	0.308838	0.136	0.116	1	B naive
NFATC3	0.00782296	0.417197	0.141	0.123	1	B naive
DAZAP2	0.00794502	0.352192	0.379	0.404	1	B naive
PHIP	0.00797603	0.577584	0.237	0.232	1	B naive
NEMF	0.00804082	0.448584	0.24	0.233	1	B naive
UPF3B	0.00838735	0.284079	0.106	0.087	1	B naive
ZNF638	0.0085777	0.411513	0.217	0.206	1	B naive
TBC1D22A	0.0098678	0.359794	0.143	0.127	1	B naive
SLPI	0	5.60639	0.926	0.031	0	CAFs
C3	0	5.46038	0.942	0.058	0	CAFs
TIMP1	0	5.18002	0.982	0.405	0	CAFs
CCDC80	0	5.16324	0.956	0.014	0	CAFs
C1R	0	4.67737	0.973	0.013	0	CAFs
RARRES2	0	4.58116	0.96	0.013	0	CAFs
PLAT	0	4.44545	0.892	0.018	0	CAFs
IGFBP6	0	4.41972	0.929	0.015	0	CAFs
TM4SF1	0	4.40323	0.911	0.025	0	CAFs
COL1A2	0	4.27551	0.969	0.007	0	CAFs
KRT18	0	4.05912	0.936	0.221	0	CAFs
CALD1	0	3.89424	0.981	0.017	0	CAFs
SERPING1	0	3.86319	0.972	0.057	0	CAFs
C1S	0	3.85285	0.975	0.008	0	CAFs
ID1	0	3.81111	0.897	0.03	0	CAFs
KRT8	0	3.80306	0.932	0.171	0	CAFs
RARRES1	0	3.60151	0.922	0.023	0	CAFs
NNMT	0	3.58992	0.957	0.015	0	CAFs
SPARC	0	3.55618	0.965	0.035	0	CAFs
COL3A1	0	3.43004	0.923	0.005	0	CAFs
KRT19	0	3.32405	0.926	0.301	0	CAFs
IFI27	0	3.28681	0.798	0.078	0	CAFs
MGP	0	3.24037	0.936	0.239	0	CAFs
PROCR	0	3.18615	0.889	0.018	0	CAFs
LMNA	0	3.1351	0.945	0.143	0	CAFs
EZR	0	3.0427	0.929	0.395	0	CAFs
IGFBP4	0	3.00442	0.956	0.056	0	CAFs
WFDC2	0	2.93332	0.845	0.047	0	CAFs
TPM2	0	2.86594	0.917	0.019	0	CAFs
CFH	0	2.86211	0.936	0.025	0	CAFs
ID3	0	2.80844	0.886	0.079	0	CAFs
COL6A2	0	2.64484	0.947	0.024	0	CAFs
TAGLN	0	2.62387	0.715	0.026	0	CAFs
TNFRSF12A	0	2.62069	0.883	0.045	0	CAFs
COL8A1	0	2.58022	0.871	0.003	0	CAFs
IFITM3	0	2.4944	0.972	0.27	0	CAFs
ANXA2	0	2.49233	0.957	0.438	0	CAFs
TPM1	0	2.45218	0.913	0.101	0	CAFs
RAMP1	0	2.39994	0.891	0.042	0	CAFs
LGALS3BP	0	2.35422	0.922	0.131	0	CAFs
CPE	0	2.34479	0.901	0.022	0	CAFs
CD151	0	2.29133	0.934	0.164	0	CAFs
SLC39A8	0	2.2514	0.84	0.09	0	CAFs
CFI	0	2.24284	0.885	0.008	0	CAFs
AEBP1	0	2.19599	0.864	0.01	0	CAFs
ARL4D	0	2.17683	0.795	0.021	0	CAFs
MYL9	0	2.15969	0.854	0.015	0	CAFs
CLU	0	2.14829	0.928	0.101	0	CAFs
LIMA1	0	2.12657	0.904	0.084	0	CAFs
ACTA2	0	2.09312	0.609	0.024	0	CAFs
LGALS1	0	2.08103	0.97	0.478	0	CAFs
IGFBP7	0	2.03284	0.651	0.09	0	CAFs
C2	0	2.03183	0.873	0.058	0	CAFs
COL6A1	0	2.02949	0.846	0.008	0	CAFs
HTRA1	0	2.02644	0.897	0.025	0	CAFs
TSPAN4	0	1.98993	0.885	0.09	0	CAFs
DAB2	0	1.9887	0.907	0.147	0	CAFs
MT1E	0	1.98618	0.855	0.09	0	CAFs
SGK1	0	1.96552	0.814	0.128	0	CAFs
EMP1	0	1.94684	0.653	0.047	0	CAFs
GADD45A	0	1.94157	0.827	0.076	0	CAFs
IFI6	0	1.92523	0.898	0.255	0	CAFs
RTN4	0	1.91023	0.934	0.343	0	CAFs
IL1R1	0	1.90339	0.832	0.016	0	CAFs
SERPINH1	0	1.89045	0.839	0.024	0	CAFs
CD63	0	1.88827	0.982	0.607	0	CAFs
PMP22	0	1.88633	0.818	0.057	0	CAFs
ATP1B1	0	1.88524	0.877	0.099	0	CAFs
MYH10	0	1.88398	0.775	0.011	0	CAFs
CD81	0	1.86325	0.969	0.58	0	CAFs
MGST1	0	1.84947	0.739	0.069	0	CAFs
CYSTM1	0	1.84668	0.877	0.121	0	CAFs
S100A16	0	1.83088	0.869	0.053	0	CAFs
TUBA1C	0	1.81556	0.894	0.186	0	CAFs
CXADR	0	1.81381	0.809	0.022	0	CAFs
LXN	0	1.81339	0.78	0.041	0	CAFs
PHGDH	0	1.81031	0.784	0.017	0	CAFs
SLC16A1	0	1.80702	0.823	0.038	0	CAFs
CFB	0	1.80328	0.789	0.011	0	CAFs
TMEM176B	0	1.80153	0.885	0.125	0	CAFs
SELENOP	0	1.77749	0.914	0.105	0	CAFs
PDLIM1	0	1.76782	0.86	0.068	0	CAFs
CD9	0	1.75342	0.908	0.145	0	CAFs
PAPPA	0	1.73888	0.787	0.003	0	CAFs
LMAN1	0	1.72311	0.926	0.247	0	CAFs
HEG1	0	1.6844	0.801	0.043	0	CAFs
BSG	0	1.67308	0.934	0.341	0	CAFs
PDLIM5	0	1.66872	0.854	0.091	0	CAFs
ALDH1A1	0	1.66193	0.408	0.035	0	CAFs
MYLK	0	1.65657	0.712	0.005	0	CAFs
[truncated: 20,713 more rows]
